# Supplementary material for: An ortho­rhom­bic polymorph of 1-[(ferrocen­yl)(hydr­oxy)meth­yl]-1,2-dicarba-closo-dodecaborane
Source: Acta Crystallogr Sect E Struct Rep Online. 2009 Dec 9;66(Pt 1):m22. doi: 10.1107/S1600536809051903 (PMC2980021; doi:10.1107/S1600536809051903)
Supplement: Supplementary file 1 [file e-66-00m22-sup1.cif]

##############################################################################
###                                                                        ###
###        Electronic paper (Acta Crystallographica Section E)             ###
###                                                                        ###
##############################################################################
#                                                                            #
# This CIF contains the data in a paper accepted for publication in Acta     #
# Crystallographica Section E. It conforms to the requirements of Notes      #
# for Authors for Section E, and has been peer reviewed under the auspices   #
# of the IUCr Commission on Journals.                                        #
#                                                                            #
# Full details of the Crystallographic Information File format               #
# are given in the paper "The Crystallographic Information File (CIF):       #
# a New Standard Archive File for Crystallography" by S. R. Hall, F. H.      #
# Allen and I. D. Brown [Acta Cryst. (1991), A47, 655-685].                  #
#                                                                            #
# The current version of the core CIF dictionary is obtainable from          #
# ftp://ftp.iucr.org/pub/cif_core.dic. The current version number is 2.4.    #
#                                                                            #
# Software is freely available for graphical display of the structure(s) in  #
# this CIF.  For information consult the CIF home page http://www.iucr.org/  #
# cif/home.html                                                              #
#                                                                            #
# This file may be used for bona fide research purposes within the           #
# scientific community so long as proper attribution is given to the journal # 
# article from which it was obtained.                                        #
#                                                                            #
##############################################################################
                                             
data_I
_audit_creation_method     SHELXL-97
_chemical_name_systematic
;
1-[(ferrocenyl)(hydroxy)methyl]-
1,2-dicarba-<i>closo</i>-dodecaborane
;
_chemical_name_common
;
1-[Ferrocenyl(hydroxy)methyl]-1,2-dicarbadocecaborane(12)
;
_chemical_formula_moiety     'C13 H22 B10 Fe O'
_chemical_formula_sum     'C13 H22 B10 Fe O'
_chemical_formula_iupac     '[Fe (C5 H5) (C8 H17 B10 O)]'
_chemical_formula_weight     358.26
_chemical_melting_point     ?
_symmetry_cell_setting     Orthorhombic
_symmetry_space_group_name_H-M     'P c a 21'
loop_
    _symmetry_equiv_pos_as_xyz
    'x, y, z'
    '-x, -y, z+1/2'
    'x+1/2, -y, z'
    '-x+1/2, y, z+1/2'
_cell_length_a     27.051(2)
_cell_length_b     8.9682(7)
_cell_length_c     29.191(3)
_cell_angle_alpha     90.00
_cell_angle_beta     90.00
_cell_angle_gamma     90.00
_cell_volume     7081.8(11)
_cell_formula_units_Z     16
_cell_measurement_reflns_used     3704
_cell_measurement_theta_min     2.579
_cell_measurement_theta_max     25.287
_cell_measurement_temperature     298(2)
_exptl_crystal_description     yellow
_exptl_crystal_colour     block
_exptl_crystal_size_max     0.25
_exptl_crystal_size_mid     0.14
_exptl_crystal_size_min     0.07
_exptl_crystal_density_diffrn     1.344
_exptl_crystal_density_meas     ?
_exptl_crystal_density_method     'not measured'
_exptl_crystal_F_000     2944
_exptl_absorpt_coefficient_mu     0.848
_exptl_absorpt_correction_type     multi-scan
_exptl_absorpt_process_details     '(SADABS; Bruker, 2001)'
_exptl_absorpt_correction_T_min     0.8160
_exptl_absorpt_correction_T_max     0.9430
_exptl_special_details
;
;
_diffrn_ambient_temperature     298(2)
_diffrn_radiation_type     MoK\a
_diffrn_radiation_wavelength     0.71073
_diffrn_radiation_source     'fine-focus sealed tube'
_diffrn_radiation_monochromator     graphite
_diffrn_measurement_device_type     'Bruker SMART CCD area-detector'
_diffrn_measurement_method     'phi and omega scans'
_diffrn_detector_area_resol_mean     ?
_diffrn_reflns_number     35277
_diffrn_reflns_av_R_equivalents     0.1154
_diffrn_reflns_av_sigmaI/netI     0.1332
_diffrn_reflns_theta_min     1.40
_diffrn_reflns_theta_max     25.02
_diffrn_reflns_theta_full     25.02
_diffrn_measured_fraction_theta_max     1.000
_diffrn_measured_fraction_theta_full     1.000
_diffrn_reflns_limit_h_min     -32
_diffrn_reflns_limit_h_max     32
_diffrn_reflns_limit_k_min     -10
_diffrn_reflns_limit_k_max     9
_diffrn_reflns_limit_l_min     -34
_diffrn_reflns_limit_l_max     33
_diffrn_standards_number     ?
_diffrn_standards_interval_count     ?
_diffrn_standards_interval_time     ?
_diffrn_standards_decay_%     ?
_refine_special_details
;
Refinement of <i>F</i>^2^ against ALL reflections. The weighted <i>R</i>-factor
<i>wR</i> and goodness of fit <i>S</i> are based on <i>F</i>^2^, conventional
<i>R</i>-factors <i>R</i> are based on <i>F</i>, with <i>F</i> set to zero for
negative <i>F</i>^2^. The threshold expression of <i>F</i>^2^ >
\s(<i>F</i>^2^) is used only for calculating <i>R</i>-factors(gt) <i>etc</i>.
and is not relevant to the choice of reflections for refinement.
<i>R</i>-factors based on <i>F</i>^2^ are statistically about twice as large
as those based on <i>F</i>, and <i>R</i>- factors based on ALL data will be
even larger.
;
_reflns_number_total     12025
_reflns_number_gt     5629
_reflns_threshold_expression     >2sigma(I)
_refine_ls_structure_factor_coef     Fsqd
_refine_ls_matrix_type     full
_refine_ls_R_factor_all     0.1521
_refine_ls_R_factor_gt     0.0748
_refine_ls_wR_factor_gt     0.1576
_refine_ls_wR_factor_ref     0.1811
_refine_ls_goodness_of_fit_ref     1.027
_refine_ls_restrained_S_all     1.027
_refine_ls_number_reflns     12025
_refine_ls_number_parameters     942
_refine_ls_number_restraints     1
_refine_ls_hydrogen_treatment     constr
_refine_ls_weighting_scheme     calc
_refine_ls_weighting_details
                 'calc w=1/[\s^2^(Fo^2^)+(0.0599P)^2^] where P=(Fo^2^+2Fc^2^)/3'
_atom_sites_solution_hydrogens     geom
_atom_sites_solution_primary     direct
_atom_sites_solution_secondary     difmap
_refine_ls_shift/su_max     0.001
_refine_ls_shift/su_mean     0.000
_refine_diff_density_max     1.124
_refine_diff_density_min     -0.447
_refine_ls_extinction_method     none
_refine_ls_extinction_coef     ?
_refine_ls_abs_structure_details     'Flack (1983), 5617 Friedel pairs'
_refine_ls_abs_structure_Flack     0.02(3)
loop_
    _atom_type_symbol
    _atom_type_description
    _atom_type_scat_dispersion_real
    _atom_type_scat_dispersion_imag
    _atom_type_scat_source
    'C' 'C' 0.0033 0.0016
                         'International Tables Vol C Tables 4.2.6.8 and 6.1.1.4'
    'H' 'H' 0.0000 0.0000
                         'International Tables Vol C Tables 4.2.6.8 and 6.1.1.4'
    'O' 'O' 0.0106 0.0060
                         'International Tables Vol C Tables 4.2.6.8 and 6.1.1.4'
    'B' 'B' 0.0013 0.0007
                         'International Tables Vol C Tables 4.2.6.8 and 6.1.1.4'
    'Fe' 'Fe' 0.3463 0.8444
                         'International Tables Vol C Tables 4.2.6.8 and 6.1.1.4'
_computing_data_collection     'SMART (Bruker, 2001)'
_computing_cell_refinement     'SAINT (Bruker, 2001)'
_computing_data_reduction     'SAINT (Bruker, 2001)'
_computing_structure_solution     'SHELXS97 (Sheldrick, 2008)'
_computing_structure_refinement     'SHELXL97 (Sheldrick, 2008)'
_computing_molecular_graphics     'SHELXTL (Sheldrick, 2008)'
_computing_publication_material     'SHELXTL (Sheldrick, 2008)'
loop_
    _atom_site_type_symbol
    _atom_site_label
    _atom_site_fract_x
    _atom_site_fract_y
    _atom_site_fract_z
    _atom_site_U_iso_or_equiv
    _atom_site_adp_type
    _atom_site_calc_flag
    _atom_site_refinement_flags
    _atom_site_occupancy
    _atom_site_disorder_assembly
    _atom_site_disorder_group
    Fe Fe1 0.02406(6) 0.5567(2) 0.22116(6) 0.0499(5) Uani d . 1 A .
    Fe Fe2 0.24220(6) 0.43970(18) 0.47382(5) 0.0470(4) Uani d . 1 B .
    Fe Fe3 0.37998(6) 0.94455(19) 0.34605(5) 0.0458(4) Uani d . 1 C .
    Fe Fe4 0.40150(6) 0.93997(19) 0.09112(4) 0.0451(4) Uani d . 1 D .
    O O1 0.1333(3) 0.6277(13) 0.2864(4) 0.078(5) Uani d P 0.80(2) A 1
    H H1 0.1623 0.6514 0.2896 0.116 Uiso calc PR 0.80(2) A 1
    O O2 0.3554(5) 0.342(2) 0.5263(7) 0.076(8) Uani d P 0.59(3) B 1
    H H2 0.3728 0.3236 0.5487 0.115 Uiso calc PR 0.59(3) B 1
    O O3 0.2684(5) 0.8410(17) 0.2913(5) 0.072(6) Uani d P 0.60(2) C 1
    H H3 0.2408 0.8042 0.2892 0.109 Uiso calc PR 0.60(2) C 1
    O O4 0.5111(3) 0.8624(11) 0.0271(3) 0.069(4) Uani d P 0.793(17) D 1
    H H4 0.5398 0.8343 0.0251 0.103 Uiso calc PR 0.793(17) D 1
    O O1' 0.1373(15) 0.729(5) 0.2444(18) 0.08(2) Uani d P 0.20(2) A 2
    H H1' 0.1635 0.7621 0.2543 0.116 Uiso calc PR 0.20(2) A 2
    O O2' 0.3530(7) 0.241(3) 0.4882(9) 0.076(11) Uani d P 0.41(3) B 2
    H H2' 0.3740 0.1755 0.4909 0.115 Uiso calc PR 0.41(3) B 2
    O O3' 0.2719(7) 0.728(2) 0.3309(8) 0.072(10) Uani d P 0.40(2) C 2
    H H3' 0.2456 0.6908 0.3226 0.108 Uiso calc PR 0.40(2) C 2
    O O4' 0.5154(13) 0.746(4) 0.0740(13) 0.069(16) Uani d P 0.207(17) D 2
    H H4' 0.5427 0.7271 0.0632 0.103 Uiso calc PR 0.207(17) D 2
    B B1 0.1600(5) 0.9955(16) 0.2925(5) 0.060(4) Uani d . 1 . .
    H H1A 0.1840 0.9835 0.2622 0.072 Uiso calc R 1 . .
    B B2 0.1619(5) 0.8823(15) 0.3371(5) 0.051(4) Uani d . 1 . .
    H H2A 0.1884 0.7893 0.3357 0.061 Uiso calc R 1 . .
    B B3 0.1070(5) 0.8518(16) 0.3630(4) 0.052(4) Uani d . 1 . .
    H H3A 0.0971 0.7441 0.3785 0.063 Uiso calc R 1 . .
    B B4 0.0629(5) 0.9635(15) 0.3349(4) 0.051(4) Uani d . 1 . .
    H H4A 0.0237 0.9325 0.3323 0.061 Uiso calc R 1 . .
    B B5 0.0821(5) 1.1460(15) 0.3405(5) 0.051(4) Uani d . 1 . .
    H H5 0.0551 1.2377 0.3407 0.061 Uiso calc R 1 . .
    B B6 0.1416(5) 1.1706(17) 0.3159(5) 0.060(4) Uani d . 1 . .
    H H6 0.1526 1.2783 0.3010 0.072 Uiso calc R 1 . .
    B B7 0.1836(4) 1.0591(13) 0.3436(4) 0.038(3) Uani d . 1 . .
    H H7 0.2228 1.0913 0.3461 0.046 Uiso calc R 1 . .
    B B8 0.1517(6) 0.9647(18) 0.3890(6) 0.060(5) Uani d . 1 . .
    H H8 0.1702 0.9339 0.4213 0.072 Uiso calc R 1 . .
    B B9 0.0871(7) 1.0227(18) 0.3850(6) 0.059(5) Uani d . 1 . .
    H H9 0.0628 1.0318 0.4151 0.071 Uiso calc R 1 . .
    B B10 0.1363(6) 1.1474(16) 0.3759(5) 0.057(4) Uani d . 1 . .
    H H10 0.1445 1.2367 0.4006 0.068 Uiso calc R 1 . .
    B B11 0.3273(5) 0.1532(19) 0.6143(5) 0.065(4) Uani d . 1 . .
    H H11 0.3195 0.2648 0.6281 0.078 Uiso calc R 1 . .
    B B12 0.3791(5) 0.1062(18) 0.5876(6) 0.063(5) Uani d . 1 . .
    H H12 0.4075 0.1929 0.5829 0.076 Uiso calc R 1 . .
    B B13 0.3733(6) -0.0116(19) 0.5468(6) 0.064(5) Uani d . 1 . .
    H H13 0.3966 -0.0077 0.5160 0.077 Uiso calc R 1 . .
    B B14 0.3114(5) -0.0589(17) 0.5443(5) 0.066(4) Uani d . 1 . .
    H H14 0.2930 -0.0887 0.5120 0.079 Uiso calc R 1 . .
    B B15 0.2950(6) -0.1456(18) 0.5955(5) 0.069(5) Uani d . 1 . .
    H H15 0.2661 -0.2317 0.5962 0.083 Uiso calc R 1 . .
    B B16 0.3056(7) -0.0143(19) 0.6427(6) 0.069(5) Uani d . 1 . .
    H H16 0.2840 -0.0171 0.6746 0.083 Uiso calc R 1 . .
    B B17 0.3695(7) 0.037(2) 0.6398(6) 0.073(6) Uani d . 1 . .
    H H17 0.3902 0.0745 0.6701 0.087 Uiso calc R 1 . .
    B B18 0.3959(5) -0.0737(18) 0.5999(5) 0.061(4) Uani d . 1 . .
    H H18 0.4337 -0.1158 0.6048 0.074 Uiso calc R 1 . .
    B B19 0.3545(6) -0.1780(18) 0.5721(5) 0.072(5) Uani d . 1 . .
    H H19 0.3647 -0.2876 0.5582 0.086 Uiso calc R 1 . .
    B B20 0.3502(6) -0.1441(18) 0.6307(5) 0.063(4) Uani d . 1 . .
    H H20 0.3568 -0.2317 0.6564 0.076 Uiso calc R 1 . .
    B B21 0.3462(5) 0.5429(15) 0.2318(4) 0.054(4) Uani d . 1 . .
    H H21 0.3845 0.5832 0.2352 0.065 Uiso calc R 1 . .
    B B22 0.3012(5) 0.6486(16) 0.2047(4) 0.051(4) Uani d . 1 . .
    H H22 0.3095 0.7593 0.1904 0.061 Uiso calc R 1 . .
    B B23 0.2456(5) 0.6038(15) 0.2302(4) 0.049(4) Uani d . 1 . .
    H H23 0.2167 0.6898 0.2325 0.058 Uiso calc R 1 . .
    B B24 0.2548(6) 0.4790(17) 0.2725(5) 0.060(4) Uani d . 1 . .
    H H24 0.2318 0.4793 0.3036 0.072 Uiso calc R 1 . .
    B B25 0.3321(5) 0.3534(14) 0.2237(5) 0.057(3) Uani d . 1 . .
    H H25 0.3610 0.2677 0.2212 0.068 Uiso calc R 1 . .
    B B26 0.3224(6) 0.4866(17) 0.1801(5) 0.056(4) Uani d . 1 . .
    H H26 0.3453 0.4897 0.1490 0.068 Uiso calc R 1 . .
    B B27 0.2572(6) 0.5254(18) 0.1781(5) 0.055(5) Uani d . 1 . .
    H H27 0.2371 0.5529 0.1465 0.066 Uiso calc R 1 . .
    B B28 0.2296(5) 0.4210(16) 0.2242(6) 0.059(4) Uani d . 1 . .
    H H28 0.1912 0.3815 0.2232 0.071 Uiso calc R 1 . .
    B B29 0.2773(5) 0.3167(18) 0.2495(5) 0.064(4) Uani d . 1 . .
    H H29 0.2707 0.2058 0.2644 0.077 Uiso calc R 1 . .
    B B30 0.2779(5) 0.3421(16) 0.1903(5) 0.060(4) Uani d . 1 . .
    H H30 0.2711 0.2512 0.1657 0.071 Uiso calc R 1 . .
    B B31 0.4803(5) 0.6450(16) -0.0499(4) 0.046(3) Uani d . 1 . .
    H H31 0.4686 0.7517 -0.0650 0.055 Uiso calc R 1 . .
    B B32 0.4394(5) 0.5353(15) -0.0195(5) 0.053(4) Uani d . 1 . .
    H H32 0.4008 0.5710 -0.0149 0.063 Uiso calc R 1 . .
    B B33 0.4709(5) 0.4354(15) 0.0232(5) 0.046(3) Uani d . 1 . .
    H H33 0.4524 0.4052 0.0554 0.055 Uiso calc R 1 . .
    B B34 0.5342(5) 0.4931(17) 0.0201(5) 0.046(4) Uani d . 1 . .
    H H34 0.5578 0.5035 0.0506 0.056 Uiso calc R 1 . .
    B B35 0.5585(5) 0.4340(15) -0.0310(5) 0.053(4) Uani d . 1 . .
    H H35 0.5978 0.4035 -0.0338 0.063 Uiso calc R 1 . .
    B B36 0.5261(6) 0.5250(18) -0.0765(5) 0.052(4) Uani d . 1 . .
    H H36 0.5441 0.5532 -0.1092 0.062 Uiso calc R 1 . .
    B B37 0.4638(5) 0.4738(18) -0.0729(5) 0.046(4) Uani d . 1 . .
    H H37 0.4405 0.4670 -0.1037 0.055 Uiso calc R 1 . .
    B B38 0.4578(5) 0.3433(15) -0.0269(5) 0.048(3) Uani d . 1 . .
    H H38 0.4310 0.2512 -0.0281 0.058 Uiso calc R 1 . .
    B B39 0.5153(5) 0.3209(16) -0.0009(4) 0.051(4) Uani d . 1 . .
    H H39 0.5259 0.2155 0.0157 0.062 Uiso calc R 1 . .
    B B40 0.5120(5) 0.3421(15) -0.0624(4) 0.049(4) Uani d . 1 . .
    H H40 0.5207 0.2508 -0.0862 0.058 Uiso calc R 1 . .
    C C1 0.1115(4) 0.8805(13) 0.3052(4) 0.046(3) Uani d . 1 A .
    C C2 0.0972(4) 1.0492(14) 0.2886(4) 0.067(4) Uani d . 1 . .
    H H2B 0.0803 1.0736 0.2551 0.080 Uiso calc R 1 . .
    C C3 0.1063(4) 0.7509(13) 0.2709(4) 0.059(3) Uani d . 1 . .
    H H3B 0.1200 0.7827 0.2414 0.070 Uiso calc PR 0.80(2) A 1
    H H3'B 0.1144 0.6706 0.2923 0.070 Uiso d PR 0.20(2) A 2
    C C4 0.0537(4) 0.7096(13) 0.2640(4) 0.052(3) Uani d . 1 A .
    C C5 0.0237(5) 0.6067(16) 0.2896(5) 0.074(4) Uani d . 1 . .
    H H5A 0.0338 0.5441 0.3132 0.089 Uiso calc R 1 A .
    C C6 -0.0245(5) 0.6211(17) 0.2709(5) 0.081(4) Uani d . 1 A .
    H H6A -0.0519 0.5681 0.2812 0.097 Uiso calc R 1 . .
    C C7 -0.0255(5) 0.7227(15) 0.2361(5) 0.080(4) Uani d . 1 . .
    H H7A -0.0528 0.7501 0.2187 0.096 Uiso calc R 1 A .
    C C8 0.0222(4) 0.7769(14) 0.2321(4) 0.068(4) Uani d . 1 A .
    H H8A 0.0321 0.8486 0.2110 0.082 Uiso calc R 1 . .
    C C9 0.0625(6) 0.3699(17) 0.2050(5) 0.086(5) Uani d . 1 . .
    H H9A 0.0852 0.3195 0.2232 0.103 Uiso calc R 1 A .
    C C10 0.0120(7) 0.3459(17) 0.2046(6) 0.094(6) Uani d . 1 A .
    H H10A -0.0056 0.2799 0.2230 0.112 Uiso calc R 1 . .
    C C11 -0.0072(7) 0.442(2) 0.1708(6) 0.097(6) Uani d . 1 . .
    H H11A -0.0400 0.4505 0.1615 0.116 Uiso calc R 1 A .
    C C12 0.0340(8) 0.5224(19) 0.1541(6) 0.090(5) Uani d . 1 A .
    H H12A 0.0332 0.5962 0.1318 0.107 Uiso calc R 1 . .
    C C13 0.0733(7) 0.4752(19) 0.1755(6) 0.078(5) Uani d . 1 A .
    H H13A 0.1050 0.5116 0.1704 0.093 Uiso calc R 1 . .
    C C14 0.3298(4) 0.1115(14) 0.5573(4) 0.056(3) Uani d . 1 B .
    C C15 0.2808(4) 0.0463(14) 0.5878(4) 0.070(3) Uani d . 1 . .
    H H15A 0.2427 0.0874 0.5848 0.084 Uiso calc R 1 . .
    C C16 0.3235(4) 0.2333(15) 0.5206(5) 0.068(4) Uani d . 1 . .
    H H16A 0.3312 0.1870 0.4910 0.081 Uiso calc PR 0.59(3) B 1
    H H16' 0.3368 0.3166 0.5385 0.081 Uiso d PR 0.41(3) B 2
    C C17 0.2703(4) 0.2884(12) 0.5177(4) 0.046(3) Uani d . 1 B .
    C C18 0.2486(5) 0.4058(15) 0.5425(4) 0.067(4) Uani d . 1 . .
    H H18A 0.2642 0.4685 0.5634 0.081 Uiso calc R 1 B .
    C C19 0.1984(4) 0.4093(15) 0.5294(4) 0.067(4) Uani d . 1 B .
    H H19A 0.1751 0.4755 0.5410 0.080 Uiso calc R 1 . .
    C C20 0.1885(4) 0.2999(15) 0.4968(4) 0.068(4) Uani d . 1 . .
    H H20A 0.1584 0.2816 0.4825 0.081 Uiso calc R 1 B .
    C C21 0.2328(4) 0.2234(13) 0.4898(3) 0.058(3) Uani d . 1 B .
    H H21A 0.2372 0.1428 0.4702 0.069 Uiso calc R 1 . .
    C C22 0.2819(6) 0.6162(17) 0.4530(5) 0.075(4) Uani d . 1 . .
    H H22A 0.3053 0.6638 0.4711 0.090 Uiso calc R 1 B .
    C C23 0.2919(6) 0.4956(16) 0.4239(5) 0.067(5) Uani d . 1 B .
    H H23A 0.3226 0.4527 0.4186 0.080 Uiso calc R 1 . .
    C C24 0.2489(6) 0.4538(17) 0.4052(4) 0.069(4) Uani d . 1 . .
    H H24A 0.2442 0.3743 0.3853 0.083 Uiso calc R 1 B .
    C C25 0.2126(6) 0.5510(19) 0.4210(5) 0.077(4) Uani d . 1 B .
    H H25A 0.1795 0.5471 0.4126 0.092 Uiso calc R 1 . .
    C C26 0.2327(7) 0.6546(17) 0.4511(5) 0.082(5) Uani d . 1 B .
    H H26A 0.2167 0.7317 0.4663 0.098 Uiso calc R 1 . .
    C C27 0.2975(3) 0.6116(12) 0.2615(3) 0.043(3) Uani d . 1 C .
    C C28 0.3172(4) 0.4385(14) 0.2755(4) 0.070(4) Uani d . 1 . .
    H H28A 0.3360 0.4120 0.3079 0.084 Uiso calc R 1 . .
    C C29 0.3023(4) 0.7313(14) 0.2967(4) 0.063(3) Uani d . 1 . .
    H H29A 0.2949 0.6842 0.3262 0.075 Uiso calc PR 0.60(2) C 1
    H H29' 0.2874 0.8128 0.2791 0.075 Uiso d PR 0.40(2) C 2
    C C30 0.3527(4) 0.7936(12) 0.3009(3) 0.048(3) Uani d . 1 C .
    C C31 0.3920(4) 0.7303(13) 0.3276(4) 0.057(3) Uani d . 1 . .
    H H31A 0.3905 0.6478 0.3468 0.068 Uiso calc R 1 C .
    C C32 0.4326(5) 0.8194(15) 0.3183(4) 0.066(4) Uani d . 1 C .
    H H32A 0.4636 0.8044 0.3313 0.080 Uiso calc R 1 . .
    C C33 0.4222(5) 0.9325(15) 0.2879(4) 0.068(4) Uani d . 1 . .
    H H33A 0.4437 1.0054 0.2770 0.082 Uiso calc R 1 C .
    C C34 0.3726(4) 0.9135(13) 0.2771(4) 0.055(3) Uani d . 1 C .
    H H34A 0.3551 0.9729 0.2566 0.066 Uiso calc R 1 . .
    C C35 0.3725(6) 0.9481(16) 0.4157(4) 0.071(4) Uani d . 1 . .
    H H35A 0.3770 0.8674 0.4353 0.086 Uiso calc R 1 C .
    C C36 0.4102(6) 1.0491(19) 0.4019(5) 0.079(5) Uani d . 1 C .
    H H36A 0.4432 1.0485 0.4108 0.094 Uiso calc R 1 . .
    C C37 0.3855(6) 1.1561(15) 0.3701(5) 0.076(4) Uani d . 1 . .
    H H37A 0.4007 1.2336 0.3543 0.091 Uiso calc R 1 C .
    C C38 0.3345(5) 1.1179(14) 0.3685(4) 0.062(4) Uani d . 1 C .
    H H38A 0.3098 1.1686 0.3526 0.074 Uiso calc R 1 . .
    C C39 0.3282(6) 0.9884(17) 0.3955(5) 0.071(5) Uani d . 1 C .
    H H39A 0.2985 0.9376 0.3993 0.085 Uiso calc R 1 . .
    C C40 0.4872(4) 0.6142(12) 0.0076(3) 0.037(3) Uani d . 1 D .
    C C41 0.5375(3) 0.6109(12) -0.0249(4) 0.044(3) Uani d . 1 . .
    H H41 0.5644 0.7027 -0.0241 0.053 Uiso calc R 1 . .
    C C42 0.4819(4) 0.7461(13) 0.0409(4) 0.049(3) Uani d . 1 . .
    H H42 0.4939 0.7131 0.0709 0.059 Uiso calc PR 0.793(17) D 1
    H H42' 0.4935 0.8281 0.0215 0.059 Uiso d PR 0.207(17) D 2
    C C43 0.4296(4) 0.7875(11) 0.0462(3) 0.041(2) Uani d . 1 D .
    C C44 0.4042(4) 0.9010(14) 0.0229(4) 0.057(3) Uani d . 1 . .
    H H44 0.4180 0.9624 0.0006 0.068 Uiso calc R 1 D .
    C C45 0.3567(5) 0.9086(15) 0.0374(4) 0.066(4) Uani d . 1 D .
    H H45 0.3333 0.9778 0.0278 0.079 Uiso calc R 1 . .
    C C46 0.3491(5) 0.7979(14) 0.0684(4) 0.068(4) Uani d . 1 . .
    H H46 0.3190 0.7753 0.0822 0.082 Uiso calc R 1 D .
    C C47 0.3939(4) 0.7229(12) 0.0764(4) 0.053(3) Uani d . 1 D .
    H H47 0.3993 0.6461 0.0972 0.064 Uiso calc R 1 . .
    C C48 0.4458(6) 1.1224(15) 0.1078(5) 0.075(4) Uani d . 1 . .
    H H48 0.4681 1.1734 0.0894 0.090 Uiso calc R 1 D .
    C C49 0.3928(6) 1.1530(16) 0.1136(5) 0.081(5) Uani d . 1 D .
    H H49 0.3748 1.2272 0.0989 0.097 Uiso calc R 1 . .
    C C50 0.3733(6) 1.0434(18) 0.1474(5) 0.077(5) Uani d . 1 . .
    H H50 0.3409 1.0354 0.1578 0.092 Uiso calc R 1 D .
    C C51 0.4129(6) 0.9562(16) 0.1602(4) 0.069(4) Uani d . 1 D .
    H H51 0.4110 0.8803 0.1818 0.083 Uiso calc R 1 . .
    C C52 0.4555(6) 0.9945(16) 0.1372(5) 0.069(4) Uani d . 1 D .
    H H52 0.4858 0.9463 0.1400 0.082 Uiso calc R 1 . .
loop_
    _atom_site_aniso_label
    _atom_site_aniso_U_11
    _atom_site_aniso_U_22
    _atom_site_aniso_U_33
    _atom_site_aniso_U_12
    _atom_site_aniso_U_13
    _atom_site_aniso_U_23
    Fe1 0.0616(11) 0.0438(10) 0.0442(9) -0.0073(9) -0.0085(8) -0.0061(10)
    Fe2 0.0522(10) 0.0455(9) 0.0431(9) 0.0043(9) -0.0062(8) 0.0038(10)
    Fe3 0.0526(9) 0.0439(10) 0.0407(9) -0.0038(9) -0.0082(7) -0.0036(10)
    Fe4 0.0505(10) 0.0439(11) 0.0409(9) 0.0075(8) 0.0093(8) -0.0048(10)
    O1 0.051(6) 0.077(9) 0.105(11) 0.014(6) -0.020(5) -0.029(8)
    O2 0.050(9) 0.078(13) 0.102(15) -0.013(8) -0.009(8) 0.039(12)
    O3 0.047(8) 0.072(11) 0.097(12) 0.002(7) -0.008(7) -0.031(9)
    O4 0.048(6) 0.071(8) 0.087(8) -0.014(5) 0.019(5) -0.030(6)
    O1' 0.05(3) 0.08(3) 0.11(4) 0.01(2) -0.02(2) -0.03(3)
    O2' 0.050(13) 0.078(18) 0.10(2) -0.013(11) -0.009(12) 0.039(17)
    O3' 0.047(12) 0.072(17) 0.097(19) 0.002(10) -0.008(11) -0.031(14)
    O4' 0.05(2) 0.07(3) 0.09(3) -0.014(19) 0.02(2) -0.03(2)
    B1 0.054(9) 0.058(10) 0.067(10) -0.021(8) 0.013(8) -0.012(8)
    B2 0.045(8) 0.049(8) 0.059(9) -0.005(7) -0.008(7) -0.020(7)
    B3 0.057(9) 0.049(9) 0.051(8) -0.006(7) 0.006(7) -0.004(7)
    B4 0.043(7) 0.053(9) 0.057(8) -0.012(7) 0.001(6) -0.010(7)
    B5 0.055(8) 0.040(8) 0.058(9) -0.008(7) -0.002(7) -0.015(7)
    B6 0.062(9) 0.054(10) 0.066(10) -0.017(8) 0.001(8) -0.012(8)
    B7 0.037(6) 0.031(7) 0.046(7) -0.021(6) 0.007(6) -0.010(7)
    B8 0.063(11) 0.063(11) 0.055(9) 0.001(9) -0.009(8) -0.007(8)
    B9 0.057(11) 0.056(11) 0.063(10) -0.003(8) 0.010(9) -0.012(8)
    B10 0.061(10) 0.053(10) 0.055(9) -0.008(8) 0.003(7) -0.013(7)
    B11 0.066(10) 0.065(11) 0.065(10) 0.009(9) -0.003(8) 0.010(8)
    B12 0.056(10) 0.068(12) 0.066(10) 0.011(7) 0.008(8) 0.018(10)
    B13 0.062(10) 0.069(11) 0.061(10) 0.020(8) -0.005(8) 0.018(9)
    B14 0.065(9) 0.065(11) 0.067(10) 0.011(8) -0.008(7) 0.004(9)
    B15 0.066(10) 0.059(10) 0.082(12) 0.005(8) -0.006(9) 0.021(9)
    B16 0.068(11) 0.082(13) 0.059(10) 0.019(9) 0.004(8) 0.020(9)
    B17 0.070(12) 0.079(14) 0.069(12) 0.009(10) -0.016(9) 0.008(10)
    B18 0.050(8) 0.068(11) 0.066(10) 0.023(8) -0.008(8) 0.011(8)
    B19 0.073(10) 0.064(11) 0.078(11) 0.022(9) -0.008(9) 0.004(9)
    B20 0.063(10) 0.063(11) 0.063(10) 0.012(9) -0.007(8) 0.027(8)
    B21 0.046(7) 0.061(9) 0.054(9) 0.001(7) 0.002(6) -0.012(7)
    B22 0.051(9) 0.048(9) 0.055(9) -0.016(7) 0.002(7) 0.000(7)
    B23 0.034(7) 0.054(9) 0.057(10) -0.005(7) -0.005(6) -0.017(7)
    B24 0.049(9) 0.072(12) 0.059(9) -0.018(8) 0.003(7) -0.009(8)
    B25 0.046(7) 0.056(8) 0.069(9) -0.005(7) -0.007(7) -0.013(8)
    B26 0.048(9) 0.070(11) 0.052(8) -0.013(7) 0.009(7) -0.016(7)
    B27 0.056(10) 0.061(12) 0.048(9) 0.002(8) -0.016(7) -0.002(8)
    B28 0.051(9) 0.066(10) 0.061(9) -0.012(8) -0.008(7) 0.001(9)
    B29 0.061(9) 0.063(11) 0.069(10) -0.010(8) -0.016(8) 0.009(8)
    B30 0.053(9) 0.055(10) 0.071(10) -0.001(8) -0.007(7) -0.011(8)
    B31 0.049(8) 0.044(9) 0.045(8) 0.004(7) -0.002(7) 0.002(7)
    B32 0.048(8) 0.048(9) 0.063(9) -0.003(7) 0.005(7) -0.009(8)
    B33 0.048(8) 0.043(9) 0.045(7) 0.002(7) 0.003(6) -0.003(7)
    B34 0.043(8) 0.049(9) 0.047(9) 0.009(6) -0.004(6) -0.009(7)
    B35 0.043(7) 0.055(9) 0.060(9) 0.002(7) -0.001(7) -0.012(8)
    B36 0.056(10) 0.049(11) 0.050(9) -0.009(7) 0.012(7) -0.011(7)
    B37 0.045(9) 0.048(11) 0.044(8) 0.005(7) -0.005(6) -0.008(7)
    B38 0.051(8) 0.040(8) 0.053(8) -0.007(6) 0.007(7) -0.011(7)
    B39 0.054(9) 0.047(9) 0.053(8) 0.013(7) 0.000(7) -0.006(7)
    B40 0.053(9) 0.045(9) 0.048(8) 0.005(7) 0.002(6) -0.010(6)
    C1 0.037(6) 0.048(7) 0.052(7) -0.004(6) 0.001(5) -0.012(6)
    C2 0.072(9) 0.061(9) 0.067(8) -0.011(7) -0.002(6) -0.004(7)
    C3 0.044(7) 0.060(9) 0.072(8) -0.004(6) 0.004(7) -0.020(7)
    C4 0.046(7) 0.057(8) 0.054(7) -0.005(6) -0.003(6) -0.005(6)
    C5 0.076(10) 0.080(11) 0.067(9) -0.013(8) 0.001(7) -0.013(8)
    C6 0.063(9) 0.095(12) 0.085(10) -0.032(8) 0.005(8) -0.023(9)
    C7 0.069(9) 0.081(10) 0.090(11) -0.001(8) -0.011(8) -0.019(8)
    C8 0.069(8) 0.067(9) 0.068(9) -0.005(7) -0.005(7) -0.017(7)
    C9 0.100(14) 0.072(11) 0.086(12) 0.001(9) -0.006(9) -0.017(9)
    C10 0.118(16) 0.067(12) 0.095(14) -0.030(11) 0.023(12) -0.017(9)
    C11 0.086(13) 0.111(16) 0.093(12) -0.003(12) -0.023(11) -0.049(12)
    C12 0.121(15) 0.085(13) 0.063(11) 0.000(11) 0.010(10) -0.011(9)
    C13 0.076(11) 0.080(13) 0.076(11) -0.012(9) 0.023(9) -0.015(9)
    C14 0.050(7) 0.059(9) 0.058(8) 0.007(6) -0.003(6) 0.014(6)
    C15 0.061(7) 0.075(9) 0.074(8) 0.006(7) 0.000(7) 0.019(8)
    C16 0.055(8) 0.078(10) 0.070(9) -0.001(7) 0.005(7) 0.028(8)
    C17 0.041(6) 0.052(8) 0.045(6) 0.012(6) 0.007(5) 0.011(6)
    C18 0.076(9) 0.074(10) 0.052(8) 0.010(7) -0.006(6) 0.012(7)
    C19 0.061(9) 0.079(10) 0.061(8) 0.028(7) 0.015(7) 0.012(7)
    C20 0.045(7) 0.088(10) 0.070(9) 0.003(7) -0.018(6) 0.013(8)
    C21 0.060(7) 0.062(8) 0.051(7) -0.005(7) -0.003(6) 0.011(6)
    C22 0.082(11) 0.070(11) 0.073(10) -0.011(9) -0.007(8) 0.014(9)
    C23 0.068(11) 0.069(12) 0.064(10) 0.002(8) 0.008(8) 0.020(8)
    C24 0.085(11) 0.078(11) 0.045(8) -0.005(9) 0.000(7) 0.025(7)
    C25 0.069(10) 0.086(11) 0.075(9) 0.002(10) -0.020(8) 0.029(9)
    C26 0.099(13) 0.061(11) 0.085(12) 0.017(10) 0.004(10) 0.018(9)
    C27 0.033(6) 0.051(7) 0.044(6) -0.006(5) 0.001(5) -0.016(5)
    C28 0.066(8) 0.073(9) 0.071(8) -0.008(7) -0.013(6) 0.002(8)
    C29 0.050(7) 0.074(10) 0.065(8) -0.010(7) 0.004(7) -0.025(7)
    C30 0.046(7) 0.054(8) 0.044(6) -0.006(6) -0.006(5) -0.012(5)
    C31 0.063(8) 0.055(8) 0.052(7) 0.004(7) -0.016(6) -0.007(6)
    C32 0.053(8) 0.082(10) 0.064(9) -0.001(8) -0.003(6) -0.015(8)
    C33 0.075(10) 0.073(10) 0.057(8) -0.027(8) 0.004(7) -0.008(7)
    C34 0.063(8) 0.061(9) 0.040(7) -0.007(7) -0.013(6) -0.001(6)
    C35 0.099(11) 0.073(10) 0.042(7) 0.003(9) -0.006(7) -0.017(7)
    C36 0.082(10) 0.084(11) 0.070(9) 0.002(10) -0.030(8) -0.027(9)
    C37 0.095(11) 0.053(9) 0.081(10) -0.013(8) -0.001(9) -0.015(8)
    C38 0.070(9) 0.046(8) 0.068(8) 0.012(7) -0.009(7) -0.015(7)
    C39 0.077(11) 0.069(11) 0.066(9) -0.001(8) 0.005(8) -0.025(7)
    C40 0.036(6) 0.038(7) 0.036(6) 0.001(5) 0.007(5) -0.008(5)
    C41 0.038(6) 0.044(7) 0.051(6) -0.001(5) 0.005(5) -0.012(6)
    C42 0.043(6) 0.054(8) 0.050(6) 0.004(6) 0.000(6) -0.016(6)
    C43 0.044(6) 0.044(7) 0.034(6) 0.002(5) 0.008(5) -0.007(5)
    C44 0.063(8) 0.067(9) 0.041(7) 0.010(7) 0.003(6) -0.003(6)
    C45 0.065(9) 0.078(11) 0.055(8) 0.027(8) -0.015(7) -0.012(7)
    C46 0.051(7) 0.079(10) 0.073(9) 0.006(7) 0.010(6) -0.022(8)
    C47 0.055(7) 0.049(8) 0.054(7) 0.001(6) 0.015(5) -0.006(6)
    C48 0.088(11) 0.060(10) 0.077(9) -0.017(8) -0.002(8) -0.016(8)
    C49 0.106(13) 0.052(10) 0.084(11) 0.023(9) -0.008(10) -0.021(8)
    C50 0.079(11) 0.079(12) 0.073(10) -0.001(10) 0.028(8) -0.028(9)
    C51 0.090(10) 0.071(10) 0.047(8) 0.000(9) 0.006(8) -0.015(7)
    C52 0.076(10) 0.066(10) 0.064(9) 0.007(7) 0.005(8) -0.016(7)
_geom_special_details
;
All e.s.d.'s (except the e.s.d. in the dihedral angle between two l.s. planes)
are estimated using the full covariance matrix. The cell e.s.d.'s are taken
into account individually in the estimation of e.s.d.'s in distances, angles
and torsion angles; correlations between e.s.d.'s in cell parameters are only
used when they are defined by crystal symmetry. An approximate (isotropic)
treatment of cell e.s.d.'s is used for estimating e.s.d.'s involving l.s.
planes.
;
loop_
    _geom_bond_atom_site_label_1
    _geom_bond_atom_site_label_2
    _geom_bond_site_symmetry_2
    _geom_bond_distance
    _geom_bond_publ_flag
    Fe1 C10 . 1.978(15) ?
    Fe1 C11 . 1.984(15) ?
    Fe1 C12 . 1.999(15) ?
    Fe1 C8 . 2.001(12) ?
    Fe1 C4 . 2.020(11) ?
    Fe1 C13 . 2.022(15) ?
    Fe1 C9 . 2.028(15) ?
    Fe1 C6 . 2.042(13) ?
    Fe1 C5 . 2.046(14) ?
    Fe1 C7 . 2.051(13) ?
    Fe2 C25 . 2.004(13) ?
    Fe2 C22 . 2.006(13) ?
    Fe2 C21 . 2.012(11) ?
    Fe2 C17 . 2.014(10) ?
    Fe2 C24 . 2.015(13) ?
    Fe2 C19 . 2.028(11) ?
    Fe2 C20 . 2.032(12) ?
    Fe2 C18 . 2.036(13) ?
    Fe2 C23 . 2.044(15) ?
    Fe2 C26 . 2.054(14) ?
    Fe3 C32 . 1.985(12) ?
    Fe3 C31 . 2.022(11) ?
    Fe3 C30 . 2.027(10) ?
    Fe3 C37 . 2.029(13) ?
    Fe3 C34 . 2.043(11) ?
    Fe3 C35 . 2.044(13) ?
    Fe3 C33 . 2.050(12) ?
    Fe3 C39 . 2.051(14) ?
    Fe3 C36 . 2.051(13) ?
    Fe3 C38 . 2.088(12) ?
    Fe4 C45 . 2.001(12) ?
    Fe4 C47 . 2.004(11) ?
    Fe4 C46 . 2.019(12) ?
    Fe4 C44 . 2.024(12) ?
    Fe4 C49 . 2.034(14) ?
    Fe4 C50 . 2.035(14) ?
    Fe4 C43 . 2.042(9) ?
    Fe4 C51 . 2.045(13) ?
    Fe4 C52 . 2.046(15) ?
    Fe4 C48 . 2.085(13) ?
    O1 C3 . 1.400(15) ?
    O1 H1 . 0.8200 ?
    O1 H3'B . 0.6617 ?
    O2 C16 . 1.31(2) ?
    O2 H2 . 0.8200 ?
    O2 H16' . 0.6567 ?
    O3 C29 . 1.354(16) ?
    O3 H3 . 0.8200 ?
    O3 H29' . 0.6750 ?
    O4 C42 . 1.369(13) ?
    O4 H4 . 0.8200 ?
    O4 H42' . 0.5889 ?
    O1' C3 . 1.15(5) ?
    O1' H1' . 0.8200 ?
    O2' C16 . 1.24(2) ?
    O2' H2' . 0.8200 ?
    O3' C29 . 1.29(2) ?
    O3' H3' . 0.8200 ?
    O4' C42 . 1.33(4) ?
    O4' H4' . 0.8200 ?
    B1 B2 . 1.65(2) ?
    B1 C1 . 1.710(17) ?
    B1 B7 . 1.720(19) ?
    B1 C2 . 1.771(19) ?
    B1 B6 . 1.78(2) ?
    B1 H1A . 1.1000 ?
    B2 C1 . 1.650(16) ?
    B2 B3 . 1.687(19) ?
    B2 B7 . 1.701(16) ?
    B2 B8 . 1.71(2) ?
    B2 H2A . 1.1000 ?
    B3 C1 . 1.709(17) ?
    B3 B9 . 1.75(2) ?
    B3 B8 . 1.75(2) ?
    B3 B4 . 1.762(18) ?
    B3 H3A . 1.1000 ?
    B4 B9 . 1.690(19) ?
    B4 B5 . 1.725(17) ?
    B4 C1 . 1.741(16) ?
    B4 C2 . 1.810(17) ?
    B4 H4A . 1.1000 ?
    B5 B9 . 1.71(2) ?
    B5 B6 . 1.777(18) ?
    B5 B10 . 1.79(2) ?
    B5 C2 . 1.795(18) ?
    B5 H5 . 1.1000 ?
    B6 B7 . 1.715(19) ?
    B6 B10 . 1.770(18) ?
    B6 C2 . 1.808(17) ?
    B6 H6 . 1.1000 ?
    B7 B10 . 1.778(18) ?
    B7 B8 . 1.80(2) ?
    B7 H7 . 1.1000 ?
    B8 B10 . 1.73(2) ?
    B8 B9 . 1.83(2) ?
    B8 H8 . 1.1000 ?
    B9 B10 . 1.76(2) ?
    B9 H9 . 1.1000 ?
    B10 H10 . 1.1000 ?
    B11 B12 . 1.66(2) ?
    B11 C14 . 1.706(18) ?
    B11 B17 . 1.72(2) ?
    B11 C15 . 1.759(19) ?
    B11 B16 . 1.81(2) ?
    B11 H11 . 1.1000 ?
    B12 B13 . 1.60(2) ?
    B12 C14 . 1.601(18) ?
    B12 B17 . 1.66(2) ?
    B12 B18 . 1.71(2) ?
    B12 H12 . 1.1000 ?
    B13 C14 . 1.642(19) ?
    B13 B14 . 1.73(2) ?
    B13 B19 . 1.74(2) ?
    B13 B18 . 1.76(2) ?
    B13 H13 . 1.1000 ?
    B14 C14 . 1.652(19) ?
    B14 B15 . 1.74(2) ?
    B14 B19 . 1.78(2) ?
    B14 C15 . 1.784(19) ?
    B14 H14 . 1.1000 ?
    B15 B19 . 1.77(2) ?
    B15 C15 . 1.777(18) ?
    B15 B20 . 1.81(2) ?
    B15 B16 . 1.84(2) ?
    B15 H15 . 1.1000 ?
    B16 B20 . 1.71(2) ?
    B16 B17 . 1.79(3) ?
    B16 C15 . 1.820(19) ?
    B16 H16 . 1.1000 ?
    B17 B18 . 1.69(2) ?
    B17 B20 . 1.73(2) ?
    B17 H17 . 1.1000 ?
    B18 B20 . 1.65(2) ?
    B18 B19 . 1.67(2) ?
    B18 H18 . 1.1000 ?
    B19 B20 . 1.74(2) ?
    B19 H19 . 1.1000 ?
    B20 H20 . 1.1000 ?
    B21 C27 . 1.694(15) ?
    B21 B26 . 1.717(19) ?
    B21 B22 . 1.736(18) ?
    B21 B25 . 1.758(17) ?
    B21 C28 . 1.766(17) ?
    B21 H21 . 1.1000 ?
    B22 C27 . 1.694(17) ?
    B22 B26 . 1.719(19) ?
    B22 B23 . 1.726(17) ?
    B22 B27 . 1.798(19) ?
    B22 H22 . 1.1000 ?
    B23 C27 . 1.675(15) ?
    B23 B24 . 1.68(2) ?
    B23 B28 . 1.704(19) ?
    B23 B27 . 1.705(19) ?
    B23 H23 . 1.1000 ?
    B24 B28 . 1.65(2) ?
    B24 C27 . 1.688(17) ?
    B24 B29 . 1.71(2) ?
    B24 C28 . 1.728(19) ?
    B24 H24 . 1.1000 ?
    B25 B29 . 1.695(19) ?
    B25 C28 . 1.740(18) ?
    B25 B30 . 1.763(19) ?
    B25 B26 . 1.76(2) ?
    B25 H25 . 1.1000 ?
    B26 B30 . 1.79(2) ?
    B26 B27 . 1.80(2) ?
    B26 H26 . 1.1000 ?
    B27 B30 . 1.77(2) ?
    B27 B28 . 1.80(2) ?
    B27 H27 . 1.1000 ?
    B28 B29 . 1.76(2) ?
    B28 B30 . 1.79(2) ?
    B28 H28 . 1.1000 ?
    B29 C28 . 1.712(18) ?
    B29 B30 . 1.745(18) ?
    B29 H29 . 1.1000 ?
    B30 H30 . 1.1000 ?
    B31 C40 . 1.712(15) ?
    B31 B32 . 1.726(18) ?
    B31 B37 . 1.73(2) ?
    B31 C41 . 1.738(16) ?
    B31 B36 . 1.82(2) ?
    B31 H31 . 1.1000 ?
    B32 C40 . 1.675(17) ?
    B32 B33 . 1.756(19) ?
    B32 B37 . 1.78(2) ?
    B32 B38 . 1.806(18) ?
    B32 H32 . 1.1000 ?
    B33 B38 . 1.717(18) ?
    B33 C40 . 1.725(16) ?
    B33 B39 . 1.729(18) ?
    B33 B34 . 1.789(18) ?
    B33 H33 . 1.1000 ?
    B34 C41 . 1.687(18) ?
    B34 C40 . 1.710(17) ?
    B34 B35 . 1.714(19) ?
    B34 B39 . 1.74(2) ?
    B34 H34 . 1.1000 ?
    B35 C41 . 1.695(16) ?
    B35 B40 . 1.760(17) ?
    B35 B39 . 1.778(19) ?
    B35 B36 . 1.79(2) ?
    B35 H35 . 1.1000 ?
    B36 C41 . 1.721(18) ?
    B36 B40 . 1.73(2) ?
    B36 B37 . 1.75(2) ?
    B36 H36 . 1.1000 ?
    B37 B40 . 1.786(19) ?
    B37 B38 . 1.79(2) ?
    B37 H37 . 1.1000 ?
    B38 B39 . 1.742(18) ?
    B38 B40 . 1.794(18) ?
    B38 H38 . 1.1000 ?
    B39 B40 . 1.806(17) ?
    B39 H39 . 1.1000 ?
    B40 H40 . 1.1000 ?
    C1 C3 . 1.543(14) ?
    C1 C2 . 1.636(16) ?
    C2 H2B . 1.1000 ?
    C3 C4 . 1.484(14) ?
    C3 H3B . 0.9800 ?
    C3 H3'B . 0.9800 ?
    C4 C8 . 1.398(15) ?
    C4 C5 . 1.436(16) ?
    C5 C6 . 1.420(16) ?
    C5 H5A . 0.9300 ?
    C6 C7 . 1.365(17) ?
    C6 H6A . 0.9300 ?
    C7 C8 . 1.385(15) ?
    C7 H7A . 0.9300 ?
    C8 H8A . 0.9300 ?
    C9 C13 . 1.311(18) ?
    C9 C10 . 1.38(2) ?
    C9 H9A . 0.9300 ?
    C10 C11 . 1.41(2) ?
    C10 H10A . 0.9300 ?
    C11 C12 . 1.42(2) ?
    C11 H11A . 0.9300 ?
    C12 C13 . 1.30(2) ?
    C12 H12A . 0.9300 ?
    C13 H13A . 0.9300 ?
    C14 C16 . 1.539(15) ?
    C14 C15 . 1.700(16) ?
    C15 H15A . 1.1000 ?
    C16 C17 . 1.525(15) ?
    C16 H16A . 0.9800 ?
    C16 H16' . 0.9800 ?
    C17 C18 . 1.407(15) ?
    C17 C21 . 1.424(14) ?
    C18 C19 . 1.411(15) ?
    C18 H18A . 0.9300 ?
    C19 C20 . 1.393(15) ?
    C19 H19A . 0.9300 ?
    C20 C21 . 1.396(14) ?
    C20 H20A . 0.9300 ?
    C21 H21A . 0.9300 ?
    C22 C26 . 1.375(17) ?
    C22 C23 . 1.401(18) ?
    C22 H22A . 0.9300 ?
    C23 C24 . 1.337(19) ?
    C23 H23A . 0.9300 ?
    C24 C25 . 1.392(18) ?
    C24 H24A . 0.9300 ?
    C25 C26 . 1.388(18) ?
    C25 H25A . 0.9300 ?
    C26 H26A . 0.9300 ?
    C27 C29 . 1.493(13) ?
    C27 C28 . 1.692(15) ?
    C28 H28A . 1.1000 ?
    C29 C30 . 1.479(13) ?
    C29 H29A . 0.9800 ?
    C29 H29' . 0.9800 ?
    C30 C34 . 1.390(14) ?
    C30 C31 . 1.434(13) ?
    C31 C32 . 1.385(15) ?
    C31 H31A . 0.9300 ?
    C32 C33 . 1.378(16) ?
    C32 H32A . 0.9300 ?
    C33 C34 . 1.389(16) ?
    C33 H33A . 0.9300 ?
    C34 H34A . 0.9300 ?
    C35 C39 . 1.383(18) ?
    C35 C36 . 1.421(19) ?
    C35 H35A . 0.9300 ?
    C36 C37 . 1.493(18) ?
    C36 H36A . 0.9300 ?
    C37 C38 . 1.424(15) ?
    C37 H37A . 0.9300 ?
    C38 C39 . 1.415(17) ?
    C38 H38A . 0.9300 ?
    C39 H39A . 0.9300 ?
    C40 C42 . 1.537(13) ?
    C40 C41 . 1.657(13) ?
    C41 H41 . 1.1000 ?
    C42 C43 . 1.469(13) ?
    C42 H42 . 0.9800 ?
    C42 H42' . 0.9800 ?
    C43 C44 . 1.405(14) ?
    C43 C47 . 1.430(13) ?
    C44 C45 . 1.355(15) ?
    C44 H44 . 0.9300 ?
    C45 C46 . 1.360(15) ?
    C45 H45 . 0.9300 ?
    C46 C47 . 1.407(15) ?
    C46 H46 . 0.9300 ?
    C47 H47 . 0.9300 ?
    C48 C52 . 1.457(17) ?
    C48 C49 . 1.468(18) ?
    C48 H48 . 0.9300 ?
    C49 C50 . 1.489(19) ?
    C49 H49 . 0.9300 ?
    C50 C51 . 1.377(18) ?
    C50 H50 . 0.9300 ?
    C51 C52 . 1.379(18) ?
    C51 H51 . 0.9300 ?
    C52 H52 . 0.9300 ?
loop_
    _geom_angle_atom_site_label_1
    _geom_angle_atom_site_label_2
    _geom_angle_atom_site_label_3
    _geom_angle_site_symmetry_1
    _geom_angle_site_symmetry_3
    _geom_angle
    _geom_angle_publ_flag
    C10 Fe1 C11 . . 41.7(6) ?
    C10 Fe1 C12 . . 68.7(7) ?
    C11 Fe1 C12 . . 41.6(6) ?
    C10 Fe1 C8 . . 168.0(8) ?
    C11 Fe1 C8 . . 128.3(7) ?
    C12 Fe1 C8 . . 108.2(6) ?
    C10 Fe1 C4 . . 149.8(7) ?
    C11 Fe1 C4 . . 168.4(8) ?
    C12 Fe1 C4 . . 131.0(6) ?
    C8 Fe1 C4 . . 40.7(4) ?
    C10 Fe1 C13 . . 66.5(6) ?
    C11 Fe1 C13 . . 66.7(7) ?
    C12 Fe1 C13 . . 37.8(6) ?
    C8 Fe1 C13 . . 118.6(6) ?
    C4 Fe1 C13 . . 113.1(6) ?
    C10 Fe1 C9 . . 40.4(6) ?
    C11 Fe1 C9 . . 67.5(7) ?
    C12 Fe1 C9 . . 64.9(7) ?
    C8 Fe1 C9 . . 149.9(6) ?
    C4 Fe1 C9 . . 120.1(5) ?
    C13 Fe1 C9 . . 37.8(5) ?
    C10 Fe1 C6 . . 109.7(6) ?
    C11 Fe1 C6 . . 113.5(6) ?
    C12 Fe1 C6 . . 145.8(7) ?
    C8 Fe1 C6 . . 65.9(5) ?
    C4 Fe1 C6 . . 67.9(5) ?
    C13 Fe1 C6 . . 174.5(8) ?
    C9 Fe1 C6 . . 136.8(7) ?
    C10 Fe1 C5 . . 116.5(7) ?
    C11 Fe1 C5 . . 146.6(7) ?
    C12 Fe1 C5 . . 171.6(7) ?
    C8 Fe1 C5 . . 68.2(5) ?
    C4 Fe1 C5 . . 41.4(4) ?
    C13 Fe1 C5 . . 136.5(7) ?
    C9 Fe1 C5 . . 114.2(6) ?
    C6 Fe1 C5 . . 40.7(4) ?
    C10 Fe1 C7 . . 129.7(7) ?
    C11 Fe1 C7 . . 104.8(7) ?
    C12 Fe1 C7 . . 114.1(7) ?
    C8 Fe1 C7 . . 40.0(4) ?
    C4 Fe1 C7 . . 68.6(5) ?
    C13 Fe1 C7 . . 146.5(7) ?
    C9 Fe1 C7 . . 170.0(6) ?
    C6 Fe1 C7 . . 38.9(5) ?
    C5 Fe1 C7 . . 68.3(5) ?
    C25 Fe2 C22 . . 65.6(6) ?
    C25 Fe2 C21 . . 127.5(6) ?
    C22 Fe2 C21 . . 154.0(6) ?
    C25 Fe2 C17 . . 167.3(6) ?
    C22 Fe2 C17 . . 121.5(6) ?
    C21 Fe2 C17 . . 41.4(4) ?
    C25 Fe2 C24 . . 40.5(5) ?
    C22 Fe2 C24 . . 66.5(6) ?
    C21 Fe2 C24 . . 107.6(5) ?
    C17 Fe2 C24 . . 129.8(6) ?
    C25 Fe2 C19 . . 116.7(6) ?
    C22 Fe2 C19 . . 131.4(6) ?
    C21 Fe2 C19 . . 67.1(5) ?
    C17 Fe2 C19 . . 67.7(4) ?
    C24 Fe2 C19 . . 149.0(6) ?
    C25 Fe2 C20 . . 106.0(5) ?
    C22 Fe2 C20 . . 165.6(6) ?
    C21 Fe2 C20 . . 40.4(4) ?
    C17 Fe2 C20 . . 69.2(4) ?
    C24 Fe2 C20 . . 115.6(6) ?
    C19 Fe2 C20 . . 40.1(4) ?
    C25 Fe2 C18 . . 150.0(6) ?
    C22 Fe2 C18 . . 111.8(6) ?
    C21 Fe2 C18 . . 68.8(5) ?
    C17 Fe2 C18 . . 40.7(4) ?
    C24 Fe2 C18 . . 168.8(6) ?
    C19 Fe2 C18 . . 40.6(4) ?
    C20 Fe2 C18 . . 69.1(5) ?
    C25 Fe2 C23 . . 65.9(6) ?
    C22 Fe2 C23 . . 40.4(5) ?
    C21 Fe2 C23 . . 119.0(5) ?
    C17 Fe2 C23 . . 111.7(5) ?
    C24 Fe2 C23 . . 38.5(5) ?
    C19 Fe2 C23 . . 170.9(7) ?
    C20 Fe2 C23 . . 148.9(6) ?
    C18 Fe2 C23 . . 133.1(6) ?
    C25 Fe2 C26 . . 40.0(5) ?
    C22 Fe2 C26 . . 39.6(5) ?
    C21 Fe2 C26 . . 164.6(6) ?
    C17 Fe2 C26 . . 152.2(6) ?
    C24 Fe2 C26 . . 68.3(6) ?
    C19 Fe2 C26 . . 108.2(6) ?
    C20 Fe2 C26 . . 126.6(6) ?
    C18 Fe2 C26 . . 118.0(6) ?
    C23 Fe2 C26 . . 67.8(6) ?
    C32 Fe3 C31 . . 40.4(4) ?
    C32 Fe3 C30 . . 67.6(4) ?
    C31 Fe3 C30 . . 41.5(4) ?
    C32 Fe3 C37 . . 128.1(6) ?
    C31 Fe3 C37 . . 165.7(5) ?
    C30 Fe3 C37 . . 151.2(5) ?
    C32 Fe3 C34 . . 65.8(5) ?
    C31 Fe3 C34 . . 67.9(4) ?
    C30 Fe3 C34 . . 39.9(4) ?
    C37 Fe3 C34 . . 118.4(5) ?
    C32 Fe3 C35 . . 119.0(5) ?
    C31 Fe3 C35 . . 107.2(5) ?
    C30 Fe3 C35 . . 128.4(5) ?
    C37 Fe3 C35 . . 69.4(6) ?
    C34 Fe3 C35 . . 166.8(5) ?
    C32 Fe3 C33 . . 39.9(4) ?
    C31 Fe3 C33 . . 68.9(5) ?
    C30 Fe3 C33 . . 68.2(5) ?
    C37 Fe3 C33 . . 107.1(6) ?
    C34 Fe3 C33 . . 39.7(4) ?
    C35 Fe3 C33 . . 151.7(6) ?
    C32 Fe3 C39 . . 152.3(6) ?
    C31 Fe3 C39 . . 118.7(6) ?
    C30 Fe3 C39 . . 109.7(5) ?
    C37 Fe3 C39 . . 68.1(6) ?
    C34 Fe3 C39 . . 130.9(5) ?
    C35 Fe3 C39 . . 39.5(5) ?
    C33 Fe3 C39 . . 167.1(6) ?
    C32 Fe3 C36 . . 107.3(6) ?
    C31 Fe3 C36 . . 125.6(6) ?
    C30 Fe3 C36 . . 165.1(6) ?
    C37 Fe3 C36 . . 42.9(5) ?
    C34 Fe3 C36 . . 152.3(6) ?
    C35 Fe3 C36 . . 40.6(5) ?
    C33 Fe3 C36 . . 117.4(6) ?
    C39 Fe3 C36 . . 67.9(6) ?
    C32 Fe3 C38 . . 166.3(6) ?
    C31 Fe3 C38 . . 152.3(5) ?
    C30 Fe3 C38 . . 119.1(5) ?
    C37 Fe3 C38 . . 40.4(4) ?
    C34 Fe3 C38 . . 110.7(5) ?
    C35 Fe3 C38 . . 67.6(5) ?
    C33 Fe3 C38 . . 128.9(6) ?
    C39 Fe3 C38 . . 40.0(5) ?
    C36 Fe3 C38 . . 69.2(6) ?
    C45 Fe4 C47 . . 68.5(5) ?
    C45 Fe4 C46 . . 39.5(4) ?
    C47 Fe4 C46 . . 40.9(4) ?
    C45 Fe4 C44 . . 39.3(4) ?
    C47 Fe4 C44 . . 68.0(5) ?
    C46 Fe4 C44 . . 66.0(5) ?
    C45 Fe4 C49 . . 108.4(6) ?
    C47 Fe4 C49 . . 165.9(6) ?
    C46 Fe4 C49 . . 128.2(6) ?
    C44 Fe4 C49 . . 119.0(6) ?
    C45 Fe4 C50 . . 118.0(6) ?
    C47 Fe4 C50 . . 125.3(6) ?
    C46 Fe4 C50 . . 106.8(6) ?
    C44 Fe4 C50 . . 152.5(6) ?
    C49 Fe4 C50 . . 42.9(5) ?
    C45 Fe4 C43 . . 68.2(5) ?
    C47 Fe4 C43 . . 41.4(4) ?
    C46 Fe4 C43 . . 68.2(4) ?
    C44 Fe4 C43 . . 40.4(4) ?
    C49 Fe4 C43 . . 151.6(6) ?
    C50 Fe4 C43 . . 164.5(6) ?
    C45 Fe4 C51 . . 150.9(6) ?
    C47 Fe4 C51 . . 107.2(5) ?
    C46 Fe4 C51 . . 118.3(6) ?
    C44 Fe4 C51 . . 167.8(5) ?
    C49 Fe4 C51 . . 68.4(6) ?
    C50 Fe4 C51 . . 39.4(5) ?
    C43 Fe4 C51 . . 128.7(5) ?
    C45 Fe4 C52 . . 168.9(6) ?
    C47 Fe4 C52 . . 116.5(5) ?
    C46 Fe4 C52 . . 150.3(6) ?
    C44 Fe4 C52 . . 131.5(5) ?
    C49 Fe4 C52 . . 69.2(6) ?
    C50 Fe4 C52 . . 68.2(6) ?
    C43 Fe4 C52 . . 108.4(5) ?
    C51 Fe4 C52 . . 39.4(5) ?
    C45 Fe4 C48 . . 129.8(6) ?
    C47 Fe4 C48 . . 150.6(5) ?
    C46 Fe4 C48 . . 167.3(6) ?
    C44 Fe4 C48 . . 110.1(5) ?
    C49 Fe4 C48 . . 41.7(5) ?
    C50 Fe4 C48 . . 70.7(6) ?
    C43 Fe4 C48 . . 117.5(5) ?
    C51 Fe4 C48 . . 68.2(6) ?
    C52 Fe4 C48 . . 41.3(5) ?
    C3 O1 H1 . . 109.5 ?
    C3 O1 H3'B . . 39.1 ?
    H1 O1 H3'B . . 123.8 ?
    C16 O2 H2 . . 109.5 ?
    C16 O2 H16' . . 46.4 ?
    H2 O2 H16' . . 86.7 ?
    C29 O3 H3 . . 109.5 ?
    C29 O3 H29' . . 43.4 ?
    H3 O3 H29' . . 120.2 ?
    C42 O4 H4 . . 109.5 ?
    C42 O4 H42' . . 38.6 ?
    H4 O4 H42' . . 125.8 ?
    C3 O1' H1' . . 109.5 ?
    C16 O2' H2' . . 109.5 ?
    C29 O3' H3' . . 109.5 ?
    C42 O4' H4' . . 109.5 ?
    B2 B1 C1 . . 58.7(8) ?
    B2 B1 B7 . . 60.5(8) ?
    C1 B1 B7 . . 107.2(10) ?
    B2 B1 C2 . . 104.3(10) ?
    C1 B1 C2 . . 56.0(7) ?
    B7 B1 C2 . . 108.7(10) ?
    B2 B1 B6 . . 104.3(11) ?
    C1 B1 B6 . . 103.5(10) ?
    B7 B1 B6 . . 58.6(8) ?
    C2 B1 B6 . . 61.1(8) ?
    B2 B1 H1A . . 123.8 ?
    C1 B1 H1A . . 124.6 ?
    B7 B1 H1A . . 120.7 ?
    C2 B1 H1A . . 122.6 ?
    B6 B1 H1A . . 123.9 ?
    C1 B2 B1 . . 62.4(8) ?
    C1 B2 B3 . . 61.6(7) ?
    B1 B2 B3 . . 115.2(11) ?
    C1 B2 B7 . . 110.9(10) ?
    B1 B2 B7 . . 61.7(8) ?
    B3 B2 B7 . . 113.9(10) ?
    C1 B2 B8 . . 111.8(11) ?
    B1 B2 B8 . . 115.4(11) ?
    B3 B2 B8 . . 62.1(9) ?
    B7 B2 B8 . . 63.5(8) ?
    C1 B2 H2A . . 120.5 ?
    B1 B2 H2A . . 117.0 ?
    B3 B2 H2A . . 117.8 ?
    B7 B2 H2A . . 119.1 ?
    B8 B2 H2A . . 117.9 ?
    B2 B3 C1 . . 58.1(7) ?
    B2 B3 B9 . . 107.1(11) ?
    C1 B3 B9 . . 104.6(10) ?
    B2 B3 B8 . . 59.6(8) ?
    C1 B3 B8 . . 107.0(10) ?
    B9 B3 B8 . . 63.0(9) ?
    B2 B3 B4 . . 107.2(10) ?
    C1 B3 B4 . . 60.2(7) ?
    B9 B3 B4 . . 57.5(8) ?
    B8 B3 B4 . . 109.9(10) ?
    B2 B3 H3A . . 122.9 ?
    C1 B3 H3A . . 123.8 ?
    B9 B3 H3A . . 122.8 ?
    B8 B3 H3A . . 119.9 ?
    B4 B3 H3A . . 121.7 ?
    B9 B4 B5 . . 60.2(8) ?
    B9 B4 C1 . . 105.8(10) ?
    B5 B4 C1 . . 103.1(9) ?
    B9 B4 B3 . . 60.8(8) ?
    B5 B4 B3 . . 106.9(9) ?
    C1 B4 B3 . . 58.4(7) ?
    B9 B4 C2 . . 108.4(10) ?
    B5 B4 C2 . . 61.0(7) ?
    C1 B4 C2 . . 54.8(6) ?
    B3 B4 C2 . . 104.0(9) ?
    B9 B4 H4A . . 120.8 ?
    B5 B4 H4A . . 122.5 ?
    C1 B4 H4A . . 125.9 ?
    B3 B4 H4A . . 122.8 ?
    C2 B4 H4A . . 123.4 ?
    B9 B5 B4 . . 58.9(8) ?
    B9 B5 B6 . . 108.4(11) ?
    B4 B5 B6 . . 110.6(10) ?
    B9 B5 B10 . . 60.2(9) ?
    B4 B5 B10 . . 107.9(10) ?
    B6 B5 B10 . . 59.4(7) ?
    B9 B5 C2 . . 108.1(10) ?
    B4 B5 C2 . . 61.9(7) ?
    B6 B5 C2 . . 60.8(7) ?
    B10 B5 C2 . . 107.7(10) ?
    B9 B5 H5 . . 122.2 ?
    B4 B5 H5 . . 120.7 ?
    B6 B5 H5 . . 120.7 ?
    B10 B5 H5 . . 122.3 ?
    C2 B5 H5 . . 121.1 ?
    B7 B6 B10 . . 61.3(8) ?
    B7 B6 B5 . . 109.7(10) ?
    B10 B6 B5 . . 60.7(8) ?
    B7 B6 B1 . . 58.8(8) ?
    B10 B6 B1 . . 107.4(11) ?
    B5 B6 B1 . . 107.4(10) ?
    B7 B6 C2 . . 107.3(10) ?
    B10 B6 C2 . . 108.2(10) ?
    B5 B6 C2 . . 60.1(7) ?
    B1 B6 C2 . . 59.1(8) ?
    B7 B6 H6 . . 121.2 ?
    B10 B6 H6 . . 121.1 ?
    B5 B6 H6 . . 120.9 ?
    B1 B6 H6 . . 123.1 ?
    C2 B6 H6 . . 122.3 ?
    B2 B7 B6 . . 105.2(9) ?
    B2 B7 B1 . . 57.8(7) ?
    B6 B7 B1 . . 62.6(8) ?
    B2 B7 B10 . . 103.0(8) ?
    B6 B7 B10 . . 60.9(7) ?
    B1 B7 B10 . . 110.0(10) ?
    B2 B7 B8 . . 58.4(8) ?
    B6 B7 B8 . . 107.7(9) ?
    B1 B7 B8 . . 107.9(9) ?
    B10 B7 B8 . . 58.0(8) ?
    B2 B7 H7 . . 125.8 ?
    B6 B7 H7 . . 121.0 ?
    B1 B7 H7 . . 120.1 ?
    B10 B7 H7 . . 122.7 ?
    B8 B7 H7 . . 122.5 ?
    B2 B8 B10 . . 104.6(12) ?
    B2 B8 B3 . . 58.4(8) ?
    B10 B8 B3 . . 106.5(11) ?
    B2 B8 B7 . . 58.0(8) ?
    B10 B8 B7 . . 60.5(8) ?
    B3 B8 B7 . . 106.4(10) ?
    B2 B8 B9 . . 102.7(11) ?
    B10 B8 B9 . . 59.1(8) ?
    B3 B8 B9 . . 58.5(8) ?
    B7 B8 B9 . . 106.2(11) ?
    B2 B8 H8 . . 125.2 ?
    B10 B8 H8 . . 122.4 ?
    B3 B8 H8 . . 122.6 ?
    B7 B8 H8 . . 122.2 ?
    B9 B8 H8 . . 124.1 ?
    B4 B9 B5 . . 60.9(8) ?
    B4 B9 B3 . . 61.6(8) ?
    B5 B9 B3 . . 108.1(11) ?
    B4 B9 B10 . . 111.2(12) ?
    B5 B9 B10 . . 62.2(9) ?
    B3 B9 B10 . . 105.6(11) ?
    B4 B9 B8 . . 109.6(11) ?
    B5 B9 B8 . . 107.9(12) ?
    B3 B9 B8 . . 58.6(8) ?
    B10 B9 B8 . . 57.8(9) ?
    B4 B9 H9 . . 119.0 ?
    B5 B9 H9 . . 120.8 ?
    B3 B9 H9 . . 122.9 ?
    B10 B9 H9 . . 121.7 ?
    B8 B9 H9 . . 122.8 ?
    B8 B10 B9 . . 63.1(9) ?
    B8 B10 B6 . . 108.0(11) ?
    B9 B10 B6 . . 106.6(11) ?
    B8 B10 B7 . . 61.5(8) ?
    B9 B10 B7 . . 110.0(10) ?
    B6 B10 B7 . . 57.8(8) ?
    B8 B10 B5 . . 108.5(10) ?
    B9 B10 B5 . . 57.6(9) ?
    B6 B10 B5 . . 59.8(8) ?
    B7 B10 B5 . . 106.2(10) ?
    B8 B10 H10 . . 119.7 ?
    B9 B10 H10 . . 121.1 ?
    B6 B10 H10 . . 123.1 ?
    B7 B10 H10 . . 121.8 ?
    B5 B10 H10 . . 123.2 ?
    B12 B11 C14 . . 56.8(8) ?
    B12 B11 B17 . . 59.1(10) ?
    C14 B11 B17 . . 105.3(12) ?
    B12 B11 C15 . . 105.0(12) ?
    C14 B11 C15 . . 58.8(8) ?
    B17 B11 C15 . . 109.6(12) ?
    B12 B11 B16 . . 106.1(12) ?
    C14 B11 B16 . . 106.1(12) ?
    B17 B11 B16 . . 61.0(9) ?
    C15 B11 B16 . . 61.2(9) ?
    B12 B11 H11 . . 124.4 ?
    C14 B11 H11 . . 124.5 ?
    B17 B11 H11 . . 121.3 ?
    C15 B11 H11 . . 121.4 ?
    B16 B11 H11 . . 121.6 ?
    B13 B12 C14 . . 61.7(10) ?
    B13 B12 B11 . . 115.7(13) ?
    C14 B12 B11 . . 63.1(8) ?
    B13 B12 B17 . . 114.8(13) ?
    C14 B12 B17 . . 112.7(12) ?
    B11 B12 B17 . . 62.1(10) ?
    B13 B12 B18 . . 63.9(10) ?
    C14 B12 B18 . . 111.4(12) ?
    B11 B12 B18 . . 111.4(12) ?
    B17 B12 B18 . . 60.0(10) ?
    B13 B12 H12 . . 116.3 ?
    C14 B12 H12 . . 119.4 ?
    B11 B12 H12 . . 117.9 ?
    B17 B12 H12 . . 119.0 ?
    B18 B12 H12 . . 120.4 ?
    B12 B13 C14 . . 59.2(9) ?
    B12 B13 B14 . . 106.8(12) ?
    C14 B13 B14 . . 58.6(8) ?
    B12 B13 B19 . . 106.3(12) ?
    C14 B13 B19 . . 106.7(12) ?
    B14 B13 B19 . . 61.6(9) ?
    B12 B13 B18 . . 61.2(9) ?
    C14 B13 B18 . . 107.4(11) ?
    B14 B13 B18 . . 107.3(11) ?
    B19 B13 B18 . . 57.1(8) ?
    B12 B13 H13 . . 122.2 ?
    C14 B13 H13 . . 122.7 ?
    B14 B13 H13 . . 121.8 ?
    B19 B13 H13 . . 122.8 ?
    B18 B13 H13 . . 122.3 ?
    C14 B14 B13 . . 58.0(8) ?
    C14 B14 B15 . . 107.0(11) ?
    B13 B14 B15 . . 108.6(11) ?
    C14 B14 B19 . . 104.7(11) ?
    B13 B14 B19 . . 59.5(9) ?
    B15 B14 B19 . . 60.4(8) ?
    C14 B14 C15 . . 59.2(8) ?
    B13 B14 C15 . . 106.8(11) ?
    B15 B14 C15 . . 60.5(8) ?
    B19 B14 C15 . . 107.3(10) ?
    C14 B14 H14 . . 124.0 ?
    B13 B14 H14 . . 122.3 ?
    B15 B14 H14 . . 120.9 ?
    B19 B14 H14 . . 122.8 ?
    C15 B14 H14 . . 122.0 ?
    B14 B15 B19 . . 60.8(8) ?
    B14 B15 C15 . . 60.9(8) ?
    B19 B15 C15 . . 107.9(10) ?
    B14 B15 B20 . . 106.0(11) ?
    B19 B15 B20 . . 58.2(8) ?
    C15 B15 B20 . . 104.0(11) ?
    B14 B15 B16 . . 108.6(11) ?
    B19 B15 B16 . . 104.7(11) ?
    C15 B15 B16 . . 60.5(8) ?
    B20 B15 B16 . . 56.0(9) ?
    B14 B15 H15 . . 120.7 ?
    B19 B15 H15 . . 122.6 ?
    C15 B15 H15 . . 121.9 ?
    B20 B15 H15 . . 125.5 ?
    B16 B15 H15 . . 123.2 ?
    B20 B16 B17 . . 59.0(10) ?
    B20 B16 B11 . . 104.0(12) ?
    B17 B16 B11 . . 56.8(9) ?
    B20 B16 C15 . . 106.4(11) ?
    B17 B16 C15 . . 103.7(11) ?
    B11 B16 C15 . . 57.9(8) ?
    B20 B16 B15 . . 61.3(9) ?
    B17 B16 B15 . . 106.3(12) ?
    B11 B16 B15 . . 103.8(11) ?
    C15 B16 B15 . . 58.2(8) ?
    B20 B16 H16 . . 122.1 ?
    B17 B16 H16 . . 124.0 ?
    B11 B16 H16 . . 125.3 ?
    C15 B16 H16 . . 123.8 ?
    B15 B16 H16 . . 122.6 ?
    B12 B17 B18 . . 61.5(10) ?
    B12 B17 B11 . . 58.8(9) ?
    B18 B17 B11 . . 109.9(13) ?
    B12 B17 B20 . . 104.9(13) ?
    B18 B17 B20 . . 57.9(9) ?
    B11 B17 B20 . . 107.6(12) ?
    B12 B17 B16 . . 106.9(12) ?
    B18 B17 B16 . . 106.8(13) ?
    B11 B17 B16 . . 62.2(9) ?
    B20 B17 B16 . . 58.2(9) ?
    B12 B17 H17 . . 123.0 ?
    B18 B17 H17 . . 121.2 ?
    B11 B17 H17 . . 120.3 ?
    B20 B17 H17 . . 124.3 ?
    B16 B17 H17 . . 122.1 ?
    B20 B18 B19 . . 63.2(9) ?
    B20 B18 B17 . . 62.2(10) ?
    B19 B18 B17 . . 112.4(12) ?
    B20 B18 B12 . . 106.0(11) ?
    B19 B18 B12 . . 104.3(11) ?
    B17 B18 B12 . . 58.5(9) ?
    B20 B18 B13 . . 109.9(11) ?
    B19 B18 B13 . . 61.0(9) ?
    B17 B18 B13 . . 105.9(11) ?
    B12 B18 B13 . . 54.9(9) ?
    B20 B18 H18 . . 119.5 ?
    B19 B18 H18 . . 119.7 ?
    B17 B18 H18 . . 120.4 ?
    B12 B18 H18 . . 126.6 ?
    B13 B18 H18 . . 123.2 ?
    B18 B19 B13 . . 61.9(9) ?
    B18 B19 B20 . . 57.9(9) ?
    B13 B19 B20 . . 106.6(12) ?
    B18 B19 B15 . . 109.3(12) ?
    B13 B19 B15 . . 106.8(11) ?
    B20 B19 B15 . . 62.1(9) ?
    B18 B19 B14 . . 109.0(12) ?
    B13 B19 B14 . . 58.9(9) ?
    B20 B19 B14 . . 107.5(11) ?
    B15 B19 B14 . . 58.8(8) ?
    B18 B19 H19 . . 120.7 ?
    B13 B19 H19 . . 122.4 ?
    B20 B19 H19 . . 122.4 ?
    B15 B19 H19 . . 121.2 ?
    B14 B19 H19 . . 122.3 ?
    B18 B20 B16 . . 112.2(12) ?
    B18 B20 B17 . . 59.9(10) ?
    B16 B20 B17 . . 62.7(10) ?
    B18 B20 B19 . . 58.9(9) ?
    B16 B20 B19 . . 111.4(11) ?
    B17 B20 B19 . . 107.1(12) ?
    B18 B20 B15 . . 108.0(10) ?
    B16 B20 B15 . . 62.6(9) ?
    B17 B20 B15 . . 110.0(11) ?
    B19 B20 B15 . . 59.7(9) ?
    B18 B20 H20 . . 121.5 ?
    B16 B20 H20 . . 117.4 ?
    B17 B20 H20 . . 121.3 ?
    B19 B20 H20 . . 122.3 ?
    B15 B20 H20 . . 121.0 ?
    C27 B21 B26 . . 105.3(9) ?
    C27 B21 B22 . . 59.2(7) ?
    B26 B21 B22 . . 59.7(8) ?
    C27 B21 B25 . . 104.5(9) ?
    B26 B21 B25 . . 61.0(8) ?
    B22 B21 B25 . . 108.2(9) ?
    C27 B21 C28 . . 58.5(7) ?
    B26 B21 C28 . . 108.1(9) ?
    B22 B21 C28 . . 107.8(9) ?
    B25 B21 C28 . . 59.2(7) ?
    C27 B21 H21 . . 124.6 ?
    B26 B21 H21 . . 121.9 ?
    B22 B21 H21 . . 121.4 ?
    B25 B21 H21 . . 122.3 ?
    C28 B21 H21 . . 121.9 ?
    C27 B22 B26 . . 105.2(10) ?
    C27 B22 B23 . . 58.7(7) ?
    B26 B22 B23 . . 106.0(10) ?
    C27 B22 B21 . . 59.2(7) ?
    B26 B22 B21 . . 59.6(8) ?
    B23 B22 B21 . . 106.7(10) ?
    C27 B22 B27 . . 105.2(9) ?
    B26 B22 B27 . . 61.5(9) ?
    B23 B22 B27 . . 57.8(8) ?
    B21 B22 B27 . . 109.0(10) ?
    C27 B22 H22 . . 124.0 ?
    B26 B22 H22 . . 122.5 ?
    B23 B22 H22 . . 123.5 ?
    B21 B22 H22 . . 121.4 ?
    B27 B22 H22 . . 121.8 ?
    C27 B23 B24 . . 60.3(8) ?
    C27 B23 B28 . . 107.9(10) ?
    B24 B23 B28 . . 58.2(9) ?
    C27 B23 B27 . . 110.4(10) ?
    B24 B23 B27 . . 110.6(10) ?
    B28 B23 B27 . . 63.8(9) ?
    C27 B23 B22 . . 59.7(7) ?
    B24 B23 B22 . . 110.0(11) ?
    B28 B23 B22 . . 113.6(10) ?
    B27 B23 B22 . . 63.2(8) ?
    C27 B23 H23 . . 122.3 ?
    B24 B23 H23 . . 121.8 ?
    B28 B23 H23 . . 120.0 ?
    B27 B23 H23 . . 118.3 ?
    B22 B23 H23 . . 118.8 ?
    B28 B24 B23 . . 61.5(8) ?
    B28 B24 C27 . . 110.0(11) ?
    B23 B24 C27 . . 59.6(8) ?
    B28 B24 B29 . . 62.9(9) ?
    B23 B24 B29 . . 109.3(11) ?
    C27 B24 B29 . . 106.3(11) ?
    B28 B24 C28 . . 112.3(11) ?
    B23 B24 C28 . . 108.8(11) ?
    C27 B24 C28 . . 59.4(7) ?
    B29 B24 C28 . . 59.6(8) ?
    B28 B24 H24 . . 118.1 ?
    B23 B24 H24 . . 121.2 ?
    C27 B24 H24 . . 122.8 ?
    B29 B24 H24 . . 121.7 ?
    C28 B24 H24 . . 120.8 ?
    B29 B25 C28 . . 59.8(8) ?
    B29 B25 B21 . . 108.6(10) ?
    C28 B25 B21 . . 60.6(7) ?
    B29 B25 B30 . . 60.6(7) ?
    C28 B25 B30 . . 108.3(9) ?
    B21 B25 B30 . . 108.2(10) ?
    B29 B25 B26 . . 108.8(10) ?
    C28 B25 B26 . . 107.2(9) ?
    B21 B25 B26 . . 58.4(7) ?
    B30 B25 B26 . . 61.1(8) ?
    B29 B25 H25 . . 121.1 ?
    C28 B25 H25 . . 121.9 ?
    B21 B25 H25 . . 121.9 ?
    B30 B25 H25 . . 121.0 ?
    B26 B25 H25 . . 122.0 ?
    B21 B26 B22 . . 60.7(8) ?
    B21 B26 B25 . . 60.7(8) ?
    B22 B26 B25 . . 108.7(10) ?
    B21 B26 B30 . . 108.6(11) ?
    B22 B26 B30 . . 108.5(11) ?
    B25 B26 B30 . . 59.4(8) ?
    B21 B26 B27 . . 109.9(10) ?
    B22 B26 B27 . . 61.4(8) ?
    B25 B26 B27 . . 107.5(10) ?
    B30 B26 B27 . . 59.1(8) ?
    B21 B26 H26 . . 120.5 ?
    B22 B26 H26 . . 120.7 ?
    B25 B26 H26 . . 122.0 ?
    B30 B26 H26 . . 122.2 ?
    B27 B26 H26 . . 121.3 ?
    B23 B27 B30 . . 105.2(11) ?
    B23 B27 B22 . . 58.9(7) ?
    B30 B27 B22 . . 106.0(10) ?
    B23 B27 B26 . . 103.4(10) ?
    B30 B27 B26 . . 60.3(9) ?
    B22 B27 B26 . . 57.1(8) ?
    B23 B27 B28 . . 58.1(8) ?
    B30 B27 B28 . . 59.9(8) ?
    B22 B27 B28 . . 105.7(10) ?
    B26 B27 B28 . . 106.3(11) ?
    B23 B27 H27 . . 124.4 ?
    B30 B27 H27 . . 122.1 ?
    B22 B27 H27 . . 123.5 ?
    B26 B27 H27 . . 123.8 ?
    B28 B27 H27 . . 122.6 ?
    B24 B28 B23 . . 60.3(8) ?
    B24 B28 B29 . . 60.4(9) ?
    B23 B28 B29 . . 106.5(10) ?
    B24 B28 B30 . . 107.3(11) ?
    B23 B28 B30 . . 104.7(10) ?
    B29 B28 B30 . . 59.0(7) ?
    B24 B28 B27 . . 107.7(11) ?
    B23 B28 B27 . . 58.1(8) ?
    B29 B28 B27 . . 106.7(11) ?
    B30 B28 B27 . . 59.2(9) ?
    B24 B28 H28 . . 121.1 ?
    B23 B28 H28 . . 123.5 ?
    B29 B28 H28 . . 122.3 ?
    B30 B28 H28 . . 123.3 ?
    B27 B28 H28 . . 122.6 ?
    B25 B29 C28 . . 61.4(8) ?
    B25 B29 B24 . . 108.6(11) ?
    C28 B29 B24 . . 60.6(8) ?
    B25 B29 B30 . . 61.7(9) ?
    C28 B29 B30 . . 110.5(11) ?
    B24 B29 B30 . . 106.3(12) ?
    B25 B29 B28 . . 110.6(11) ?
    C28 B29 B28 . . 108.0(11) ?
    B24 B29 B28 . . 56.7(9) ?
    B30 B29 B28 . . 61.4(8) ?
    B25 B29 H29 . . 119.6 ?
    C28 B29 H29 . . 120.3 ?
    B24 B29 H29 . . 123.7 ?
    B30 B29 H29 . . 120.7 ?
    B28 B29 H29 . . 121.8 ?
    B29 B30 B25 . . 57.8(8) ?
    B29 B30 B27 . . 108.5(11) ?
    B25 B30 B27 . . 108.6(10) ?
    B29 B30 B28 . . 59.6(9) ?
    B25 B30 B28 . . 106.1(10) ?
    B27 B30 B28 . . 60.8(8) ?
    B29 B30 B26 . . 105.3(10) ?
    B25 B30 B26 . . 59.4(8) ?
    B27 B30 B26 . . 60.6(9) ?
    B28 B30 B26 . . 107.2(10) ?
    B29 B30 H30 . . 123.2 ?
    B25 B30 H30 . . 122.8 ?
    B27 B30 H30 . . 120.2 ?
    B28 B30 H30 . . 122.2 ?
    B26 B30 H30 . . 122.7 ?
    C40 B31 B32 . . 58.3(7) ?
    C40 B31 B37 . . 105.4(10) ?
    B32 B31 B37 . . 62.0(8) ?
    C40 B31 C41 . . 57.4(6) ?
    B32 B31 C41 . . 104.7(9) ?
    B37 B31 C41 . . 103.6(10) ?
    C40 B31 B36 . . 104.4(10) ?
    B32 B31 B36 . . 108.7(10) ?
    B37 B31 B36 . . 59.0(8) ?
    C41 B31 B36 . . 57.9(7) ?
    C40 B31 H31 . . 124.4 ?
    B32 B31 H31 . . 121.2 ?
    B37 B31 H31 . . 122.8 ?
    C41 B31 H31 . . 125.2 ?
    B36 B31 H31 . . 122.6 ?
    C40 B32 B31 . . 60.4(7) ?
    C40 B32 B33 . . 60.3(7) ?
    B31 B32 B33 . . 110.1(9) ?
    C40 B32 B37 . . 104.9(9) ?
    B31 B32 B37 . . 59.2(8) ?
    B33 B32 B37 . . 106.4(10) ?
    C40 B32 B38 . . 104.2(9) ?
    B31 B32 B38 . . 107.7(9) ?
    B33 B32 B38 . . 57.6(7) ?
    B37 B32 B38 . . 59.8(8) ?
    C40 B32 H32 . . 123.6 ?
    B31 B32 H32 . . 120.4 ?
    B33 B32 H32 . . 121.6 ?
    B37 B32 H32 . . 123.3 ?
    B38 B32 H32 . . 123.7 ?
    B38 B33 C40 . . 106.0(9) ?
    B38 B33 B39 . . 60.7(7) ?
    C40 B33 B39 . . 105.5(9) ?
    B38 B33 B32 . . 62.7(7) ?
    C40 B33 B32 . . 57.5(7) ?
    B39 B33 B32 . . 110.6(10) ?
    B38 B33 B34 . . 107.1(9) ?
    C40 B33 B34 . . 58.2(7) ?
    B39 B33 B34 . . 59.2(8) ?
    B32 B33 B34 . . 106.4(9) ?
    B38 B33 H33 . . 121.1 ?
    C40 B33 H33 . . 124.8 ?
    B39 B33 H33 . . 121.2 ?
    B32 B33 H33 . . 120.7 ?
    B34 B33 H33 . . 123.3 ?
    C41 B34 C40 . . 58.4(7) ?
    C41 B34 B35 . . 59.8(7) ?
    C40 B34 B35 . . 107.2(10) ?
    C41 B34 B39 . . 107.3(10) ?
    C40 B34 B39 . . 105.7(10) ?
    B35 B34 B39 . . 62.0(8) ?
    C41 B34 B33 . . 105.7(9) ?
    C40 B34 B33 . . 59.0(7) ?
    B35 B34 B33 . . 108.7(10) ?
    B39 B34 B33 . . 58.7(8) ?
    C41 B34 H34 . . 123.1 ?
    C40 B34 H34 . . 123.4 ?
    B35 B34 H34 . . 120.5 ?
    B39 B34 H34 . . 122.1 ?
    B33 B34 H34 . . 122.6 ?
    C41 B35 B34 . . 59.3(7) ?
    C41 B35 B40 . . 104.6(9) ?
    B34 B35 B40 . . 108.9(9) ?
    C41 B35 B39 . . 105.1(9) ?
    B34 B35 B39 . . 59.7(8) ?
    B40 B35 B39 . . 61.4(7) ?
    C41 B35 B36 . . 59.1(8) ?
    B34 B35 B36 . . 108.5(10) ?
    B40 B35 B36 . . 58.5(8) ?
    B39 B35 B36 . . 107.8(9) ?
    C41 B35 H35 . . 124.4 ?
    B34 B35 H35 . . 121.0 ?
    B40 B35 H35 . . 122.3 ?
    B39 B35 H35 . . 122.0 ?
    B36 B35 H35 . . 121.9 ?
    C41 B36 B40 . . 104.7(10) ?
    C41 B36 B37 . . 103.7(10) ?
    B40 B36 B37 . . 61.7(8) ?
    C41 B36 B35 . . 57.7(7) ?
    B40 B36 B35 . . 59.9(8) ?
    B37 B36 B35 . . 107.9(11) ?
    C41 B36 B31 . . 58.8(7) ?
    B40 B36 B31 . . 107.9(10) ?
    B37 B36 B31 . . 58.1(8) ?
    B35 B36 B31 . . 106.6(10) ?
    C41 B36 H36 . . 125.3 ?
    B40 B36 H36 . . 121.5 ?
    B37 B36 H36 . . 122.6 ?
    B35 B36 H36 . . 122.2 ?
    B31 B36 H36 . . 122.4 ?
    B31 B37 B36 . . 62.8(8) ?
    B31 B37 B32 . . 58.8(8) ?
    B36 B37 B32 . . 109.2(10) ?
    B31 B37 B40 . . 109.3(10) ?
    B36 B37 B40 . . 58.7(8) ?
    B32 B37 B40 . . 109.0(10) ?
    B31 B37 B38 . . 108.2(10) ?
    B36 B37 B38 . . 107.7(10) ?
    B32 B37 B38 . . 60.8(8) ?
    B40 B37 B38 . . 60.3(8) ?
    B31 B37 H37 . . 120.8 ?
    B36 B37 H37 . . 121.1 ?
    B32 B37 H37 . . 121.4 ?
    B40 B37 H37 . . 121.6 ?
    B38 B37 H37 . . 121.8 ?
    B33 B38 B39 . . 60.0(7) ?
    B33 B38 B37 . . 107.8(10) ?
    B39 B38 B37 . . 108.8(10) ?
    B33 B38 B40 . . 109.0(9) ?
    B39 B38 B40 . . 61.4(7) ?
    B37 B38 B40 . . 59.8(8) ?
    B33 B38 B32 . . 59.7(7) ?
    B39 B38 B32 . . 107.7(9) ?
    B37 B38 B32 . . 59.4(8) ?
    B40 B38 B32 . . 107.5(9) ?
    B33 B38 H38 . . 121.6 ?
    B39 B38 H38 . . 121.1 ?
    B37 B38 H38 . . 121.9 ?
    B40 B38 H38 . . 121.1 ?
    B32 B38 H38 . . 122.5 ?
    B33 B39 B34 . . 62.1(8) ?
    B33 B39 B38 . . 59.3(7) ?
    B34 B39 B38 . . 108.3(10) ?
    B33 B39 B35 . . 108.6(10) ?
    B34 B39 B35 . . 58.3(8) ?
    B38 B39 B35 . . 107.8(10) ?
    B33 B39 B40 . . 107.9(10) ?
    B34 B39 B40 . . 105.8(10) ?
    B38 B39 B40 . . 60.7(8) ?
    B35 B39 B40 . . 58.8(7) ?
    B33 B39 H39 . . 120.8 ?
    B34 B39 H39 . . 122.2 ?
    B38 B39 H39 . . 121.5 ?
    B35 B39 H39 . . 122.4 ?
    B40 B39 H39 . . 122.7 ?
    B36 B40 B35 . . 61.6(8) ?
    B36 B40 B37 . . 59.6(8) ?
    B35 B40 B37 . . 107.6(10) ?
    B36 B40 B38 . . 108.2(10) ?
    B35 B40 B38 . . 106.3(9) ?
    B37 B40 B38 . . 59.9(8) ?
    B36 B40 B39 . . 109.0(10) ?
    B35 B40 B39 . . 59.8(8) ?
    B37 B40 B39 . . 106.1(10) ?
    B38 B40 B39 . . 57.9(7) ?
    B36 B40 H40 . . 120.4 ?
    B35 B40 H40 . . 121.7 ?
    B37 B40 H40 . . 122.5 ?
    B38 B40 H40 . . 122.9 ?
    B39 B40 H40 . . 122.7 ?
    C3 C1 C2 . . 118.8(10) y
    C3 C1 B2 . . 116.8(10) ?
    C2 C1 B2 . . 110.8(9) ?
    C3 C1 B3 . . 121.4(10) ?
    C2 C1 B3 . . 114.6(9) ?
    B2 C1 B3 . . 60.3(8) ?
    C3 C1 B1 . . 112.5(9) ?
    C2 C1 B1 . . 63.8(8) ?
    B2 C1 B1 . . 58.9(8) ?
    B3 C1 B1 . . 111.1(10) ?
    C3 C1 B4 . . 125.1(9) ?
    C2 C1 B4 . . 64.7(7) ?
    B2 C1 B4 . . 109.9(9) ?
    B3 C1 B4 . . 61.4(7) ?
    B1 C1 B4 . . 115.5(9) ?
    C1 C2 B1 . . 60.1(7) ?
    C1 C2 B5 . . 104.5(9) ?
    B1 C2 B5 . . 107.2(10) ?
    C1 C2 B6 . . 105.6(10) ?
    B1 C2 B6 . . 59.8(8) ?
    B5 C2 B6 . . 59.1(7) ?
    C1 C2 B4 . . 60.4(7) ?
    B1 C2 B4 . . 109.2(9) ?
    B5 C2 B4 . . 57.2(7) ?
    B6 C2 B4 . . 105.5(9) ?
    C1 C2 H2B . . 123.1 ?
    B1 C2 H2B . . 120.7 ?
    B5 C2 H2B . . 124.0 ?
    B6 C2 H2B . . 123.3 ?
    B4 C2 H2B . . 122.3 ?
    O1' C3 O1 . . 73(2) ?
    O1' C3 C4 . . 124(2) ?
    O1 C3 C4 . . 110.3(10) ?
    O1' C3 C1 . . 120(2) ?
    O1 C3 C1 . . 109.6(10) ?
    C4 C3 C1 . . 111.4(10) ?
    O1' C3 H3B . . 35.7 ?
    O1 C3 H3B . . 108.5 ?
    C4 C3 H3B . . 108.5 ?
    C1 C3 H3B . . 108.5 ?
    O1' C3 H3'B . . 98.1 ?
    O1 C3 H3'B . . 25.2 ?
    C4 C3 H3'B . . 96.9 ?
    C1 C3 H3'B . . 96.7 ?
    H3B C3 H3'B . . 133.7 ?
    C8 C4 C5 . . 106.3(11) ?
    C8 C4 C3 . . 124.4(11) ?
    C5 C4 C3 . . 129.1(12) ?
    C8 C4 Fe1 . . 68.9(7) ?
    C5 C4 Fe1 . . 70.3(7) ?
    C3 C4 Fe1 . . 129.3(8) ?
    C6 C5 C4 . . 105.1(13) ?
    C6 C5 Fe1 . . 69.5(8) ?
    C4 C5 Fe1 . . 68.4(7) ?
    C6 C5 H5A . . 127.4 ?
    C4 C5 H5A . . 127.4 ?
    Fe1 C5 H5A . . 126.2 ?
    C7 C6 C5 . . 111.3(13) ?
    C7 C6 Fe1 . . 70.9(8) ?
    C5 C6 Fe1 . . 69.8(8) ?
    C7 C6 H6A . . 124.3 ?
    C5 C6 H6A . . 124.3 ?
    Fe1 C6 H6A . . 126.6 ?
    C6 C7 C8 . . 106.2(12) ?
    C6 C7 Fe1 . . 70.2(8) ?
    C8 C7 Fe1 . . 68.1(7) ?
    C6 C7 H7A . . 126.9 ?
    C8 C7 H7A . . 126.9 ?
    Fe1 C7 H7A . . 126.4 ?
    C7 C8 C4 . . 111.0(12) ?
    C7 C8 Fe1 . . 72.0(8) ?
    C4 C8 Fe1 . . 70.4(7) ?
    C7 C8 H8A . . 124.5 ?
    C4 C8 H8A . . 124.5 ?
    Fe1 C8 H8A . . 124.7 ?
    C13 C9 C10 . . 109.1(16) ?
    C13 C9 Fe1 . . 70.9(9) ?
    C10 C9 Fe1 . . 67.9(9) ?
    C13 C9 H9A . . 125.5 ?
    C10 C9 H9A . . 125.5 ?
    Fe1 C9 H9A . . 127.4 ?
    C9 C10 C11 . . 106.0(15) ?
    C9 C10 Fe1 . . 71.8(9) ?
    C11 C10 Fe1 . . 69.4(9) ?
    C9 C10 H10A . . 127.0 ?
    C11 C10 H10A . . 127.0 ?
    Fe1 C10 H10A . . 123.5 ?
    C10 C11 C12 . . 105.2(16) ?
    C10 C11 Fe1 . . 69.0(9) ?
    C12 C11 Fe1 . . 69.8(9) ?
    C10 C11 H11A . . 127.4 ?
    C12 C11 H11A . . 127.4 ?
    Fe1 C11 H11A . . 125.4 ?
    C13 C12 C11 . . 108.2(18) ?
    C13 C12 Fe1 . . 72.1(10) ?
    C11 C12 Fe1 . . 68.6(9) ?
    C13 C12 H12A . . 125.9 ?
    C11 C12 H12A . . 125.9 ?
    Fe1 C12 H12A . . 125.0 ?
    C12 C13 C9 . . 111.6(17) ?
    C12 C13 Fe1 . . 70.2(10) ?
    C9 C13 Fe1 . . 71.4(9) ?
    C12 C13 H13A . . 124.2 ?
    C9 C13 H13A . . 124.2 ?
    Fe1 C13 H13A . . 125.9 ?
    C16 C14 B12 . . 119.9(11) ?
    C16 C14 B13 . . 115.3(11) ?
    B12 C14 B13 . . 59.1(9) ?
    C16 C14 B14 . . 117.6(10) ?
    B12 C14 B14 . . 110.6(11) ?
    B13 C14 B14 . . 63.4(9) ?
    C16 C14 C15 . . 121.5(9) ?
    B12 C14 C15 . . 110.5(10) ?
    B13 C14 C15 . . 115.1(10) ?
    B14 C14 C15 . . 64.3(8) ?
    C16 C14 B11 . . 121.2(11) ?
    B12 C14 B11 . . 60.1(9) ?
    B13 C14 B11 . . 111.0(10) ?
    B14 C14 B11 . . 114.4(11) ?
    C15 C14 B11 . . 62.2(8) ?
    C14 C15 B11 . . 59.1(7) ?
    C14 C15 B15 . . 103.4(9) ?
    B11 C15 B15 . . 108.6(9) ?
    C14 C15 B14 . . 56.6(7) ?
    B11 C15 B14 . . 105.7(9) ?
    B15 C15 B14 . . 58.5(8) ?
    C14 C15 B16 . . 106.1(9) ?
    B11 C15 B16 . . 60.9(8) ?
    B15 C15 B16 . . 61.3(8) ?
    B14 C15 B16 . . 107.4(10) ?
    C14 C15 H15A . . 125.1 ?
    B11 C15 H15A . . 121.5 ?
    B15 C15 H15A . . 122.5 ?
    B14 C15 H15A . . 123.8 ?
    B16 C15 H15A . . 120.9 ?
    O2' C16 O2 . . 68.6(12) ?
    O2' C16 C17 . . 123.1(14) ?
    O2 C16 C17 . . 112.9(12) ?
    O2' C16 C14 . . 119.9(14) ?
    O2 C16 C14 . . 111.4(12) ?
    C17 C16 C14 . . 111.9(9) ?
    O2' C16 H16A . . 38.1 ?
    O2 C16 H16A . . 106.7 ?
    C17 C16 H16A . . 106.7 ?
    C14 C16 H16A . . 106.7 ?
    O2' C16 H16' . . 97.7 ?
    O2 C16 H16' . . 29.0 ?
    C17 C16 H16' . . 97.4 ?
    C14 C16 H16' . . 97.4 ?
    H16A C16 H16' . . 135.8 ?
    C18 C17 C21 . . 107.7(10) ?
    C18 C17 C16 . . 127.4(11) ?
    C21 C17 C16 . . 124.9(11) ?
    C18 C17 Fe2 . . 70.5(7) ?
    C21 C17 Fe2 . . 69.2(6) ?
    C16 C17 Fe2 . . 127.6(7) ?
    C17 C18 C19 . . 106.2(12) ?
    C17 C18 Fe2 . . 68.9(7) ?
    C19 C18 Fe2 . . 69.4(7) ?
    C17 C18 H18A . . 126.9 ?
    C19 C18 H18A . . 126.9 ?
    Fe2 C18 H18A . . 126.4 ?
    C20 C19 C18 . . 110.8(12) ?
    C20 C19 Fe2 . . 70.1(7) ?
    C18 C19 Fe2 . . 70.0(7) ?
    C20 C19 H19A . . 124.6 ?
    C18 C19 H19A . . 124.6 ?
    Fe2 C19 H19A . . 126.9 ?
    C19 C20 C21 . . 106.3(10) ?
    C19 C20 Fe2 . . 69.8(7) ?
    C21 C20 Fe2 . . 69.0(7) ?
    C19 C20 H20A . . 126.9 ?
    C21 C20 H20A . . 126.9 ?
    Fe2 C20 H20A . . 125.9 ?
    C20 C21 C17 . . 109.1(10) ?
    C20 C21 Fe2 . . 70.6(7) ?
    C17 C21 Fe2 . . 69.4(6) ?
    C20 C21 H21A . . 125.5 ?
    C17 C21 H21A . . 125.5 ?
    Fe2 C21 H21A . . 126.1 ?
    C26 C22 C23 . . 110.8(15) ?
    C26 C22 Fe2 . . 72.1(9) ?
    C23 C22 Fe2 . . 71.2(9) ?
    C26 C22 H22A . . 124.6 ?
    C23 C22 H22A . . 124.6 ?
    Fe2 C22 H22A . . 123.6 ?
    C24 C23 C22 . . 107.2(16) ?
    C24 C23 Fe2 . . 69.6(9) ?
    C22 C23 Fe2 . . 68.3(9) ?
    C24 C23 H23A . . 126.4 ?
    C22 C23 H23A . . 126.4 ?
    Fe2 C23 H23A . . 127.3 ?
    C23 C24 C25 . . 107.6(15) ?
    C23 C24 Fe2 . . 72.0(9) ?
    C25 C24 Fe2 . . 69.3(8) ?
    C23 C24 H24A . . 126.2 ?
    C25 C24 H24A . . 126.2 ?
    Fe2 C24 H24A . . 124.2 ?
    C26 C25 C24 . . 110.6(14) ?
    C26 C25 Fe2 . . 72.0(8) ?
    C24 C25 Fe2 . . 70.2(8) ?
    C26 C25 H25A . . 124.7 ?
    C24 C25 H25A . . 124.7 ?
    Fe2 C25 H25A . . 124.7 ?
    C22 C26 C25 . . 103.7(15) ?
    C22 C26 Fe2 . . 68.3(9) ?
    C25 C26 Fe2 . . 68.0(8) ?
    C22 C26 H26A . . 128.1 ?
    C25 C26 H26A . . 128.1 ?
    Fe2 C26 H26A . . 127.0 ?
    C29 C27 B23 . . 118.6(9) ?
    C29 C27 B24 . . 115.8(9) ?
    B23 C27 B24 . . 60.1(8) ?
    C29 C27 C28 . . 117.8(9) ?
    B23 C27 C28 . . 111.0(9) ?
    B24 C27 C28 . . 61.5(8) ?
    C29 C27 B22 . . 121.9(10) ?
    B23 C27 B22 . . 61.6(7) ?
    B24 C27 B22 . . 111.4(9) ?
    C28 C27 B22 . . 113.4(9) ?
    C29 C27 B21 . . 123.1(9) ?
    B23 C27 B21 . . 111.0(8) ?
    B24 C27 B21 . . 111.9(9) ?
    C28 C27 B21 . . 62.9(7) ?
    B22 C27 B21 . . 61.6(7) ?
    C27 C28 B29 . . 106.2(9) ?
    C27 C28 B24 . . 59.1(7) ?
    B29 C28 B24 . . 59.8(8) ?
    C27 C28 B25 . . 105.4(9) ?
    B29 C28 B25 . . 58.8(8) ?
    B24 C28 B25 . . 105.9(9) ?
    C27 C28 B21 . . 58.6(6) ?
    B29 C28 B21 . . 107.4(9) ?
    B24 C28 B21 . . 106.7(9) ?
    B25 C28 B21 . . 60.2(7) ?
    C27 C28 H28A . . 123.4 ?
    B29 C28 H28A . . 122.3 ?
    B24 C28 H28A . . 122.6 ?
    B25 C28 H28A . . 123.1 ?
    B21 C28 H28A . . 122.0 ?
    O3' C29 O3 . . 71.2(11) ?
    O3' C29 C30 . . 122.2(12) ?
    O3 C29 C30 . . 111.1(11) ?
    O3' C29 C27 . . 117.2(12) ?
    O3 C29 C27 . . 112.5(10) ?
    C30 C29 C27 . . 114.2(9) ?
    O3' C29 H29A . . 35.1 ?
    O3 C29 H29A . . 106.1 ?
    C30 C29 H29A . . 106.1 ?
    C27 C29 H29A . . 106.1 ?
    O3' C29 H29' . . 99.3 ?
    O3 C29 H29' . . 28.2 ?
    C30 C29 H29' . . 98.1 ?
    C27 C29 H29' . . 98.0 ?
    H29A C29 H29' . . 134.4 ?
    C34 C30 C31 . . 107.0(10) ?
    C34 C30 C29 . . 127.4(11) ?
    C31 C30 C29 . . 125.3(11) ?
    C34 C30 Fe3 . . 70.6(6) ?
    C31 C30 Fe3 . . 69.1(6) ?
    C29 C30 Fe3 . . 129.9(7) ?
    C32 C31 C30 . . 104.6(11) ?
    C32 C31 Fe3 . . 68.3(7) ?
    C30 C31 Fe3 . . 69.5(6) ?
    C32 C31 H31A . . 127.7 ?
    C30 C31 H31A . . 127.7 ?
    Fe3 C31 H31A . . 126.1 ?
    C33 C32 C31 . . 112.9(12) ?
    C33 C32 Fe3 . . 72.6(8) ?
    C31 C32 Fe3 . . 71.2(7) ?
    C33 C32 H32A . . 123.5 ?
    C31 C32 H32A . . 123.5 ?
    Fe3 C32 H32A . . 124.2 ?
    C32 C33 C34 . . 104.6(12) ?
    C32 C33 Fe3 . . 67.5(7) ?
    C34 C33 Fe3 . . 69.9(7) ?
    C32 C33 H33A . . 127.7 ?
    C34 C33 H33A . . 127.7 ?
    Fe3 C33 H33A . . 126.4 ?
    C33 C34 C30 . . 110.8(11) ?
    C33 C34 Fe3 . . 70.4(7) ?
    C30 C34 Fe3 . . 69.4(6) ?
    C33 C34 H34A . . 124.6 ?
    C30 C34 H34A . . 124.6 ?
    Fe3 C34 H34A . . 127.2 ?
    C39 C35 C36 . . 109.5(14) ?
    C39 C35 Fe3 . . 70.5(8) ?
    C36 C35 Fe3 . . 69.9(8) ?
    C39 C35 H35A . . 125.2 ?
    C36 C35 H35A . . 125.2 ?
    Fe3 C35 H35A . . 125.9 ?
    C35 C36 C37 . . 105.4(13) ?
    C35 C36 Fe3 . . 69.4(8) ?
    C37 C36 Fe3 . . 67.8(7) ?
    C35 C36 H36A . . 127.3 ?
    C37 C36 H36A . . 127.3 ?
    Fe3 C36 H36A . . 127.0 ?
    C38 C37 C36 . . 107.4(13) ?
    C38 C37 Fe3 . . 72.0(8) ?
    C36 C37 Fe3 . . 69.3(7) ?
    C38 C37 H37A . . 126.3 ?
    C36 C37 H37A . . 126.3 ?
    Fe3 C37 H37A . . 124.0 ?
    C39 C38 C37 . . 107.2(13) ?
    C39 C38 Fe3 . . 68.6(7) ?
    C37 C38 Fe3 . . 67.5(7) ?
    C39 C38 H38A . . 126.4 ?
    C37 C38 H38A . . 126.4 ?
    Fe3 C38 H38A . . 129.0 ?
    C35 C39 C38 . . 110.4(14) ?
    C35 C39 Fe3 . . 70.0(8) ?
    C38 C39 Fe3 . . 71.5(8) ?
    C35 C39 H39A . . 124.8 ?
    C38 C39 H39A . . 124.8 ?
    Fe3 C39 H39A . . 125.3 ?
    C42 C40 C41 . . 116.9(9) ?
    C42 C40 B32 . . 123.4(9) ?
    C41 C40 B32 . . 110.9(8) ?
    C42 C40 B34 . . 115.1(9) ?
    C41 C40 B34 . . 60.1(7) ?
    B32 C40 B34 . . 114.0(9) ?
    C42 C40 B31 . . 119.0(9) ?
    C41 C40 B31 . . 62.1(7) ?
    B32 C40 B31 . . 61.3(7) ?
    B34 C40 B31 . . 113.2(9) ?
    C42 C40 B33 . . 121.7(9) ?
    C41 C40 B33 . . 110.1(8) ?
    B32 C40 B33 . . 62.2(7) ?
    B34 C40 B33 . . 62.8(7) ?
    B31 C40 B33 . . 112.3(9) ?
    C40 C41 B34 . . 61.5(7) ?
    C40 C41 B35 . . 110.6(9) ?
    B34 C41 B35 . . 60.9(8) ?
    C40 C41 B36 . . 111.3(8) ?
    B34 C41 B36 . . 113.1(10) ?
    B35 C41 B36 . . 63.2(8) ?
    C40 C41 B31 . . 60.5(6) ?
    B34 C41 B31 . . 113.0(9) ?
    B35 C41 B31 . . 114.8(9) ?
    B36 C41 B31 . . 63.4(8) ?
    C40 C41 H41 . . 121.1 ?
    B34 C41 H41 . . 119.2 ?
    B35 C41 H41 . . 118.7 ?
    B36 C41 H41 . . 118.2 ?
    B31 C41 H41 . . 117.8 ?
    O4' C42 O4 . . 79.6(17) ?
    O4' C42 C43 . . 125.5(17) ?
    O4 C42 C43 . . 113.1(9) ?
    O4' C42 C40 . . 113.4(17) ?
    O4 C42 C40 . . 110.3(9) ?
    C43 C42 C40 . . 110.6(8) ?
    O4' C42 H42 . . 28.5 ?
    O4 C42 H42 . . 107.5 ?
    C43 C42 H42 . . 107.5 ?
    C40 C42 H42 . . 107.5 ?
    O4' C42 H42' . . 101.6 ?
    O4 C42 H42' . . 22.0 ?
    C43 C42 H42' . . 100.4 ?
    C40 C42 H42' . . 100.5 ?
    H42 C42 H42' . . 129.5 ?
    C44 C43 C47 . . 105.1(10) ?
    C44 C43 C42 . . 127.1(10) ?
    C47 C43 C42 . . 127.8(10) ?
    C44 C43 Fe4 . . 69.1(6) ?
    C47 C43 Fe4 . . 67.9(6) ?
    C42 C43 Fe4 . . 126.6(7) ?
    C45 C44 C43 . . 110.5(11) ?
    C45 C44 Fe4 . . 69.5(7) ?
    C43 C44 Fe4 . . 70.5(6) ?
    C45 C44 H44 . . 124.8 ?
    C43 C44 H44 . . 124.8 ?
    Fe4 C44 H44 . . 126.9 ?
    C44 C45 C46 . . 108.4(12) ?
    C44 C45 Fe4 . . 71.2(7) ?
    C46 C45 Fe4 . . 70.9(7) ?
    C44 C45 H45 . . 125.8 ?
    C46 C45 H45 . . 125.8 ?
    Fe4 C45 H45 . . 123.7 ?
    C45 C46 C47 . . 109.1(12) ?
    C45 C46 Fe4 . . 69.6(8) ?
    C47 C46 Fe4 . . 69.0(7) ?
    C45 C46 H46 . . 125.4 ?
    C47 C46 H46 . . 125.4 ?
    Fe4 C46 H46 . . 127.6 ?
    C46 C47 C43 . . 106.7(10) ?
    C46 C47 Fe4 . . 70.1(7) ?
    C43 C47 Fe4 . . 70.7(6) ?
    C46 C47 H47 . . 126.6 ?
    C43 C47 H47 . . 126.6 ?
    Fe4 C47 H47 . . 124.2 ?
    C52 C48 C49 . . 104.8(13) ?
    C52 C48 Fe4 . . 67.9(8) ?
    C49 C48 Fe4 . . 67.3(8) ?
    C52 C48 H48 . . 127.6 ?
    C49 C48 H48 . . 127.6 ?
    Fe4 C48 H48 . . 128.7 ?
    C48 C49 C50 . . 107.4(13) ?
    C48 C49 Fe4 . . 71.0(8) ?
    C50 C49 Fe4 . . 68.6(8) ?
    C48 C49 H49 . . 126.3 ?
    C50 C49 H49 . . 126.3 ?
    Fe4 C49 H49 . . 125.7 ?
    C51 C50 C49 . . 106.2(14) ?
    C51 C50 Fe4 . . 70.7(8) ?
    C49 C50 Fe4 . . 68.5(8) ?
    C51 C50 H50 . . 126.9 ?
    C49 C50 H50 . . 126.9 ?
    Fe4 C50 H50 . . 125.5 ?
    C50 C51 C52 . . 112.1(14) ?
    C50 C51 Fe4 . . 69.9(8) ?
    C52 C51 Fe4 . . 70.3(8) ?
    C50 C51 H51 . . 123.9 ?
    C52 C51 H51 . . 123.9 ?
    Fe4 C51 H51 . . 127.6 ?
    C51 C52 C48 . . 109.3(14) ?
    C51 C52 Fe4 . . 70.3(8) ?
    C48 C52 Fe4 . . 70.8(8) ?
    C51 C52 H52 . . 125.3 ?
    C48 C52 H52 . . 125.3 ?
    Fe4 C52 H52 . . 125.2 ?
loop_
    _geom_torsion_atom_site_label_1
    _geom_torsion_atom_site_label_2
    _geom_torsion_atom_site_label_3
    _geom_torsion_atom_site_label_4
    _geom_torsion_site_symmetry_1
    _geom_torsion_site_symmetry_2
    _geom_torsion_site_symmetry_3
    _geom_torsion_site_symmetry_4
    _geom_torsion
    _geom_torsion_publ_flag
    B7 B1 B2 C1 . . . . 137.7(10) ?
    C2 B1 B2 C1 . . . . 34.0(9) ?
    B6 B1 B2 C1 . . . . 97.3(10) ?
    C1 B1 B2 B3 . . . . -32.9(10) ?
    B7 B1 B2 B3 . . . . 104.8(11) ?
    C2 B1 B2 B3 . . . . 1.1(14) ?
    B6 B1 B2 B3 . . . . 64.4(13) ?
    C1 B1 B2 B7 . . . . -137.7(10) ?
    C2 B1 B2 B7 . . . . -103.7(10) ?
    B6 B1 B2 B7 . . . . -40.4(9) ?
    C1 B1 B2 B8 . . . . -102.4(12) ?
    B7 B1 B2 B8 . . . . 35.3(10) ?
    C2 B1 B2 B8 . . . . -68.5(13) ?
    B6 B1 B2 B8 . . . . -5.2(14) ?
    B1 B2 B3 C1 . . . . 33.2(10) ?
    B7 B2 B3 C1 . . . . 101.8(11) ?
    B8 B2 B3 C1 . . . . 139.8(11) ?
    C1 B2 B3 B9 . . . . -96.9(11) ?
    B1 B2 B3 B9 . . . . -63.7(14) ?
    B7 B2 B3 B9 . . . . 4.9(14) ?
    B8 B2 B3 B9 . . . . 43.0(11) ?
    C1 B2 B3 B8 . . . . -139.8(11) ?
    B1 B2 B3 B8 . . . . -106.7(12) ?
    B7 B2 B3 B8 . . . . -38.1(10) ?
    C1 B2 B3 B4 . . . . -36.4(9) ?
    B1 B2 B3 B4 . . . . -3.2(14) ?
    B7 B2 B3 B4 . . . . 65.4(12) ?
    B8 B2 B3 B4 . . . . 103.4(11) ?
    B2 B3 B4 B9 . . . . -99.7(11) ?
    C1 B3 B4 B9 . . . . -135.2(10) ?
    B8 B3 B4 B9 . . . . -36.6(11) ?
    B2 B3 B4 B5 . . . . -59.7(12) ?
    C1 B3 B4 B5 . . . . -95.2(10) ?
    B9 B3 B4 B5 . . . . 40.0(10) ?
    B8 B3 B4 B5 . . . . 3.5(13) ?
    B2 B3 B4 C1 . . . . 35.5(8) ?
    B9 B3 B4 C1 . . . . 135.2(10) ?
    B8 B3 B4 C1 . . . . 98.7(11) ?
    B2 B3 B4 C2 . . . . 3.8(12) ?
    C1 B3 B4 C2 . . . . -31.7(8) ?
    B9 B3 B4 C2 . . . . 103.5(10) ?
    B8 B3 B4 C2 . . . . 66.9(11) ?
    C1 B4 B5 B9 . . . . -100.9(11) ?
    B3 B4 B5 B9 . . . . -40.4(10) ?
    C2 B4 B5 B9 . . . . -137.3(11) ?
    B9 B4 B5 B6 . . . . 99.6(12) ?
    C1 B4 B5 B6 . . . . -1.3(13) ?
    B3 B4 B5 B6 . . . . 59.3(13) ?
    C2 B4 B5 B6 . . . . -37.6(9) ?
    B9 B4 B5 B10 . . . . 36.3(10) ?
    C1 B4 B5 B10 . . . . -64.6(12) ?
    B3 B4 B5 B10 . . . . -4.0(13) ?
    C2 B4 B5 B10 . . . . -100.9(10) ?
    B9 B4 B5 C2 . . . . 137.3(11) ?
    C1 B4 B5 C2 . . . . 36.4(8) ?
    B3 B4 B5 C2 . . . . 96.9(10) ?
    B9 B5 B6 B7 . . . . 1.9(13) ?
    B4 B5 B6 B7 . . . . -61.0(13) ?
    B10 B5 B6 B7 . . . . 38.3(9) ?
    C2 B5 B6 B7 . . . . -99.0(10) ?
    B9 B5 B6 B10 . . . . -36.4(10) ?
    B4 B5 B6 B10 . . . . -99.2(11) ?
    C2 B5 B6 B10 . . . . -137.3(10) ?
    B9 B5 B6 B1 . . . . 64.3(13) ?
    B4 B5 B6 B1 . . . . 1.4(14) ?
    B10 B5 B6 B1 . . . . 100.6(11) ?
    C2 B5 B6 B1 . . . . -36.7(9) ?
    B9 B5 B6 C2 . . . . 101.0(10) ?
    B4 B5 B6 C2 . . . . 38.1(9) ?
    B10 B5 B6 C2 . . . . 137.3(10) ?
    B2 B1 B6 B7 . . . . 41.4(9) ?
    C1 B1 B6 B7 . . . . 102.1(10) ?
    C2 B1 B6 B7 . . . . 140.1(10) ?
    B2 B1 B6 B10 . . . . 2.5(14) ?
    C1 B1 B6 B10 . . . . 63.1(13) ?
    B7 B1 B6 B10 . . . . -39.0(9) ?
    C2 B1 B6 B10 . . . . 101.1(11) ?
    B2 B1 B6 B5 . . . . -61.5(12) ?
    C1 B1 B6 B5 . . . . -0.9(13) ?
    B7 B1 B6 B5 . . . . -102.9(11) ?
    C2 B1 B6 B5 . . . . 37.1(9) ?
    B2 B1 B6 C2 . . . . -98.7(10) ?
    C1 B1 B6 C2 . . . . -38.0(9) ?
    B7 B1 B6 C2 . . . . -140.1(10) ?
    C1 B2 B7 B6 . . . . 3.0(13) ?
    B1 B2 B7 B6 . . . . 42.7(10) ?
    B3 B2 B7 B6 . . . . -64.2(13) ?
    B8 B2 B7 B6 . . . . -101.7(10) ?
    C1 B2 B7 B1 . . . . -39.7(9) ?
    B3 B2 B7 B1 . . . . -106.9(12) ?
    B8 B2 B7 B1 . . . . -144.4(11) ?
    C1 B2 B7 B10 . . . . 65.9(12) ?
    B1 B2 B7 B10 . . . . 105.6(11) ?
    B3 B2 B7 B10 . . . . -1.3(13) ?
    B8 B2 B7 B10 . . . . -38.8(10) ?
    C1 B2 B7 B8 . . . . 104.7(12) ?
    B1 B2 B7 B8 . . . . 144.4(11) ?
    B3 B2 B7 B8 . . . . 37.5(10) ?
    B10 B6 B7 B2 . . . . 96.6(10) ?
    B5 B6 B7 B2 . . . . 58.6(12) ?
    B1 B6 B7 B2 . . . . -40.2(9) ?
    C2 B6 B7 B2 . . . . -5.1(12) ?
    B10 B6 B7 B1 . . . . 136.9(10) ?
    B5 B6 B7 B1 . . . . 98.9(11) ?
    C2 B6 B7 B1 . . . . 35.2(9) ?
    B5 B6 B7 B10 . . . . -38.0(9) ?
    B1 B6 B7 B10 . . . . -136.9(10) ?
    C2 B6 B7 B10 . . . . -101.7(11) ?
    B10 B6 B7 B8 . . . . 35.5(9) ?
    B5 B6 B7 B8 . . . . -2.5(12) ?
    B1 B6 B7 B8 . . . . -101.4(10) ?
    C2 B6 B7 B8 . . . . -66.2(12) ?
    C1 B1 B7 B2 . . . . 37.0(9) ?
    C2 B1 B7 B2 . . . . 96.2(10) ?
    B6 B1 B7 B2 . . . . 132.6(10) ?
    B2 B1 B7 B6 . . . . -132.6(10) ?
    C1 B1 B7 B6 . . . . -95.6(11) ?
    C2 B1 B7 B6 . . . . -36.4(9) ?
    B2 B1 B7 B10 . . . . -93.1(10) ?
    C1 B1 B7 B10 . . . . -56.1(12) ?
    C2 B1 B7 B10 . . . . 3.1(13) ?
    B6 B1 B7 B10 . . . . 39.4(10) ?
    B2 B1 B7 B8 . . . . -31.4(10) ?
    C1 B1 B7 B8 . . . . 5.6(13) ?
    C2 B1 B7 B8 . . . . 64.7(12) ?
    B6 B1 B7 B8 . . . . 101.1(10) ?
    C1 B2 B8 B10 . . . . -63.0(13) ?
    B1 B2 B8 B10 . . . . 5.7(14) ?
    B3 B2 B8 B10 . . . . -100.7(12) ?
    B7 B2 B8 B10 . . . . 40.3(9) ?
    C1 B2 B8 B3 . . . . 37.7(10) ?
    B1 B2 B8 B3 . . . . 106.4(12) ?
    B7 B2 B8 B3 . . . . 141.0(11) ?
    C1 B2 B8 B7 . . . . -103.3(11) ?
    B1 B2 B8 B7 . . . . -34.6(10) ?
    B3 B2 B8 B7 . . . . -141.0(11) ?
    C1 B2 B8 B9 . . . . -2.0(14) ?
    B1 B2 B8 B9 . . . . 66.7(13) ?
    B3 B2 B8 B9 . . . . -39.7(10) ?
    B7 B2 B8 B9 . . . . 101.3(11) ?
    C1 B3 B8 B2 . . . . -34.9(9) ?
    B9 B3 B8 B2 . . . . -133.0(12) ?
    B4 B3 B8 B2 . . . . -98.7(11) ?
    B2 B3 B8 B10 . . . . 97.2(12) ?
    C1 B3 B8 B10 . . . . 62.3(13) ?
    B9 B3 B8 B10 . . . . -35.8(10) ?
    B4 B3 B8 B10 . . . . -1.5(14) ?
    B2 B3 B8 B7 . . . . 33.8(9) ?
    C1 B3 B8 B7 . . . . -1.1(13) ?
    B9 B3 B8 B7 . . . . -99.2(11) ?
    B4 B3 B8 B7 . . . . -64.8(12) ?
    B2 B3 B8 B9 . . . . 133.0(12) ?
    C1 B3 B8 B9 . . . . 98.1(11) ?
    B4 B3 B8 B9 . . . . 34.3(10) ?
    B6 B7 B8 B2 . . . . 97.3(10) ?
    B1 B7 B8 B2 . . . . 31.2(10) ?
    B10 B7 B8 B2 . . . . 134.0(11) ?
    B2 B7 B8 B10 . . . . -134.0(11) ?
    B6 B7 B8 B10 . . . . -36.7(9) ?
    B1 B7 B8 B10 . . . . -102.8(11) ?
    B2 B7 B8 B3 . . . . -34.0(9) ?
    B6 B7 B8 B3 . . . . 63.3(12) ?
    B1 B7 B8 B3 . . . . -2.8(13) ?
    B10 B7 B8 B3 . . . . 100.0(11) ?
    B2 B7 B8 B9 . . . . -95.1(11) ?
    B6 B7 B8 B9 . . . . 2.2(12) ?
    B1 B7 B8 B9 . . . . -64.0(12) ?
    B10 B7 B8 B9 . . . . 38.9(9) ?
    C1 B4 B9 B5 . . . . 96.2(10) ?
    B3 B4 B9 B5 . . . . 134.8(11) ?
    C2 B4 B9 B5 . . . . 38.7(10) ?
    B5 B4 B9 B3 . . . . -134.8(11) ?
    C1 B4 B9 B3 . . . . -38.6(9) ?
    C2 B4 B9 B3 . . . . -96.1(10) ?
    B5 B4 B9 B10 . . . . -38.1(10) ?
    C1 B4 B9 B10 . . . . 58.2(13) ?
    B3 B4 B9 B10 . . . . 96.7(12) ?
    C2 B4 B9 B10 . . . . 0.6(15) ?
    B5 B4 B9 B8 . . . . -100.1(12) ?
    C1 B4 B9 B8 . . . . -3.9(14) ?
    B3 B4 B9 B8 . . . . 34.7(10) ?
    C2 B4 B9 B8 . . . . -61.4(13) ?
    B6 B5 B9 B4 . . . . -103.4(10) ?
    B10 B5 B9 B4 . . . . -139.5(11) ?
    C2 B5 B9 B4 . . . . -39.0(10) ?
    B4 B5 B9 B3 . . . . 41.1(10) ?
    B6 B5 B9 B3 . . . . -62.4(13) ?
    B10 B5 B9 B3 . . . . -98.4(12) ?
    C2 B5 B9 B3 . . . . 2.0(14) ?
    B4 B5 B9 B10 . . . . 139.5(11) ?
    B6 B5 B9 B10 . . . . 36.0(9) ?
    C2 B5 B9 B10 . . . . 100.5(11) ?
    B4 B5 B9 B8 . . . . 103.0(11) ?
    B6 B5 B9 B8 . . . . -0.5(13) ?
    B10 B5 B9 B8 . . . . -36.5(10) ?
    C2 B5 B9 B8 . . . . 63.9(12) ?
    B2 B3 B9 B4 . . . . 99.8(11) ?
    C1 B3 B9 B4 . . . . 39.2(9) ?
    B8 B3 B9 B4 . . . . 141.1(11) ?
    B2 B3 B9 B5 . . . . 59.1(14) ?
    C1 B3 B9 B5 . . . . -1.6(14) ?
    B8 B3 B9 B5 . . . . 100.3(13) ?
    B4 B3 B9 B5 . . . . -40.7(10) ?
    B2 B3 B9 B10 . . . . -6.2(14) ?
    C1 B3 B9 B10 . . . . -66.9(12) ?
    B8 B3 B9 B10 . . . . 35.0(11) ?
    B4 B3 B9 B10 . . . . -106.0(12) ?
    B2 B3 B9 B8 . . . . -41.3(10) ?
    C1 B3 B9 B8 . . . . -101.9(11) ?
    B4 B3 B9 B8 . . . . -141.1(11) ?
    B2 B8 B9 B4 . . . . 3.7(14) ?
    B10 B8 B9 B4 . . . . 103.2(12) ?
    B3 B8 B9 B4 . . . . -36.0(10) ?
    B7 B8 B9 B4 . . . . 63.7(13) ?
    B2 B8 B9 B5 . . . . -61.0(12) ?
    B10 B8 B9 B5 . . . . 38.5(10) ?
    B3 B8 B9 B5 . . . . -100.7(11) ?
    B7 B8 B9 B5 . . . . -1.0(13) ?
    B2 B8 B9 B3 . . . . 39.6(9) ?
    B10 B8 B9 B3 . . . . 139.2(12) ?
    B7 B8 B9 B3 . . . . 99.7(11) ?
    B2 B8 B9 B10 . . . . -99.5(12) ?
    B3 B8 B9 B10 . . . . -139.2(12) ?
    B7 B8 B9 B10 . . . . -39.5(9) ?
    B2 B8 B10 B9 . . . . 96.3(11) ?
    B3 B8 B10 B9 . . . . 35.5(10) ?
    B7 B8 B10 B9 . . . . 135.4(11) ?
    B2 B8 B10 B6 . . . . -3.6(14) ?
    B3 B8 B10 B6 . . . . -64.4(13) ?
    B7 B8 B10 B6 . . . . 35.5(9) ?
    B9 B8 B10 B6 . . . . -99.9(12) ?
    B2 B8 B10 B7 . . . . -39.1(9) ?
    B3 B8 B10 B7 . . . . -99.9(10) ?
    B9 B8 B10 B7 . . . . -135.4(11) ?
    B2 B8 B10 B5 . . . . 59.7(13) ?
    B3 B8 B10 B5 . . . . -1.0(14) ?
    B7 B8 B10 B5 . . . . 98.8(11) ?
    B9 B8 B10 B5 . . . . -36.6(10) ?
    B4 B9 B10 B8 . . . . -100.5(12) ?
    B5 B9 B10 B8 . . . . -138.0(11) ?
    B3 B9 B10 B8 . . . . -35.4(10) ?
    B4 B9 B10 B6 . . . . 1.7(15) ?
    B5 B9 B10 B6 . . . . -35.8(10) ?
    B3 B9 B10 B6 . . . . 66.8(14) ?
    B8 B9 B10 B6 . . . . 102.2(12) ?
    B4 B9 B10 B7 . . . . -59.4(15) ?
    B5 B9 B10 B7 . . . . -96.9(11) ?
    B3 B9 B10 B7 . . . . 5.7(15) ?
    B8 B9 B10 B7 . . . . 41.0(10) ?
    B4 B9 B10 B5 . . . . 37.5(10) ?
    B3 B9 B10 B5 . . . . 102.6(11) ?
    B8 B9 B10 B5 . . . . 138.0(11) ?
    B7 B6 B10 B8 . . . . -37.0(10) ?
    B5 B6 B10 B8 . . . . 101.3(11) ?
    B1 B6 B10 B8 . . . . 0.8(14) ?
    C2 B6 B10 B8 . . . . 63.1(14) ?
    B7 B6 B10 B9 . . . . -103.5(11) ?
    B5 B6 B10 B9 . . . . 34.8(10) ?
    B1 B6 B10 B9 . . . . -65.7(13) ?
    C2 B6 B10 B9 . . . . -3.4(14) ?
    B5 B6 B10 B7 . . . . 138.4(10) ?
    B1 B6 B10 B7 . . . . 37.8(9) ?
    C2 B6 B10 B7 . . . . 100.2(11) ?
    B7 B6 B10 B5 . . . . -138.4(10) ?
    B1 B6 B10 B5 . . . . -100.5(11) ?
    C2 B6 B10 B5 . . . . -38.2(9) ?
    B2 B7 B10 B8 . . . . 39.0(10) ?
    B6 B7 B10 B8 . . . . 139.3(11) ?
    B1 B7 B10 B8 . . . . 99.1(11) ?
    B2 B7 B10 B9 . . . . -2.8(14) ?
    B6 B7 B10 B9 . . . . 97.5(12) ?
    B1 B7 B10 B9 . . . . 57.3(14) ?
    B8 B7 B10 B9 . . . . -41.8(11) ?
    B2 B7 B10 B6 . . . . -100.4(10) ?
    B1 B7 B10 B6 . . . . -40.2(10) ?
    B8 B7 B10 B6 . . . . -139.3(11) ?
    B2 B7 B10 B5 . . . . -63.6(12) ?
    B6 B7 B10 B5 . . . . 36.7(9) ?
    B1 B7 B10 B5 . . . . -3.5(13) ?
    B8 B7 B10 B5 . . . . -102.6(11) ?
    B9 B5 B10 B8 . . . . 39.0(11) ?
    B4 B5 B10 B8 . . . . 3.2(14) ?
    B6 B5 B10 B8 . . . . -100.6(12) ?
    C2 B5 B10 B8 . . . . -62.2(13) ?
    B4 B5 B10 B9 . . . . -35.8(10) ?
    B6 B5 B10 B9 . . . . -139.6(11) ?
    C2 B5 B10 B9 . . . . -101.2(11) ?
    B9 B5 B10 B6 . . . . 139.6(11) ?
    B4 B5 B10 B6 . . . . 103.8(11) ?
    C2 B5 B10 B6 . . . . 38.4(9) ?
    B9 B5 B10 B7 . . . . 103.7(11) ?
    B4 B5 B10 B7 . . . . 67.9(12) ?
    B6 B5 B10 B7 . . . . -35.8(9) ?
    C2 B5 B10 B7 . . . . 2.6(12) ?
    C14 B11 B12 B13 . . . . -33.5(12) ?
    B17 B11 B12 B13 . . . . 105.8(15) ?
    C15 B11 B12 B13 . . . . 1.6(16) ?
    B16 B11 B12 B13 . . . . 65.5(15) ?
    B17 B11 B12 C14 . . . . 139.3(13) ?
    C15 B11 B12 C14 . . . . 35.2(10) ?
    B16 B11 B12 C14 . . . . 99.0(12) ?
    C14 B11 B12 B17 . . . . -139.3(13) ?
    C15 B11 B12 B17 . . . . -104.2(12) ?
    B16 B11 B12 B17 . . . . -40.3(12) ?
    C14 B11 B12 B18 . . . . -103.9(13) ?
    B17 B11 B12 B18 . . . . 35.4(12) ?
    C15 B11 B12 B18 . . . . -68.7(14) ?
    B16 B11 B12 B18 . . . . -4.9(16) ?
    B11 B12 B13 C14 . . . . 34.0(11) ?
    B17 B12 B13 C14 . . . . 103.6(13) ?
    B18 B12 B13 C14 . . . . 136.4(11) ?
    C14 B12 B13 B14 . . . . -35.5(10) ?
    B11 B12 B13 B14 . . . . -1.5(17) ?
    B17 B12 B13 B14 . . . . 68.0(14) ?
    B18 B12 B13 B14 . . . . 100.9(11) ?
    C14 B12 B13 B19 . . . . -100.1(12) ?
    B11 B12 B13 B19 . . . . -66.1(15) ?
    B17 B12 B13 B19 . . . . 3.5(15) ?
    B18 B12 B13 B19 . . . . 36.3(10) ?
    C14 B12 B13 B18 . . . . -136.4(11) ?
    B11 B12 B13 B18 . . . . -102.4(13) ?
    B17 B12 B13 B18 . . . . -32.8(11) ?
    B12 B13 B14 C14 . . . . 35.8(10) ?
    B19 B13 B14 C14 . . . . 135.5(12) ?
    B18 B13 B14 C14 . . . . 100.2(12) ?
    B12 B13 B14 B15 . . . . -63.1(15) ?
    C14 B13 B14 B15 . . . . -98.9(12) ?
    B19 B13 B14 B15 . . . . 36.6(11) ?
    B18 B13 B14 B15 . . . . 1.3(15) ?
    B12 B13 B14 B19 . . . . -99.8(12) ?
    C14 B13 B14 B19 . . . . -135.5(12) ?
    B18 B13 B14 B19 . . . . -35.4(10) ?
    B12 B13 B14 C15 . . . . 0.7(14) ?
    C14 B13 B14 C15 . . . . -35.0(9) ?
    B19 B13 B14 C15 . . . . 100.5(11) ?
    B18 B13 B14 C15 . . . . 65.1(13) ?
    C14 B14 B15 B19 . . . . -97.5(12) ?
    B13 B14 B15 B19 . . . . -36.3(11) ?
    C15 B14 B15 B19 . . . . -135.4(11) ?
    C14 B14 B15 C15 . . . . 37.9(9) ?
    B13 B14 B15 C15 . . . . 99.2(12) ?
    B19 B14 B15 C15 . . . . 135.4(11) ?
    C14 B14 B15 B20 . . . . -59.5(13) ?
    B13 B14 B15 B20 . . . . 1.7(15) ?
    B19 B14 B15 B20 . . . . 38.0(10) ?
    C15 B14 B15 B20 . . . . -97.5(11) ?
    C14 B14 B15 B16 . . . . -0.7(13) ?
    B13 B14 B15 B16 . . . . 60.6(13) ?
    B19 B14 B15 B16 . . . . 96.8(12) ?
    C15 B14 B15 B16 . . . . -38.6(9) ?
    B12 B11 B16 B20 . . . . 2.2(15) ?
    C14 B11 B16 B20 . . . . 61.6(13) ?
    B17 B11 B16 B20 . . . . -37.2(11) ?
    C15 B11 B16 B20 . . . . 100.8(11) ?
    B12 B11 B16 B17 . . . . 39.4(12) ?
    C14 B11 B16 B17 . . . . 98.8(13) ?
    C15 B11 B16 B17 . . . . 138.0(13) ?
    B12 B11 B16 C15 . . . . -98.6(12) ?
    C14 B11 B16 C15 . . . . -39.2(9) ?
    B17 B11 B16 C15 . . . . -138.0(13) ?
    B12 B11 B16 B15 . . . . -61.2(13) ?
    C14 B11 B16 B15 . . . . -1.8(13) ?
    B17 B11 B16 B15 . . . . -100.6(12) ?
    C15 B11 B16 B15 . . . . 37.4(9) ?
    B14 B15 B16 B20 . . . . -97.1(11) ?
    B19 B15 B16 B20 . . . . -33.4(10) ?
    C15 B15 B16 B20 . . . . -135.9(11) ?
    B14 B15 B16 B17 . . . . -57.4(13) ?
    B19 B15 B16 B17 . . . . 6.2(14) ?
    C15 B15 B16 B17 . . . . -96.2(11) ?
    B20 B15 B16 B17 . . . . 39.7(10) ?
    B14 B15 B16 B11 . . . . 1.5(13) ?
    B19 B15 B16 B11 . . . . 65.2(12) ?
    C15 B15 B16 B11 . . . . -37.3(9) ?
    B20 B15 B16 B11 . . . . 98.6(12) ?
    B14 B15 B16 C15 . . . . 38.8(9) ?
    B19 B15 B16 C15 . . . . 102.5(10) ?
    B20 B15 B16 C15 . . . . 135.9(11) ?
    B13 B12 B17 B18 . . . . 34.2(12) ?
    C14 B12 B17 B18 . . . . 102.4(14) ?
    B11 B12 B17 B18 . . . . 141.4(13) ?
    B13 B12 B17 B11 . . . . -107.2(14) ?
    C14 B12 B17 B11 . . . . -39.1(12) ?
    B18 B12 B17 B11 . . . . -141.4(13) ?
    B13 B12 B17 B20 . . . . -5.4(15) ?
    C14 B12 B17 B20 . . . . 62.8(15) ?
    B11 B12 B17 B20 . . . . 101.9(13) ?
    B18 B12 B17 B20 . . . . -39.6(10) ?
    B13 B12 B17 B16 . . . . -66.1(15) ?
    C14 B12 B17 B16 . . . . 2.1(17) ?
    B11 B12 B17 B16 . . . . 41.1(12) ?
    B18 B12 B17 B16 . . . . -100.3(13) ?
    C14 B11 B17 B12 . . . . 34.4(11) ?
    C15 B11 B17 B12 . . . . 96.2(13) ?
    B16 B11 B17 B12 . . . . 134.7(13) ?
    B12 B11 B17 B18 . . . . -35.6(13) ?
    C14 B11 B17 B18 . . . . -1.2(17) ?
    C15 B11 B17 B18 . . . . 60.5(16) ?
    B16 B11 B17 B18 . . . . 99.0(14) ?
    B12 B11 B17 B20 . . . . -97.1(14) ?
    C14 B11 B17 B20 . . . . -62.6(15) ?
    C15 B11 B17 B20 . . . . -0.9(16) ?
    B16 B11 B17 B20 . . . . 37.6(11) ?
    B12 B11 B17 B16 . . . . -134.7(13) ?
    C14 B11 B17 B16 . . . . -100.2(13) ?
    C15 B11 B17 B16 . . . . -38.5(11) ?
    B20 B16 B17 B12 . . . . 97.4(13) ?
    B11 B16 B17 B12 . . . . -39.5(11) ?
    C15 B16 B17 B12 . . . . -3.8(15) ?
    B15 B16 B17 B12 . . . . 56.6(14) ?
    B20 B16 B17 B18 . . . . 32.8(10) ?
    B11 B16 B17 B18 . . . . -104.0(14) ?
    C15 B16 B17 B18 . . . . -68.3(13) ?
    B15 B16 B17 B18 . . . . -7.9(15) ?
    B20 B16 B17 B11 . . . . 136.8(13) ?
    C15 B16 B17 B11 . . . . 35.7(11) ?
    B15 B16 B17 B11 . . . . 96.1(12) ?
    B11 B16 B17 B20 . . . . -136.8(13) ?
    C15 B16 B17 B20 . . . . -101.1(11) ?
    B15 B16 B17 B20 . . . . -40.8(10) ?
    B12 B17 B18 B20 . . . . -133.4(11) ?
    B11 B17 B18 B20 . . . . -98.8(13) ?
    B16 B17 B18 B20 . . . . -33.0(10) ?
    B12 B17 B18 B19 . . . . -93.5(12) ?
    B11 B17 B18 B19 . . . . -59.0(17) ?
    B20 B17 B18 B19 . . . . 39.8(11) ?
    B16 B17 B18 B19 . . . . 6.9(16) ?
    B11 B17 B18 B12 . . . . 34.5(12) ?
    B20 B17 B18 B12 . . . . 133.4(11) ?
    B16 B17 B18 B12 . . . . 100.4(12) ?
    B12 B17 B18 B13 . . . . -28.9(11) ?
    B11 B17 B18 B13 . . . . 5.7(16) ?
    B20 B17 B18 B13 . . . . 104.5(12) ?
    B16 B17 B18 B13 . . . . 71.5(14) ?
    B13 B12 B18 B20 . . . . -103.4(13) ?
    C14 B12 B18 B20 . . . . -62.7(15) ?
    B11 B12 B18 B20 . . . . 5.7(16) ?
    B17 B12 B18 B20 . . . . 42.0(11) ?
    B13 B12 B18 B19 . . . . -37.7(11) ?
    C14 B12 B18 B19 . . . . 3.1(14) ?
    B11 B12 B18 B19 . . . . 71.4(14) ?
    B17 B12 B18 B19 . . . . 107.7(13) ?
    B13 B12 B18 B17 . . . . -145.4(13) ?
    C14 B12 B18 B17 . . . . -104.7(13) ?
    B11 B12 B18 B17 . . . . -36.3(13) ?
    C14 B12 B18 B13 . . . . 40.7(11) ?
    B11 B12 B18 B13 . . . . 109.1(14) ?
    B17 B12 B18 B13 . . . . 145.4(13) ?
    B12 B13 B18 B20 . . . . 95.9(13) ?
    C14 B13 B18 B20 . . . . 57.6(15) ?
    B14 B13 B18 B20 . . . . -4.1(16) ?
    B19 B13 B18 B20 . . . . -41.5(12) ?
    B12 B13 B18 B19 . . . . 137.4(12) ?
    C14 B13 B18 B19 . . . . 99.0(13) ?
    B14 B13 B18 B19 . . . . 37.3(11) ?
    B12 B13 B18 B17 . . . . 30.3(11) ?
    C14 B13 B18 B17 . . . . -8.1(15) ?
    B14 B13 B18 B17 . . . . -69.8(14) ?
    B19 B13 B18 B17 . . . . -107.1(13) ?
    C14 B13 B18 B12 . . . . -38.4(10) ?
    B14 B13 B18 B12 . . . . -100.1(12) ?
    B19 B13 B18 B12 . . . . -137.4(12) ?
    B20 B18 B19 B13 . . . . 135.8(11) ?
    B17 B18 B19 B13 . . . . 96.3(13) ?
    B12 B18 B19 B13 . . . . 34.8(10) ?
    B17 B18 B19 B20 . . . . -39.4(12) ?
    B12 B18 B19 B20 . . . . -100.9(11) ?
    B13 B18 B19 B20 . . . . -135.8(11) ?
    B20 B18 B19 B15 . . . . 36.6(11) ?
    B17 B18 B19 B15 . . . . -2.9(16) ?
    B12 B18 B19 B15 . . . . -64.4(13) ?
    B13 B18 B19 B15 . . . . -99.2(12) ?
    B20 B18 B19 B14 . . . . 99.2(12) ?
    B17 B18 B19 B14 . . . . 59.7(15) ?
    B12 B18 B19 B14 . . . . -1.8(14) ?
    B13 B18 B19 B14 . . . . -36.6(10) ?
    B12 B13 B19 B18 . . . . -38.2(11) ?
    C14 B13 B19 B18 . . . . -100.2(12) ?
    B14 B13 B19 B18 . . . . -138.8(12) ?
    B12 B13 B19 B20 . . . . -0.1(15) ?
    C14 B13 B19 B20 . . . . -62.1(14) ?
    B14 B13 B19 B20 . . . . -100.7(12) ?
    B18 B13 B19 B20 . . . . 38.1(10) ?
    B12 B13 B19 B15 . . . . 65.1(13) ?
    C14 B13 B19 B15 . . . . 3.1(14) ?
    B14 B13 B19 B15 . . . . -35.5(10) ?
    B18 B13 B19 B15 . . . . 103.3(12) ?
    B12 B13 B19 B14 . . . . 100.6(12) ?
    C14 B13 B19 B14 . . . . 38.6(10) ?
    B18 B13 B19 B14 . . . . 138.8(12) ?
    B14 B15 B19 B18 . . . . 101.0(12) ?
    C15 B15 B19 B18 . . . . 60.9(13) ?
    B20 B15 B19 B18 . . . . -34.8(10) ?
    B16 B15 B19 B18 . . . . -2.3(14) ?
    B14 B15 B19 B13 . . . . 35.6(10) ?
    C15 B15 B19 B13 . . . . -4.6(14) ?
    B20 B15 B19 B13 . . . . -100.3(12) ?
    B16 B15 B19 B13 . . . . -67.8(12) ?
    B14 B15 B19 B20 . . . . 135.9(12) ?
    C15 B15 B19 B20 . . . . 95.7(12) ?
    B16 B15 B19 B20 . . . . 32.5(10) ?
    C15 B15 B19 B14 . . . . -40.1(10) ?
    B20 B15 B19 B14 . . . . -135.9(12) ?
    B16 B15 B19 B14 . . . . -103.3(11) ?
    C14 B14 B19 B18 . . . . 0.0(14) ?
    B13 B14 B19 B18 . . . . 37.9(11) ?
    B15 B14 B19 B18 . . . . -101.5(12) ?
    C15 B14 B19 B18 . . . . -61.7(14) ?
    C14 B14 B19 B13 . . . . -37.9(10) ?
    B15 B14 B19 B13 . . . . -139.4(12) ?
    C15 B14 B19 B13 . . . . -99.6(12) ?
    C14 B14 B19 B20 . . . . 61.3(14) ?
    B13 B14 B19 B20 . . . . 99.2(13) ?
    B15 B14 B19 B20 . . . . -40.2(11) ?
    C15 B14 B19 B20 . . . . -0.4(15) ?
    C14 B14 B19 B15 . . . . 101.5(12) ?
    B13 B14 B19 B15 . . . . 139.4(12) ?
    C15 B14 B19 B15 . . . . 39.8(10) ?
    B19 B18 B20 B16 . . . . -102.4(13) ?
    B17 B18 B20 B16 . . . . 36.0(12) ?
    B12 B18 B20 B16 . . . . -4.1(16) ?
    B13 B18 B20 B16 . . . . -61.9(15) ?
    B19 B18 B20 B17 . . . . -138.4(12) ?
    B12 B18 B20 B17 . . . . -40.2(11) ?
    B13 B18 B20 B17 . . . . -98.0(13) ?
    B17 B18 B20 B19 . . . . 138.4(12) ?
    B12 B18 B20 B19 . . . . 98.2(12) ?
    B13 B18 B20 B19 . . . . 40.5(11) ?
    B19 B18 B20 B15 . . . . -35.3(11) ?
    B17 B18 B20 B15 . . . . 103.1(13) ?
    B12 B18 B20 B15 . . . . 63.0(15) ?
    B13 B18 B20 B15 . . . . 5.2(16) ?
    B17 B16 B20 B18 . . . . -34.9(12) ?
    B11 B16 B20 B18 . . . . 1.3(15) ?
    C15 B16 B20 B18 . . . . 61.4(15) ?
    B15 B16 B20 B18 . . . . 99.5(12) ?
    B11 B16 B20 B17 . . . . 36.2(11) ?
    C15 B16 B20 B17 . . . . 96.3(12) ?
    B15 B16 B20 B17 . . . . 134.4(12) ?
    B17 B16 B20 B19 . . . . -98.8(13) ?
    B11 B16 B20 B19 . . . . -62.7(15) ?
    C15 B16 B20 B19 . . . . -2.5(16) ?
    B15 B16 B20 B19 . . . . 35.6(11) ?
    B17 B16 B20 B15 . . . . -134.4(12) ?
    B11 B16 B20 B15 . . . . -98.2(11) ?
    C15 B16 B20 B15 . . . . -38.1(10) ?
    B12 B17 B20 B18 . . . . 41.4(10) ?
    B11 B17 B20 B18 . . . . 102.8(13) ?
    B16 B17 B20 B18 . . . . 142.2(12) ?
    B12 B17 B20 B16 . . . . -100.9(12) ?
    B18 B17 B20 B16 . . . . -142.2(12) ?
    B11 B17 B20 B16 . . . . -39.4(11) ?
    B12 B17 B20 B19 . . . . 4.9(15) ?
    B18 B17 B20 B19 . . . . -36.5(10) ?
    B11 B17 B20 B19 . . . . 66.3(15) ?
    B16 B17 B20 B19 . . . . 105.7(12) ?
    B12 B17 B20 B15 . . . . -58.4(14) ?
    B18 B17 B20 B15 . . . . -99.8(12) ?
    B11 B17 B20 B15 . . . . 3.0(16) ?
    B16 B17 B20 B15 . . . . 42.5(11) ?
    B13 B19 B20 B18 . . . . -40.0(11) ?
    B15 B19 B20 B18 . . . . -140.5(12) ?
    B14 B19 B20 B18 . . . . -101.9(13) ?
    B18 B19 B20 B16 . . . . 103.7(13) ?
    B13 B19 B20 B16 . . . . 63.8(16) ?
    B15 B19 B20 B16 . . . . -36.8(12) ?
    B14 B19 B20 B16 . . . . 1.9(17) ?
    B18 B19 B20 B17 . . . . 36.9(11) ?
    B13 B19 B20 B17 . . . . -3.0(15) ?
    B15 B19 B20 B17 . . . . -103.6(12) ?
    B14 B19 B20 B17 . . . . -64.9(14) ?
    B18 B19 B20 B15 . . . . 140.5(12) ?
    B13 B19 B20 B15 . . . . 100.5(12) ?
    B14 B19 B20 B15 . . . . 38.6(11) ?
    B14 B15 B20 B18 . . . . -4.3(15) ?
    B19 B15 B20 B18 . . . . 34.9(11) ?
    C15 B15 B20 B18 . . . . -67.6(13) ?
    B16 B15 B20 B18 . . . . -106.2(13) ?
    B14 B15 B20 B16 . . . . 101.9(12) ?
    B19 B15 B20 B16 . . . . 141.1(12) ?
    C15 B15 B20 B16 . . . . 38.6(10) ?
    B14 B15 B20 B17 . . . . 59.4(14) ?
    B19 B15 B20 B17 . . . . 98.6(13) ?
    C15 B15 B20 B17 . . . . -3.9(14) ?
    B16 B15 B20 B17 . . . . -42.5(12) ?
    B14 B15 B20 B19 . . . . -39.2(11) ?
    C15 B15 B20 B19 . . . . -102.5(11) ?
    B16 B15 B20 B19 . . . . -141.1(12) ?
    B26 B21 B22 C27 . . . . 134.8(10) ?
    B25 B21 B22 C27 . . . . 96.4(9) ?
    C28 B21 B22 C27 . . . . 33.8(8) ?
    C27 B21 B22 B26 . . . . -134.8(10) ?
    B25 B21 B22 B26 . . . . -38.4(9) ?
    C28 B21 B22 B26 . . . . -101.0(10) ?
    C27 B21 B22 B23 . . . . -35.8(8) ?
    B26 B21 B22 B23 . . . . 99.0(10) ?
    B25 B21 B22 B23 . . . . 60.6(11) ?
    C28 B21 B22 B23 . . . . -2.0(12) ?
    C27 B21 B22 B27 . . . . -96.8(10) ?
    B26 B21 B22 B27 . . . . 38.0(10) ?
    B25 B21 B22 B27 . . . . -0.4(12) ?
    C28 B21 B22 B27 . . . . -63.0(11) ?
    B26 B22 B23 C27 . . . . 98.3(11) ?
    B21 B22 B23 C27 . . . . 36.0(8) ?
    B27 B22 B23 C27 . . . . 138.3(10) ?
    C27 B22 B23 B24 . . . . -34.6(9) ?
    B26 B22 B23 B24 . . . . 63.7(12) ?
    B21 B22 B23 B24 . . . . 1.4(13) ?
    B27 B22 B23 B24 . . . . 103.7(11) ?
    C27 B22 B23 B28 . . . . -97.7(11) ?
    B26 B22 B23 B28 . . . . 0.6(14) ?
    B21 B22 B23 B28 . . . . -61.7(12) ?
    B27 B22 B23 B28 . . . . 40.6(10) ?
    C27 B22 B23 B27 . . . . -138.3(10) ?
    B26 B22 B23 B27 . . . . -39.9(10) ?
    B21 B22 B23 B27 . . . . -102.3(11) ?
    C27 B23 B24 B28 . . . . -140.4(10) ?
    B27 B23 B24 B28 . . . . -38.0(11) ?
    B22 B23 B24 B28 . . . . -106.0(11) ?
    B28 B23 B24 C27 . . . . 140.4(10) ?
    B27 B23 B24 C27 . . . . 102.3(11) ?
    B22 B23 B24 C27 . . . . 34.4(9) ?
    C27 B23 B24 B29 . . . . -98.0(11) ?
    B28 B23 B24 B29 . . . . 42.3(10) ?
    B27 B23 B24 B29 . . . . 4.3(14) ?
    B22 B23 B24 B29 . . . . -63.6(13) ?
    C27 B23 B24 C28 . . . . -34.6(9) ?
    B28 B23 B24 C28 . . . . 105.8(12) ?
    B27 B23 B24 C28 . . . . 67.8(13) ?
    B22 B23 B24 C28 . . . . -0.2(14) ?
    C27 B21 B25 B29 . . . . -1.5(12) ?
    B26 B21 B25 B29 . . . . -101.1(11) ?
    B22 B21 B25 B29 . . . . -63.3(12) ?
    C28 B21 B25 B29 . . . . 37.0(9) ?
    C27 B21 B25 C28 . . . . -38.5(8) ?
    B26 B21 B25 C28 . . . . -138.1(10) ?
    B22 B21 B25 C28 . . . . -100.3(9) ?
    C27 B21 B25 B30 . . . . 62.7(11) ?
    B26 B21 B25 B30 . . . . -37.0(10) ?
    B22 B21 B25 B30 . . . . 0.9(12) ?
    C28 B21 B25 B30 . . . . 101.2(10) ?
    C27 B21 B25 B26 . . . . 99.7(10) ?
    B22 B21 B25 B26 . . . . 37.8(9) ?
    C28 B21 B25 B26 . . . . 138.1(10) ?
    C27 B21 B26 B22 . . . . 39.2(9) ?
    B25 B21 B26 B22 . . . . 137.6(10) ?
    C28 B21 B26 B22 . . . . 100.5(10) ?
    C27 B21 B26 B25 . . . . -98.4(10) ?
    B22 B21 B26 B25 . . . . -137.6(10) ?
    C28 B21 B26 B25 . . . . -37.1(9) ?
    C27 B21 B26 B30 . . . . -62.0(13) ?
    B22 B21 B26 B30 . . . . -101.2(12) ?
    B25 B21 B26 B30 . . . . 36.3(10) ?
    C28 B21 B26 B30 . . . . -0.7(13) ?
    C27 B21 B26 B27 . . . . 1.0(14) ?
    B22 B21 B26 B27 . . . . -38.2(10) ?
    B25 B21 B26 B27 . . . . 99.4(11) ?
    C28 B21 B26 B27 . . . . 62.3(13) ?
    C27 B22 B26 B21 . . . . -39.2(8) ?
    B23 B22 B26 B21 . . . . -100.3(10) ?
    B27 B22 B26 B21 . . . . -138.5(11) ?
    C27 B22 B26 B25 . . . . -0.8(12) ?
    B23 B22 B26 B25 . . . . -61.9(12) ?
    B21 B22 B26 B25 . . . . 38.4(9) ?
    B27 B22 B26 B25 . . . . -100.1(11) ?
    C27 B22 B26 B30 . . . . 62.3(12) ?
    B23 B22 B26 B30 . . . . 1.1(13) ?
    B21 B22 B26 B30 . . . . 101.5(11) ?
    B27 B22 B26 B30 . . . . -37.1(10) ?
    C27 B22 B26 B27 . . . . 99.3(10) ?
    B23 B22 B26 B27 . . . . 38.2(10) ?
    B21 B22 B26 B27 . . . . 138.5(11) ?
    B29 B25 B26 B21 . . . . 100.6(11) ?
    C28 B25 B26 B21 . . . . 37.5(9) ?
    B30 B25 B26 B21 . . . . 139.3(10) ?
    B29 B25 B26 B22 . . . . 62.2(13) ?
    C28 B25 B26 B22 . . . . -0.9(13) ?
    B21 B25 B26 B22 . . . . -38.4(9) ?
    B30 B25 B26 B22 . . . . 100.9(12) ?
    B29 B25 B26 B30 . . . . -38.6(10) ?
    C28 B25 B26 B30 . . . . -101.8(10) ?
    B21 B25 B26 B30 . . . . -139.3(10) ?
    B29 B25 B26 B27 . . . . -2.8(13) ?
    C28 B25 B26 B27 . . . . -65.9(12) ?
    B21 B25 B26 B27 . . . . -103.4(11) ?
    B30 B25 B26 B27 . . . . 35.9(9) ?
    C27 B23 B27 B30 . . . . 61.9(13) ?
    B24 B23 B27 B30 . . . . -2.9(14) ?
    B28 B23 B27 B30 . . . . -38.7(9) ?
    B22 B23 B27 B30 . . . . 99.7(11) ?
    C27 B23 B27 B22 . . . . -37.8(10) ?
    B24 B23 B27 B22 . . . . -102.7(11) ?
    B28 B23 B27 B22 . . . . -138.4(11) ?
    C27 B23 B27 B26 . . . . -0.5(14) ?
    B24 B23 B27 B26 . . . . -65.3(13) ?
    B28 B23 B27 B26 . . . . -101.1(11) ?
    B22 B23 B27 B26 . . . . 37.3(10) ?
    C27 B23 B27 B28 . . . . 100.6(11) ?
    B24 B23 B27 B28 . . . . 35.7(10) ?
    B22 B23 B27 B28 . . . . 138.4(11) ?
    C27 B22 B27 B23 . . . . 36.1(9) ?
    B26 B22 B27 B23 . . . . 135.4(11) ?
    B21 B22 B27 B23 . . . . 98.2(10) ?
    C27 B22 B27 B30 . . . . -62.3(13) ?
    B26 B22 B27 B30 . . . . 37.0(10) ?
    B23 B22 B27 B30 . . . . -98.4(11) ?
    B21 B22 B27 B30 . . . . -0.2(13) ?
    C27 B22 B27 B26 . . . . -99.3(11) ?
    B23 B22 B27 B26 . . . . -135.4(11) ?
    B21 B22 B27 B26 . . . . -37.2(9) ?
    C27 B22 B27 B28 . . . . 0.3(13) ?
    B26 B22 B27 B28 . . . . 99.5(12) ?
    B23 B22 B27 B28 . . . . -35.8(10) ?
    B21 B22 B27 B28 . . . . 62.4(13) ?
    B21 B26 B27 B23 . . . . -0.3(14) ?
    B22 B26 B27 B23 . . . . -38.2(10) ?
    B25 B26 B27 B23 . . . . 64.0(13) ?
    B30 B26 B27 B23 . . . . 100.0(11) ?
    B21 B26 B27 B30 . . . . -100.4(12) ?
    B22 B26 B27 B30 . . . . -138.2(11) ?
    B25 B26 B27 B30 . . . . -36.0(9) ?
    B21 B26 B27 B22 . . . . 37.9(10) ?
    B25 B26 B27 B22 . . . . 102.3(11) ?
    B30 B26 B27 B22 . . . . 138.2(11) ?
    B21 B26 B27 B28 . . . . -60.5(14) ?
    B22 B26 B27 B28 . . . . -98.4(11) ?
    B25 B26 B27 B28 . . . . 3.8(13) ?
    B30 B26 B27 B28 . . . . 39.8(10) ?
    C27 B24 B28 B23 . . . . -35.8(10) ?
    B29 B24 B28 B23 . . . . -134.4(11) ?
    C28 B24 B28 B23 . . . . -99.9(12) ?
    B23 B24 B28 B29 . . . . 134.4(11) ?
    C27 B24 B28 B29 . . . . 98.6(12) ?
    C28 B24 B28 B29 . . . . 34.5(10) ?
    B23 B24 B28 B30 . . . . 97.3(11) ?
    C27 B24 B28 B30 . . . . 61.5(14) ?
    B29 B24 B28 B30 . . . . -37.1(10) ?
    C28 B24 B28 B30 . . . . -2.6(15) ?
    B23 B24 B28 B27 . . . . 34.9(10) ?
    C27 B24 B28 B27 . . . . -0.9(15) ?
    B29 B24 B28 B27 . . . . -99.5(12) ?
    C28 B24 B28 B27 . . . . -65.0(13) ?
    C27 B23 B28 B24 . . . . 35.6(10) ?
    B27 B23 B28 B24 . . . . 140.0(12) ?
    B22 B23 B28 B24 . . . . 99.7(12) ?
    C27 B23 B28 B29 . . . . -4.7(13) ?
    B24 B23 B28 B29 . . . . -40.3(11) ?
    B27 B23 B28 B29 . . . . 99.7(12) ?
    B22 B23 B28 B29 . . . . 59.4(14) ?
    C27 B23 B28 B30 . . . . -66.2(12) ?
    B24 B23 B28 B30 . . . . -101.8(11) ?
    B27 B23 B28 B30 . . . . 38.2(10) ?
    B22 B23 B28 B30 . . . . -2.1(14) ?
    C27 B23 B28 B27 . . . . -104.4(11) ?
    B24 B23 B28 B27 . . . . -140.0(12) ?
    B22 B23 B28 B27 . . . . -40.3(10) ?
    B23 B27 B28 B24 . . . . -35.9(10) ?
    B30 B27 B28 B24 . . . . 100.0(11) ?
    B22 B27 B28 B24 . . . . 0.4(14) ?
    B26 B27 B28 B24 . . . . 60.0(13) ?
    B30 B27 B28 B23 . . . . 135.8(11) ?
    B22 B27 B28 B23 . . . . 36.2(9) ?
    B26 B27 B28 B23 . . . . 95.9(11) ?
    B23 B27 B28 B29 . . . . -99.3(11) ?
    B30 B27 B28 B29 . . . . 36.5(9) ?
    B22 B27 B28 B29 . . . . -63.1(13) ?
    B26 B27 B28 B29 . . . . -3.5(14) ?
    B23 B27 B28 B30 . . . . -135.8(11) ?
    B22 B27 B28 B30 . . . . -99.6(11) ?
    B26 B27 B28 B30 . . . . -40.0(10) ?
    B21 B25 B29 C28 . . . . -37.4(9) ?
    B30 B25 B29 C28 . . . . -138.2(11) ?
    B26 B25 B29 C28 . . . . -99.3(10) ?
    C28 B25 B29 B24 . . . . 39.4(10) ?
    B21 B25 B29 B24 . . . . 2.0(13) ?
    B30 B25 B29 B24 . . . . -98.9(12) ?
    B26 B25 B29 B24 . . . . -60.0(13) ?
    C28 B25 B29 B30 . . . . 138.2(11) ?
    B21 B25 B29 B30 . . . . 100.8(11) ?
    B26 B25 B29 B30 . . . . 38.9(10) ?
    C28 B25 B29 B28 . . . . 99.9(12) ?
    B21 B25 B29 B28 . . . . 62.5(13) ?
    B30 B25 B29 B28 . . . . -38.3(10) ?
    B26 B25 B29 B28 . . . . 0.5(14) ?
    B28 B24 B29 B25 . . . . 102.9(12) ?
    B23 B24 B29 B25 . . . . 61.2(13) ?
    C27 B24 B29 B25 . . . . -1.7(14) ?
    C28 B24 B29 B25 . . . . -39.7(9) ?
    B28 B24 B29 C28 . . . . 142.6(11) ?
    B23 B24 B29 C28 . . . . 100.9(11) ?
    C27 B24 B29 C28 . . . . 38.1(9) ?
    B28 B24 B29 B30 . . . . 37.9(10) ?
    B23 B24 B29 B30 . . . . -3.8(14) ?
    C27 B24 B29 B30 . . . . -66.6(12) ?
    C28 B24 B29 B30 . . . . -104.7(11) ?
    B23 B24 B29 B28 . . . . -41.7(10) ?
    C27 B24 B29 B28 . . . . -104.5(11) ?
    C28 B24 B29 B28 . . . . -142.6(11) ?
    B24 B28 B29 B25 . . . . -99.3(12) ?
    B23 B28 B29 B25 . . . . -59.0(14) ?
    B30 B28 B29 B25 . . . . 38.5(10) ?
    B27 B28 B29 B25 . . . . 1.9(14) ?
    B24 B28 B29 C28 . . . . -33.8(10) ?
    B23 B28 B29 C28 . . . . 6.5(14) ?
    B30 B28 B29 C28 . . . . 104.0(12) ?
    B27 B28 B29 C28 . . . . 67.4(13) ?
    B23 B28 B29 B24 . . . . 40.3(10) ?
    B30 B28 B29 B24 . . . . 137.8(12) ?
    B27 B28 B29 B24 . . . . 101.2(11) ?
    B24 B28 B29 B30 . . . . -137.8(12) ?
    B23 B28 B29 B30 . . . . -97.5(11) ?
    B27 B28 B29 B30 . . . . -36.6(10) ?
    C28 B29 B30 B25 . . . . 38.7(10) ?
    B24 B29 B30 B25 . . . . 102.7(11) ?
    B28 B29 B30 B25 . . . . 138.6(10) ?
    B25 B29 B30 B27 . . . . -100.8(11) ?
    C28 B29 B30 B27 . . . . -62.2(14) ?
    B24 B29 B30 B27 . . . . 1.9(14) ?
    B28 B29 B30 B27 . . . . 37.7(10) ?
    B25 B29 B30 B28 . . . . -138.6(10) ?
    C28 B29 B30 B28 . . . . -99.9(12) ?
    B24 B29 B30 B28 . . . . -35.8(10) ?
    B25 B29 B30 B26 . . . . -37.3(10) ?
    C28 B29 B30 B26 . . . . 1.4(14) ?
    B24 B29 B30 B26 . . . . 65.5(13) ?
    B28 B29 B30 B26 . . . . 101.3(11) ?
    C28 B25 B30 B29 . . . . -37.3(10) ?
    B21 B25 B30 B29 . . . . -101.5(11) ?
    B26 B25 B30 B29 . . . . -137.3(11) ?
    B29 B25 B30 B27 . . . . 100.5(12) ?
    C28 B25 B30 B27 . . . . 63.2(13) ?
    B21 B25 B30 B27 . . . . -1.0(13) ?
    B26 B25 B30 B27 . . . . -36.8(10) ?
    B29 B25 B30 B28 . . . . 36.5(10) ?
    C28 B25 B30 B28 . . . . -0.8(13) ?
    B21 B25 B30 B28 . . . . -65.0(12) ?
    B26 B25 B30 B28 . . . . -100.8(11) ?
    B29 B25 B30 B26 . . . . 137.3(11) ?
    C28 B25 B30 B26 . . . . 100.0(10) ?
    B21 B25 B30 B26 . . . . 35.8(9) ?
    B23 B27 B30 B29 . . . . 0.6(14) ?
    B22 B27 B30 B29 . . . . 62.0(13) ?
    B26 B27 B30 B29 . . . . 97.5(11) ?
    B28 B27 B30 B29 . . . . -37.2(10) ?
    B23 B27 B30 B25 . . . . -60.7(13) ?
    B22 B27 B30 B25 . . . . 0.7(14) ?
    B26 B27 B30 B25 . . . . 36.3(10) ?
    B28 B27 B30 B25 . . . . -98.5(12) ?
    B23 B27 B30 B28 . . . . 37.8(9) ?
    B22 B27 B30 B28 . . . . 99.2(11) ?
    B26 B27 B30 B28 . . . . 134.8(11) ?
    B23 B27 B30 B26 . . . . -97.0(11) ?
    B22 B27 B30 B26 . . . . -35.6(10) ?
    B28 B27 B30 B26 . . . . -134.8(11) ?
    B24 B28 B30 B29 . . . . 37.7(11) ?
    B23 B28 B30 B29 . . . . 100.6(11) ?
    B27 B28 B30 B29 . . . . 138.3(11) ?
    B24 B28 B30 B25 . . . . 2.1(13) ?
    B23 B28 B30 B25 . . . . 65.0(12) ?
    B29 B28 B30 B25 . . . . -35.6(9) ?
    B27 B28 B30 B25 . . . . 102.7(11) ?
    B24 B28 B30 B27 . . . . -100.6(11) ?
    B23 B28 B30 B27 . . . . -37.7(10) ?
    B29 B28 B30 B27 . . . . -138.3(11) ?
    B24 B28 B30 B26 . . . . -60.3(13) ?
    B23 B28 B30 B26 . . . . 2.7(14) ?
    B29 B28 B30 B26 . . . . -98.0(11) ?
    B27 B28 B30 B26 . . . . 40.4(10) ?
    B21 B26 B30 B29 . . . . -0.4(14) ?
    B22 B26 B30 B29 . . . . -64.8(13) ?
    B25 B26 B30 B29 . . . . 36.5(10) ?
    B27 B26 B30 B29 . . . . -102.9(11) ?
    B21 B26 B30 B25 . . . . -36.9(10) ?
    B22 B26 B30 B25 . . . . -101.3(11) ?
    B27 B26 B30 B25 . . . . -139.4(10) ?
    B21 B26 B30 B27 . . . . 102.5(11) ?
    B22 B26 B30 B27 . . . . 38.1(10) ?
    B25 B26 B30 B27 . . . . 139.4(10) ?
    B21 B26 B30 B28 . . . . 62.0(14) ?
    B22 B26 B30 B28 . . . . -2.4(14) ?
    B25 B26 B30 B28 . . . . 98.9(11) ?
    B27 B26 B30 B28 . . . . -40.5(10) ?
    B37 B31 B32 C40 . . . . 133.0(10) ?
    C41 B31 B32 C40 . . . . 35.2(8) ?
    B36 B31 B32 C40 . . . . 95.7(10) ?
    C40 B31 B32 B33 . . . . -35.5(9) ?
    B37 B31 B32 B33 . . . . 97.6(11) ?
    C41 B31 B32 B33 . . . . -0.3(12) ?
    B36 B31 B32 B33 . . . . 60.3(12) ?
    C40 B31 B32 B37 . . . . -133.0(10) ?
    C41 B31 B32 B37 . . . . -97.8(10) ?
    B36 B31 B32 B37 . . . . -37.3(10) ?
    C40 B31 B32 B38 . . . . -96.6(10) ?
    B37 B31 B32 B38 . . . . 36.4(9) ?
    C41 B31 B32 B38 . . . . -61.4(11) ?
    B36 B31 B32 B38 . . . . -0.9(13) ?
    C40 B32 B33 B38 . . . . -134.2(9) ?
    B31 B32 B33 B38 . . . . -98.7(10) ?
    B37 B32 B33 B38 . . . . -36.1(9) ?
    B31 B32 B33 C40 . . . . 35.5(9) ?
    B37 B32 B33 C40 . . . . 98.1(10) ?
    B38 B32 B33 C40 . . . . 134.2(9) ?
    C40 B32 B33 B39 . . . . -95.7(10) ?
    B31 B32 B33 B39 . . . . -60.2(12) ?
    B37 B32 B33 B39 . . . . 2.4(13) ?
    B38 B32 B33 B39 . . . . 38.5(9) ?
    C40 B32 B33 B34 . . . . -33.1(9) ?
    B31 B32 B33 B34 . . . . 2.4(13) ?
    B37 B32 B33 B34 . . . . 65.1(11) ?
    B38 B32 B33 B34 . . . . 101.2(10) ?
    B38 B33 B34 C41 . . . . 62.1(12) ?
    C40 B33 B34 C41 . . . . -36.4(8) ?
    B39 B33 B34 C41 . . . . 100.9(10) ?
    B32 B33 B34 C41 . . . . -3.7(12) ?
    B38 B33 B34 C40 . . . . 98.5(10) ?
    B39 B33 B34 C40 . . . . 137.4(10) ?
    B32 B33 B34 C40 . . . . 32.8(9) ?
    B38 B33 B34 B35 . . . . -0.7(13) ?
    C40 B33 B34 B35 . . . . -99.3(10) ?
    B39 B33 B34 B35 . . . . 38.1(9) ?
    B32 B33 B34 B35 . . . . -66.5(12) ?
    B38 B33 B34 B39 . . . . -38.8(9) ?
    C40 B33 B34 B39 . . . . -137.4(10) ?
    B32 B33 B34 B39 . . . . -104.6(11) ?
    C40 B34 B35 C41 . . . . 35.3(8) ?
    B39 B34 B35 C41 . . . . 134.3(10) ?
    B33 B34 B35 C41 . . . . 97.7(10) ?
    C41 B34 B35 B40 . . . . -96.2(10) ?
    C40 B34 B35 B40 . . . . -60.9(12) ?
    B39 B34 B35 B40 . . . . 38.1(9) ?
    B33 B34 B35 B40 . . . . 1.5(13) ?
    C41 B34 B35 B39 . . . . -134.3(10) ?
    C40 B34 B35 B39 . . . . -99.0(10) ?
    B33 B34 B35 B39 . . . . -36.7(9) ?
    C41 B34 B35 B36 . . . . -34.1(9) ?
    C40 B34 B35 B36 . . . . 1.2(13) ?
    B39 B34 B35 B36 . . . . 100.2(10) ?
    B33 B34 B35 B36 . . . . 63.5(12) ?
    B34 B35 B36 C41 . . . . 34.2(9) ?
    B40 B35 B36 C41 . . . . 135.4(10) ?
    B39 B35 B36 C41 . . . . 97.4(10) ?
    C41 B35 B36 B40 . . . . -135.4(10) ?
    B34 B35 B36 B40 . . . . -101.2(11) ?
    B39 B35 B36 B40 . . . . -38.1(9) ?
    C41 B35 B36 B37 . . . . -95.2(11) ?
    B34 B35 B36 B37 . . . . -60.9(12) ?
    B40 B35 B36 B37 . . . . 40.3(10) ?
    B39 B35 B36 B37 . . . . 2.2(13) ?
    C41 B35 B36 B31 . . . . -34.0(8) ?
    B34 B35 B36 B31 . . . . 0.2(13) ?
    B40 B35 B36 B31 . . . . 101.4(10) ?
    B39 B35 B36 B31 . . . . 63.4(12) ?
    C40 B31 B36 C41 . . . . -35.1(8) ?
    B32 B31 B36 C41 . . . . -96.0(10) ?
    B37 B31 B36 C41 . . . . -134.6(11) ?
    C40 B31 B36 B40 . . . . 61.6(12) ?
    B32 B31 B36 B40 . . . . 0.6(13) ?
    B37 B31 B36 B40 . . . . -38.0(10) ?
    C41 B31 B36 B40 . . . . 96.6(11) ?
    C40 B31 B36 B37 . . . . 99.5(11) ?
    B32 B31 B36 B37 . . . . 38.6(10) ?
    C41 B31 B36 B37 . . . . 134.6(11) ?
    C40 B31 B36 B35 . . . . -1.5(12) ?
    B32 B31 B36 B35 . . . . -62.4(12) ?
    B37 B31 B36 B35 . . . . -101.0(11) ?
    C41 B31 B36 B35 . . . . 33.6(8) ?
    C40 B31 B37 B36 . . . . -97.8(10) ?
    B32 B31 B37 B36 . . . . -138.0(11) ?
    C41 B31 B37 B36 . . . . -38.4(9) ?
    C40 B31 B37 B32 . . . . 40.2(8) ?
    C41 B31 B37 B32 . . . . 99.6(9) ?
    B36 B31 B37 B32 . . . . 138.0(11) ?
    C40 B31 B37 B40 . . . . -60.8(12) ?
    B32 B31 B37 B40 . . . . -101.0(11) ?
    C41 B31 B37 B40 . . . . -1.3(12) ?
    B36 B31 B37 B40 . . . . 37.0(9) ?
    C40 B31 B37 B38 . . . . 3.2(12) ?
    B32 B31 B37 B38 . . . . -37.0(9) ?
    C41 B31 B37 B38 . . . . 62.7(11) ?
    B36 B31 B37 B38 . . . . 101.0(11) ?
    C41 B36 B37 B31 . . . . 38.8(9) ?
    B40 B36 B37 B31 . . . . 138.3(10) ?
    B35 B36 B37 B31 . . . . 98.9(11) ?
    C41 B36 B37 B32 . . . . 1.5(14) ?
    B40 B36 B37 B32 . . . . 101.0(11) ?
    B35 B36 B37 B32 . . . . 61.5(13) ?
    B31 B36 B37 B32 . . . . -37.3(10) ?
    C41 B36 B37 B40 . . . . -99.5(11) ?
    B35 B36 B37 B40 . . . . -39.5(9) ?
    B31 B36 B37 B40 . . . . -138.3(10) ?
    C41 B36 B37 B38 . . . . -63.0(12) ?
    B40 B36 B37 B38 . . . . 36.5(9) ?
    B35 B36 B37 B38 . . . . -2.9(14) ?
    B31 B36 B37 B38 . . . . -101.8(10) ?
    C40 B32 B37 B31 . . . . -41.1(9) ?
    B33 B32 B37 B31 . . . . -104.0(10) ?
    B38 B32 B37 B31 . . . . -139.1(10) ?
    C40 B32 B37 B36 . . . . -2.0(14) ?
    B31 B32 B37 B36 . . . . 39.1(10) ?
    B33 B32 B37 B36 . . . . -64.9(13) ?
    B38 B32 B37 B36 . . . . -100.0(11) ?
    C40 B32 B37 B40 . . . . 60.5(12) ?
    B31 B32 B37 B40 . . . . 101.6(11) ?
    B33 B32 B37 B40 . . . . -2.4(13) ?
    B38 B32 B37 B40 . . . . -37.6(9) ?
    C40 B32 B37 B38 . . . . 98.0(10) ?
    B31 B32 B37 B38 . . . . 139.1(10) ?
    B33 B32 B37 B38 . . . . 35.1(8) ?
    C40 B33 B38 B39 . . . . 99.1(10) ?
    B32 B33 B38 B39 . . . . 138.1(10) ?
    B34 B33 B38 B39 . . . . 38.1(9) ?
    C40 B33 B38 B37 . . . . -2.7(11) ?
    B39 B33 B38 B37 . . . . -101.8(10) ?
    B32 B33 B38 B37 . . . . 36.2(9) ?
    B34 B33 B38 B37 . . . . -63.7(11) ?
    C40 B33 B38 B40 . . . . 60.7(11) ?
    B39 B33 B38 B40 . . . . -38.4(9) ?
    B32 B33 B38 B40 . . . . 99.6(10) ?
    B34 B33 B38 B40 . . . . -0.3(12) ?
    C40 B33 B38 B32 . . . . -39.0(8) ?
    B39 B33 B38 B32 . . . . -138.1(10) ?
    B34 B33 B38 B32 . . . . -99.9(10) ?
    B31 B37 B38 B33 . . . . -0.3(12) ?
    B36 B37 B38 B33 . . . . 66.1(12) ?
    B32 B37 B38 B33 . . . . -36.4(9) ?
    B40 B37 B38 B33 . . . . 102.0(10) ?
    B31 B37 B38 B39 . . . . -63.8(12) ?
    B36 B37 B38 B39 . . . . 2.6(13) ?
    B32 B37 B38 B39 . . . . -99.9(10) ?
    B40 B37 B38 B39 . . . . 38.5(9) ?
    B31 B37 B38 B40 . . . . -102.3(11) ?
    B36 B37 B38 B40 . . . . -35.9(10) ?
    B32 B37 B38 B40 . . . . -138.4(10) ?
    B31 B37 B38 B32 . . . . 36.1(9) ?
    B36 B37 B38 B32 . . . . 102.5(11) ?
    B40 B37 B38 B32 . . . . 138.4(10) ?
    C40 B32 B38 B33 . . . . 40.0(8) ?
    B31 B32 B38 B33 . . . . 103.0(10) ?
    B37 B32 B38 B33 . . . . 139.2(10) ?
    C40 B32 B38 B39 . . . . 2.6(12) ?
    B31 B32 B38 B39 . . . . 65.6(12) ?
    B33 B32 B38 B39 . . . . -37.4(9) ?
    B37 B32 B38 B39 . . . . 101.7(10) ?
    C40 B32 B38 B37 . . . . -99.2(10) ?
    B31 B32 B38 B37 . . . . -36.2(9) ?
    B33 B32 B38 B37 . . . . -139.2(10) ?
    C40 B32 B38 B40 . . . . -62.2(11) ?
    B31 B32 B38 B40 . . . . 0.8(13) ?
    B33 B32 B38 B40 . . . . -102.2(10) ?
    B37 B32 B38 B40 . . . . 37.0(9) ?
    B38 B33 B39 B34 . . . . 136.6(10) ?
    C40 B33 B39 B34 . . . . 36.7(8) ?
    B32 B33 B39 B34 . . . . 97.2(10) ?
    C40 B33 B39 B38 . . . . -99.9(10) ?
    B32 B33 B39 B38 . . . . -39.4(9) ?
    B34 B33 B39 B38 . . . . -136.6(10) ?
    B38 B33 B39 B35 . . . . 100.1(10) ?
    C40 B33 B39 B35 . . . . 0.2(12) ?
    B32 B33 B39 B35 . . . . 60.7(12) ?
    B34 B33 B39 B35 . . . . -36.5(9) ?
    B38 B33 B39 B40 . . . . 37.9(9) ?
    C40 B33 B39 B40 . . . . -62.1(11) ?
    B32 B33 B39 B40 . . . . -1.5(13) ?
    B34 B33 B39 B40 . . . . -98.8(11) ?
    C41 B34 B39 B33 . . . . -98.2(10) ?
    C40 B34 B39 B33 . . . . -37.1(9) ?
    B35 B34 B39 B33 . . . . -138.5(10) ?
    C41 B34 B39 B38 . . . . -59.7(12) ?
    C40 B34 B39 B38 . . . . 1.4(12) ?
    B35 B34 B39 B38 . . . . -100.1(10) ?
    B33 B34 B39 B38 . . . . 38.5(9) ?
    C41 B34 B39 B35 . . . . 40.3(8) ?
    C40 B34 B39 B35 . . . . 101.4(10) ?
    B33 B34 B39 B35 . . . . 138.5(10) ?
    C41 B34 B39 B40 . . . . 4.0(12) ?
    C40 B34 B39 B40 . . . . 65.1(11) ?
    B35 B34 B39 B40 . . . . -36.3(9) ?
    B33 B34 B39 B40 . . . . 102.2(10) ?
    B37 B38 B39 B33 . . . . 100.2(10) ?
    B40 B38 B39 B33 . . . . 138.0(10) ?
    B32 B38 B39 B33 . . . . 37.3(9) ?
    B33 B38 B39 B34 . . . . -39.8(9) ?
    B37 B38 B39 B34 . . . . 60.4(12) ?
    B40 B38 B39 B34 . . . . 98.2(11) ?
    B32 B38 B39 B34 . . . . -2.4(13) ?
    B33 B38 B39 B35 . . . . -101.4(10) ?
    B37 B38 B39 B35 . . . . -1.2(13) ?
    B40 B38 B39 B35 . . . . 36.5(9) ?
    B32 B38 B39 B35 . . . . -64.1(11) ?
    B33 B38 B39 B40 . . . . -138.0(10) ?
    B37 B38 B39 B40 . . . . -37.8(9) ?
    B32 B38 B39 B40 . . . . -100.7(10) ?
    C41 B35 B39 B33 . . . . -1.5(12) ?
    B34 B35 B39 B33 . . . . 38.1(9) ?
    B40 B35 B39 B33 . . . . -100.1(10) ?
    B36 B35 B39 B33 . . . . -63.3(12) ?
    C41 B35 B39 B34 . . . . -39.6(9) ?
    B40 B35 B39 B34 . . . . -138.2(10) ?
    B36 B35 B39 B34 . . . . -101.5(11) ?
    C41 B35 B39 B38 . . . . 61.3(11) ?
    B34 B35 B39 B38 . . . . 100.9(11) ?
    B40 B35 B39 B38 . . . . -37.4(9) ?
    B36 B35 B39 B38 . . . . -0.6(13) ?
    C41 B35 B39 B40 . . . . 98.7(10) ?
    B34 B35 B39 B40 . . . . 138.2(10) ?
    B36 B35 B39 B40 . . . . 36.8(9) ?
    C41 B36 B40 B35 . . . . -37.8(8) ?
    B37 B36 B40 B35 . . . . -135.6(11) ?
    B31 B36 B40 B35 . . . . -99.2(11) ?
    C41 B36 B40 B37 . . . . 97.8(10) ?
    B35 B36 B40 B37 . . . . 135.6(11) ?
    B31 B36 B40 B37 . . . . 36.4(9) ?
    C41 B36 B40 B38 . . . . 61.3(11) ?
    B37 B36 B40 B38 . . . . -36.5(10) ?
    B35 B36 B40 B38 . . . . 99.1(10) ?
    B31 B36 B40 B38 . . . . -0.1(13) ?
    C41 B36 B40 B39 . . . . -0.1(12) ?
    B37 B36 B40 B39 . . . . -97.9(11) ?
    B35 B36 B40 B39 . . . . 37.7(9) ?
    B31 B36 B40 B39 . . . . -61.5(12) ?
    C41 B35 B40 B36 . . . . 38.5(9) ?
    B34 B35 B40 B36 . . . . 100.6(11) ?
    B39 B35 B40 B36 . . . . 138.0(10) ?
    C41 B35 B40 B37 . . . . -0.8(12) ?
    B34 B35 B40 B37 . . . . 61.3(12) ?
    B39 B35 B40 B37 . . . . 98.7(10) ?
    B36 B35 B40 B37 . . . . -39.3(10) ?
    C41 B35 B40 B38 . . . . -63.7(11) ?
    B34 B35 B40 B38 . . . . -1.6(13) ?
    B39 B35 B40 B38 . . . . 35.8(9) ?
    B36 B35 B40 B38 . . . . -102.2(11) ?
    C41 B35 B40 B39 . . . . -99.5(10) ?
    B34 B35 B40 B39 . . . . -37.4(10) ?
    B36 B35 B40 B39 . . . . -138.0(10) ?
    B31 B37 B40 B36 . . . . -38.8(9) ?
    B32 B37 B40 B36 . . . . -101.4(11) ?
    B38 B37 B40 B36 . . . . -139.2(11) ?
    B31 B37 B40 B35 . . . . 1.4(14) ?
    B36 B37 B40 B35 . . . . 40.2(10) ?
    B32 B37 B40 B35 . . . . -61.2(13) ?
    B38 B37 B40 B35 . . . . -99.0(10) ?
    B31 B37 B40 B38 . . . . 100.4(11) ?
    B36 B37 B40 B38 . . . . 139.2(11) ?
    B32 B37 B40 B38 . . . . 37.8(9) ?
    B31 B37 B40 B39 . . . . 64.1(13) ?
    B36 B37 B40 B39 . . . . 102.9(11) ?
    B32 B37 B40 B39 . . . . 1.5(13) ?
    B38 B37 B40 B39 . . . . -36.3(9) ?
    B33 B38 B40 B36 . . . . -63.7(12) ?
    B39 B38 B40 B36 . . . . -101.5(11) ?
    B37 B38 B40 B36 . . . . 36.4(10) ?
    B32 B38 B40 B36 . . . . -0.4(13) ?
    B33 B38 B40 B35 . . . . 1.2(13) ?
    B39 B38 B40 B35 . . . . -36.6(9) ?
    B37 B38 B40 B35 . . . . 101.2(10) ?
    B32 B38 B40 B35 . . . . 64.4(11) ?
    B33 B38 B40 B37 . . . . -100.0(10) ?
    B39 B38 B40 B37 . . . . -137.8(10) ?
    B32 B38 B40 B37 . . . . -36.8(9) ?
    B33 B38 B40 B39 . . . . 37.8(9) ?
    B37 B38 B40 B39 . . . . 137.8(10) ?
    B32 B38 B40 B39 . . . . 101.0(10) ?
    B33 B39 B40 B36 . . . . 62.8(13) ?
    B34 B39 B40 B36 . . . . -2.4(13) ?
    B38 B39 B40 B36 . . . . 100.0(11) ?
    B35 B39 B40 B36 . . . . -38.5(9) ?
    B33 B39 B40 B35 . . . . 101.3(11) ?
    B34 B39 B40 B35 . . . . 36.1(9) ?
    B38 B39 B40 B35 . . . . 138.5(10) ?
    B33 B39 B40 B37 . . . . 0.0(13) ?
    B34 B39 B40 B37 . . . . -65.2(12) ?
    B38 B39 B40 B37 . . . . 37.2(9) ?
    B35 B39 B40 B37 . . . . -101.3(10) ?
    B33 B39 B40 B38 . . . . -37.2(9) ?
    B34 B39 B40 B38 . . . . -102.4(10) ?
    B35 B39 B40 B38 . . . . -138.5(10) ?
    B1 B2 C1 C3 . . . . 101.4(11) ?
    B3 B2 C1 C3 . . . . -112.6(11) ?
    B7 B2 C1 C3 . . . . 140.7(10) ?
    B8 B2 C1 C3 . . . . -150.4(11) ?
    B1 B2 C1 C2 . . . . -38.8(10) ?
    B3 B2 C1 C2 . . . . 107.2(10) ?
    B7 B2 C1 C2 . . . . 0.5(13) ?
    B8 B2 C1 C2 . . . . 69.4(13) ?
    B1 B2 C1 B3 . . . . -146.0(11) ?
    B7 B2 C1 B3 . . . . -106.7(11) ?
    B8 B2 C1 B3 . . . . -37.8(10) ?
    B3 B2 C1 B1 . . . . 146.0(11) ?
    B7 B2 C1 B1 . . . . 39.3(9) ?
    B8 B2 C1 B1 . . . . 108.2(12) ?
    B1 B2 C1 B4 . . . . -108.4(10) ?
    B3 B2 C1 B4 . . . . 37.6(9) ?
    B7 B2 C1 B4 . . . . -69.1(12) ?
    B8 B2 C1 B4 . . . . -0.3(14) ?
    B2 B3 C1 C3 . . . . 105.0(12) ?
    B9 B3 C1 C3 . . . . -153.7(11) ?
    B8 B3 C1 C3 . . . . 140.6(11) ?
    B4 B3 C1 C3 . . . . -115.8(11) ?
    B2 B3 C1 C2 . . . . -100.8(11) ?
    B9 B3 C1 C2 . . . . 0.5(13) ?
    B8 B3 C1 C2 . . . . -65.3(13) ?
    B4 B3 C1 C2 . . . . 38.4(9) ?
    B9 B3 C1 B2 . . . . 101.3(11) ?
    B8 B3 C1 B2 . . . . 35.6(9) ?
    B4 B3 C1 B2 . . . . 139.2(10) ?
    B2 B3 C1 B1 . . . . -30.9(10) ?
    B9 B3 C1 B1 . . . . 70.4(12) ?
    B8 B3 C1 B1 . . . . 4.7(13) ?
    B4 B3 C1 B1 . . . . 108.3(10) ?
    B2 B3 C1 B4 . . . . -139.2(10) ?
    B9 B3 C1 B4 . . . . -37.9(9) ?
    B8 B3 C1 B4 . . . . -103.6(11) ?
    B2 B1 C1 C3 . . . . -108.6(11) ?
    B7 B1 C1 C3 . . . . -146.4(10) ?
    C2 B1 C1 C3 . . . . 112.2(11) ?
    B6 B1 C1 C3 . . . . 152.7(10) ?
    B2 B1 C1 C2 . . . . 139.2(11) ?
    B7 B1 C1 C2 . . . . 101.4(11) ?
    B6 B1 C1 C2 . . . . 40.5(9) ?
    B7 B1 C1 B2 . . . . -37.8(9) ?
    C2 B1 C1 B2 . . . . -139.2(11) ?
    B6 B1 C1 B2 . . . . -98.7(11) ?
    B2 B1 C1 B3 . . . . 31.3(10) ?
    B7 B1 C1 B3 . . . . -6.5(13) ?
    C2 B1 C1 B3 . . . . -107.9(10) ?
    B6 B1 C1 B3 . . . . -67.3(12) ?
    B2 B1 C1 B4 . . . . 98.7(11) ?
    B7 B1 C1 B4 . . . . 60.9(13) ?
    C2 B1 C1 B4 . . . . -40.5(10) ?
    B6 B1 C1 B4 . . . . 0.1(13) ?
    B9 B4 C1 C3 . . . . 149.8(11) ?
    B5 B4 C1 C3 . . . . -148.0(11) ?
    B3 B4 C1 C3 . . . . 110.0(12) ?
    C2 B4 C1 C3 . . . . -108.6(12) ?
    B9 B4 C1 C2 . . . . -101.6(10) ?
    B5 B4 C1 C2 . . . . -39.4(9) ?
    B3 B4 C1 C2 . . . . -141.4(10) ?
    B9 B4 C1 B2 . . . . 2.6(13) ?
    B5 B4 C1 B2 . . . . 64.9(12) ?
    B3 B4 C1 B2 . . . . -37.1(9) ?
    C2 B4 C1 B2 . . . . 104.3(10) ?
    B9 B4 C1 B3 . . . . 39.7(10) ?
    B5 B4 C1 B3 . . . . 102.0(10) ?
    C2 B4 C1 B3 . . . . 141.4(10) ?
    B9 B4 C1 B1 . . . . -61.5(13) ?
    B5 B4 C1 B1 . . . . 0.8(13) ?
    B3 B4 C1 B1 . . . . -101.3(11) ?
    C2 B4 C1 B1 . . . . 40.1(10) ?
    C3 C1 C2 B1 . . . . -102.6(11) ?
    B2 C1 C2 B1 . . . . 36.7(9) ?
    B3 C1 C2 B1 . . . . 102.5(11) ?
    B4 C1 C2 B1 . . . . 139.6(9) ?
    C3 C1 C2 B5 . . . . 155.6(9) ?
    B2 C1 C2 B5 . . . . -65.1(11) ?
    B3 C1 C2 B5 . . . . 0.7(12) ?
    B1 C1 C2 B5 . . . . -101.8(10) ?
    B4 C1 C2 B5 . . . . 37.8(8) ?
    C3 C1 C2 B6 . . . . -142.9(10) ?
    B2 C1 C2 B6 . . . . -3.6(12) ?
    B3 C1 C2 B6 . . . . 62.2(12) ?
    B1 C1 C2 B6 . . . . -40.4(9) ?
    B4 C1 C2 B6 . . . . 99.2(9) ?
    C3 C1 C2 B4 . . . . 117.8(11) ?
    B2 C1 C2 B4 . . . . -102.9(10) ?
    B3 C1 C2 B4 . . . . -37.1(9) ?
    B1 C1 C2 B4 . . . . -139.6(9) ?
    B2 B1 C2 C1 . . . . -35.2(9) ?
    B7 B1 C2 C1 . . . . -98.5(10) ?
    B6 B1 C2 C1 . . . . -133.8(10) ?
    B2 B1 C2 B5 . . . . 61.9(12) ?
    C1 B1 C2 B5 . . . . 97.1(10) ?
    B7 B1 C2 B5 . . . . -1.4(12) ?
    B6 B1 C2 B5 . . . . -36.7(9) ?
    B2 B1 C2 B6 . . . . 98.6(11) ?
    C1 B1 C2 B6 . . . . 133.8(10) ?
    B7 B1 C2 B6 . . . . 35.3(9) ?
    B2 B1 C2 B4 . . . . 1.5(12) ?
    C1 B1 C2 B4 . . . . 36.6(8) ?
    B7 B1 C2 B4 . . . . -61.8(12) ?
    B6 B1 C2 B4 . . . . -97.1(10) ?
    B9 B5 C2 C1 . . . . -1.7(13) ?
    B4 B5 C2 C1 . . . . -39.4(8) ?
    B6 B5 C2 C1 . . . . 99.7(10) ?
    B10 B5 C2 C1 . . . . 61.9(11) ?
    B9 B5 C2 B1 . . . . -64.4(12) ?
    B4 B5 C2 B1 . . . . -102.1(10) ?
    B6 B5 C2 B1 . . . . 37.0(9) ?
    B10 B5 C2 B1 . . . . -0.8(12) ?
    B9 B5 C2 B6 . . . . -101.4(12) ?
    B4 B5 C2 B6 . . . . -139.1(10) ?
    B10 B5 C2 B6 . . . . -37.8(9) ?
    B9 B5 C2 B4 . . . . 37.7(10) ?
    B6 B5 C2 B4 . . . . 139.1(10) ?
    B10 B5 C2 B4 . . . . 101.3(11) ?
    B7 B6 C2 C1 . . . . 5.4(12) ?
    B10 B6 C2 C1 . . . . -59.3(12) ?
    B5 B6 C2 C1 . . . . -97.8(10) ?
    B1 B6 C2 C1 . . . . 40.5(9) ?
    B7 B6 C2 B1 . . . . -35.1(9) ?
    B10 B6 C2 B1 . . . . -99.8(12) ?
    B5 B6 C2 B1 . . . . -138.3(11) ?
    B7 B6 C2 B5 . . . . 103.2(11) ?
    B10 B6 C2 B5 . . . . 38.5(10) ?
    B1 B6 C2 B5 . . . . 138.3(11) ?
    B7 B6 C2 B4 . . . . 68.4(11) ?
    B10 B6 C2 B4 . . . . 3.7(13) ?
    B5 B6 C2 B4 . . . . -34.8(9) ?
    B1 B6 C2 B4 . . . . 103.5(10) ?
    B9 B4 C2 C1 . . . . 96.7(11) ?
    B5 B4 C2 C1 . . . . 135.1(10) ?
    B3 B4 C2 C1 . . . . 33.2(8) ?
    B9 B4 C2 B1 . . . . 60.2(12) ?
    B5 B4 C2 B1 . . . . 98.5(10) ?
    C1 B4 C2 B1 . . . . -36.5(8) ?
    B3 B4 C2 B1 . . . . -3.3(12) ?
    B9 B4 C2 B5 . . . . -38.3(10) ?
    C1 B4 C2 B5 . . . . -135.1(10) ?
    B3 B4 C2 B5 . . . . -101.8(10) ?
    B9 B4 C2 B6 . . . . -2.7(13) ?
    B5 B4 C2 B6 . . . . 35.7(9) ?
    C1 B4 C2 B6 . . . . -99.4(10) ?
    B3 B4 C2 B6 . . . . -66.1(11) ?
    C2 C1 C3 O1' . . . . 82(3) ?
    B2 C1 C3 O1' . . . . -55(3) ?
    B3 C1 C3 O1' . . . . -125(3) ?
    B1 C1 C3 O1' . . . . 10(3) ?
    B4 C1 C3 O1' . . . . 160(3) ?
    C2 C1 C3 O1 . . . . 162.7(10) ?
    B2 C1 C3 O1 . . . . 25.8(15) ?
    B3 C1 C3 O1 . . . . -44.2(14) ?
    B1 C1 C3 O1 . . . . 91.1(13) ?
    B4 C1 C3 O1 . . . . -119.4(12) ?
    C2 C1 C3 C4 . . . . -74.9(13) ?
    B2 C1 C3 C4 . . . . 148.1(11) ?
    B3 C1 C3 C4 . . . . 78.2(14) ?
    B1 C1 C3 C4 . . . . -146.5(11) ?
    B4 C1 C3 C4 . . . . 3.0(16) ?
    O1' C3 C4 C8 . . . . -68(4) ?
    O1 C3 C4 C8 . . . . -151.2(11) ?
    C1 C3 C4 C8 . . . . 86.8(14) ?
    O1' C3 C4 C5 . . . . 117(3) ?
    O1 C3 C4 C5 . . . . 34.5(18) ?
    C1 C3 C4 C5 . . . . -87.5(15) ?
    O1' C3 C4 Fe1 . . . . 21(4) ?
    O1 C3 C4 Fe1 . . . . -61.4(15) ?
    C1 C3 C4 Fe1 . . . . 176.7(8) ?
    C10 Fe1 C4 C8 . . . . -169.8(12) ?
    C11 Fe1 C4 C8 . . . . 21(3) ?
    C12 Fe1 C4 C8 . . . . 67.7(11) ?
    C13 Fe1 C4 C8 . . . . 107.6(9) ?
    C9 Fe1 C4 C8 . . . . 149.3(9) ?
    C6 Fe1 C4 C8 . . . . -78.3(8) ?
    C5 Fe1 C4 C8 . . . . -117.3(11) ?
    C7 Fe1 C4 C8 . . . . -36.2(7) ?
    C10 Fe1 C4 C5 . . . . -52.5(14) ?
    C11 Fe1 C4 C5 . . . . 138(3) ?
    C12 Fe1 C4 C5 . . . . -175.0(11) ?
    C8 Fe1 C4 C5 . . . . 117.3(11) ?
    C13 Fe1 C4 C5 . . . . -135.2(9) ?
    C9 Fe1 C4 C5 . . . . -93.4(10) ?
    C6 Fe1 C4 C5 . . . . 39.0(8) ?
    C7 Fe1 C4 C5 . . . . 81.0(8) ?
    C10 Fe1 C4 C3 . . . . 72.4(16) ?
    C11 Fe1 C4 C3 . . . . -97(3) ?
    C12 Fe1 C4 C3 . . . . -50.1(15) ?
    C8 Fe1 C4 C3 . . . . -117.9(14) ?
    C13 Fe1 C4 C3 . . . . -10.3(14) ?
    C9 Fe1 C4 C3 . . . . 31.5(14) ?
    C6 Fe1 C4 C3 . . . . 163.9(13) ?
    C5 Fe1 C4 C3 . . . . 124.9(15) ?
    C7 Fe1 C4 C3 . . . . -154.1(13) ?
    C8 C4 C5 C6 . . . . -0.5(13) ?
    C3 C4 C5 C6 . . . . 174.7(12) ?
    Fe1 C4 C5 C6 . . . . -60.2(9) ?
    C8 C4 C5 Fe1 . . . . 59.8(8) ?
    C3 C4 C5 Fe1 . . . . -125.1(13) ?
    C10 Fe1 C5 C6 . . . . -89.9(11) ?
    C11 Fe1 C5 C6 . . . . -49.3(17) ?
    C12 Fe1 C5 C6 . . . . 143(5) ?
    C8 Fe1 C5 C6 . . . . 77.9(9) ?
    C4 Fe1 C5 C6 . . . . 116.6(12) ?
    C13 Fe1 C5 C6 . . . . -173.0(10) ?
    C9 Fe1 C5 C6 . . . . -134.7(10) ?
    C7 Fe1 C5 C6 . . . . 34.8(8) ?
    C10 Fe1 C5 C4 . . . . 153.5(9) ?
    C11 Fe1 C5 C4 . . . . -165.9(12) ?
    C12 Fe1 C5 C4 . . . . 27(6) ?
    C8 Fe1 C5 C4 . . . . -38.6(7) ?
    C13 Fe1 C5 C4 . . . . 70.5(12) ?
    C9 Fe1 C5 C4 . . . . 108.7(9) ?
    C6 Fe1 C5 C4 . . . . -116.6(12) ?
    C7 Fe1 C5 C4 . . . . -81.8(8) ?
    C4 C5 C6 C7 . . . . 0.7(16) ?
    Fe1 C5 C6 C7 . . . . -58.8(10) ?
    C4 C5 C6 Fe1 . . . . 59.4(9) ?
    C10 Fe1 C6 C7 . . . . -129.4(10) ?
    C11 Fe1 C6 C7 . . . . -84.6(11) ?
    C12 Fe1 C6 C7 . . . . -48.6(14) ?
    C8 Fe1 C6 C7 . . . . 38.5(7) ?
    C4 Fe1 C6 C7 . . . . 82.9(8) ?
    C13 Fe1 C6 C7 . . . . -176(6) ?
    C9 Fe1 C6 C7 . . . . -166.2(9) ?
    C5 Fe1 C6 C7 . . . . 122.6(12) ?
    C10 Fe1 C6 C5 . . . . 108.1(10) ?
    C11 Fe1 C6 C5 . . . . 152.9(11) ?
    C12 Fe1 C6 C5 . . . . -171.1(12) ?
    C8 Fe1 C6 C5 . . . . -84.0(9) ?
    C4 Fe1 C6 C5 . . . . -39.6(8) ?
    C13 Fe1 C6 C5 . . . . 62(6) ?
    C9 Fe1 C6 C5 . . . . 71.3(12) ?
    C7 Fe1 C6 C5 . . . . -122.6(12) ?
    C5 C6 C7 C8 . . . . -0.6(16) ?
    Fe1 C6 C7 C8 . . . . -58.8(9) ?
    C5 C6 C7 Fe1 . . . . 58.1(10) ?
    C10 Fe1 C7 C6 . . . . 70.9(11) ?
    C11 Fe1 C7 C6 . . . . 109.2(10) ?
    C12 Fe1 C7 C6 . . . . 152.5(9) ?
    C8 Fe1 C7 C6 . . . . -117.7(11) ?
    C4 Fe1 C7 C6 . . . . -80.9(8) ?
    C13 Fe1 C7 C6 . . . . 179.2(10) ?
    C9 Fe1 C7 C6 . . . . 70(4) ?
    C5 Fe1 C7 C6 . . . . -36.2(8) ?
    C10 Fe1 C7 C8 . . . . -171.4(9) ?
    C11 Fe1 C7 C8 . . . . -133.1(10) ?
    C12 Fe1 C7 C8 . . . . -89.8(9) ?
    C4 Fe1 C7 C8 . . . . 36.8(7) ?
    C13 Fe1 C7 C8 . . . . -63.1(13) ?
    C9 Fe1 C7 C8 . . . . -172(3) ?
    C6 Fe1 C7 C8 . . . . 117.7(11) ?
    C5 Fe1 C7 C8 . . . . 81.5(8) ?
    C6 C7 C8 C4 . . . . 0.3(15) ?
    Fe1 C7 C8 C4 . . . . -59.8(9) ?
    C6 C7 C8 Fe1 . . . . 60.2(9) ?
    C5 C4 C8 C7 . . . . 0.1(14) ?
    C3 C4 C8 C7 . . . . -175.3(11) ?
    Fe1 C4 C8 C7 . . . . 60.7(9) ?
    C5 C4 C8 Fe1 . . . . -60.7(8) ?
    C3 C4 C8 Fe1 . . . . 123.9(11) ?
    C10 Fe1 C8 C7 . . . . 34(3) ?
    C11 Fe1 C8 C7 . . . . 64.2(11) ?
    C12 Fe1 C8 C7 . . . . 106.2(10) ?
    C4 Fe1 C8 C7 . . . . -121.1(11) ?
    C13 Fe1 C8 C7 . . . . 145.9(9) ?
    C9 Fe1 C8 C7 . . . . 177.2(12) ?
    C6 Fe1 C8 C7 . . . . -37.6(7) ?
    C5 Fe1 C8 C7 . . . . -81.8(8) ?
    C10 Fe1 C8 C4 . . . . 155(3) ?
    C11 Fe1 C8 C4 . . . . -174.7(9) ?
    C12 Fe1 C8 C4 . . . . -132.7(9) ?
    C13 Fe1 C8 C4 . . . . -93.0(9) ?
    C9 Fe1 C8 C4 . . . . -61.7(14) ?
    C6 Fe1 C8 C4 . . . . 83.5(8) ?
    C5 Fe1 C8 C4 . . . . 39.3(7) ?
    C7 Fe1 C8 C4 . . . . 121.1(11) ?
    C10 Fe1 C9 C13 . . . . 120.9(15) ?
    C11 Fe1 C9 C13 . . . . 80.5(11) ?
    C12 Fe1 C9 C13 . . . . 34.9(10) ?
    C8 Fe1 C9 C13 . . . . -48.1(17) ?
    C4 Fe1 C9 C13 . . . . -89.6(11) ?
    C6 Fe1 C9 C13 . . . . -178.5(10) ?
    C5 Fe1 C9 C13 . . . . -136.0(10) ?
    C7 Fe1 C9 C13 . . . . 121(4) ?
    C11 Fe1 C9 C10 . . . . -40.4(10) ?
    C12 Fe1 C9 C10 . . . . -86.1(10) ?
    C8 Fe1 C9 C10 . . . . -169.0(12) ?
    C4 Fe1 C9 C10 . . . . 149.4(10) ?
    C13 Fe1 C9 C10 . . . . -120.9(15) ?
    C6 Fe1 C9 C10 . . . . 60.5(13) ?
    C5 Fe1 C9 C10 . . . . 103.1(11) ?
    C7 Fe1 C9 C10 . . . . 1(4) ?
    C13 C9 C10 C11 . . . . 2.3(18) ?
    Fe1 C9 C10 C11 . . . . 61.3(11) ?
    C13 C9 C10 Fe1 . . . . -59.0(11) ?
    C11 Fe1 C10 C9 . . . . 115.7(14) ?
    C12 Fe1 C10 C9 . . . . 75.9(10) ?
    C8 Fe1 C10 C9 . . . . 153(3) ?
    C4 Fe1 C10 C9 . . . . -61.1(15) ?
    C13 Fe1 C10 C9 . . . . 34.9(9) ?
    C6 Fe1 C10 C9 . . . . -140.7(10) ?
    C5 Fe1 C10 C9 . . . . -96.9(10) ?
    C7 Fe1 C10 C9 . . . . -179.9(10) ?
    C12 Fe1 C10 C11 . . . . -39.8(10) ?
    C8 Fe1 C10 C11 . . . . 37(3) ?
    C4 Fe1 C10 C11 . . . . -176.7(11) ?
    C13 Fe1 C10 C11 . . . . -80.7(11) ?
    C9 Fe1 C10 C11 . . . . -115.7(14) ?
    C6 Fe1 C10 C11 . . . . 103.6(11) ?
    C5 Fe1 C10 C11 . . . . 147.4(10) ?
    C7 Fe1 C10 C11 . . . . 64.4(13) ?
    C9 C10 C11 C12 . . . . -2.1(17) ?
    Fe1 C10 C11 C12 . . . . 60.8(11) ?
    C9 C10 C11 Fe1 . . . . -62.9(11) ?
    C12 Fe1 C11 C10 . . . . 116.1(16) ?
    C8 Fe1 C11 C10 . . . . -170.8(10) ?
    C4 Fe1 C11 C10 . . . . 172(3) ?
    C13 Fe1 C11 C10 . . . . 80.3(11) ?
    C9 Fe1 C11 C10 . . . . 39.2(10) ?
    C6 Fe1 C11 C10 . . . . -93.7(11) ?
    C5 Fe1 C11 C10 . . . . -61.1(16) ?
    C7 Fe1 C11 C10 . . . . -134.1(11) ?
    C10 Fe1 C11 C12 . . . . -116.1(16) ?
    C8 Fe1 C11 C12 . . . . 73.1(13) ?
    C4 Fe1 C11 C12 . . . . 56(4) ?
    C13 Fe1 C11 C12 . . . . -35.8(10) ?
    C9 Fe1 C11 C12 . . . . -76.9(11) ?
    C6 Fe1 C11 C12 . . . . 150.1(11) ?
    C5 Fe1 C11 C12 . . . . -177.2(12) ?
    C7 Fe1 C11 C12 . . . . 109.8(12) ?
    C10 C11 C12 C13 . . . . 1.3(19) ?
    Fe1 C11 C12 C13 . . . . 61.5(12) ?
    C10 C11 C12 Fe1 . . . . -60.3(11) ?
    C10 Fe1 C12 C13 . . . . -78.8(11) ?
    C11 Fe1 C12 C13 . . . . -118.6(17) ?
    C8 Fe1 C12 C13 . . . . 113.5(11) ?
    C4 Fe1 C12 C13 . . . . 74.1(13) ?
    C9 Fe1 C12 C13 . . . . -34.9(10) ?
    C6 Fe1 C12 C13 . . . . -172.8(11) ?
    C5 Fe1 C12 C13 . . . . 51(6) ?
    C7 Fe1 C12 C13 . . . . 156.1(11) ?
    C10 Fe1 C12 C11 . . . . 39.9(11) ?
    C8 Fe1 C12 C11 . . . . -127.8(12) ?
    C4 Fe1 C12 C11 . . . . -167.2(10) ?
    C13 Fe1 C12 C11 . . . . 118.6(17) ?
    C9 Fe1 C12 C11 . . . . 83.8(11) ?
    C6 Fe1 C12 C11 . . . . -54.2(17) ?
    C5 Fe1 C12 C11 . . . . 169(5) ?
    C7 Fe1 C12 C11 . . . . -85.3(13) ?
    C11 C12 C13 C9 . . . . 0(2) ?
    Fe1 C12 C13 C9 . . . . 59.5(12) ?
    C11 C12 C13 Fe1 . . . . -59.3(11) ?
    C10 C9 C13 C12 . . . . -1.6(19) ?
    Fe1 C9 C13 C12 . . . . -58.8(12) ?
    C10 C9 C13 Fe1 . . . . 57.2(11) ?
    C10 Fe1 C13 C12 . . . . 85.0(12) ?
    C11 Fe1 C13 C12 . . . . 39.4(11) ?
    C8 Fe1 C13 C12 . . . . -82.9(12) ?
    C4 Fe1 C13 C12 . . . . -127.9(11) ?
    C9 Fe1 C13 C12 . . . . 122.3(16) ?
    C6 Fe1 C13 C12 . . . . 133(6) ?
    C5 Fe1 C13 C12 . . . . -170.6(11) ?
    C7 Fe1 C13 C12 . . . . -42.2(17) ?
    C10 Fe1 C13 C9 . . . . -37.3(10) ?
    C11 Fe1 C13 C9 . . . . -82.9(11) ?
    C12 Fe1 C13 C9 . . . . -122.3(16) ?
    C8 Fe1 C13 C9 . . . . 154.8(10) ?
    C4 Fe1 C13 C9 . . . . 109.8(10) ?
    C6 Fe1 C13 C9 . . . . 11(7) ?
    C5 Fe1 C13 C9 . . . . 67.2(13) ?
    C7 Fe1 C13 C9 . . . . -164.5(10) ?
    B13 B12 C14 C16 . . . . -103.3(14) ?
    B11 B12 C14 C16 . . . . 111.1(13) ?
    B17 B12 C14 C16 . . . . 149.7(13) ?
    B18 B12 C14 C16 . . . . -145.0(12) ?
    B11 B12 C14 B13 . . . . -145.6(13) ?
    B17 B12 C14 B13 . . . . -106.9(15) ?
    B18 B12 C14 B13 . . . . -41.7(11) ?
    B13 B12 C14 B14 . . . . 38.5(11) ?
    B11 B12 C14 B14 . . . . -107.1(12) ?
    B17 B12 C14 B14 . . . . -68.5(15) ?
    B18 B12 C14 B14 . . . . -3.2(15) ?
    B13 B12 C14 C15 . . . . 107.7(12) ?
    B11 B12 C14 C15 . . . . -37.9(11) ?
    B17 B12 C14 C15 . . . . 0.8(16) ?
    B18 B12 C14 C15 . . . . 66.0(14) ?
    B13 B12 C14 B11 . . . . 145.6(13) ?
    B17 B12 C14 B11 . . . . 38.7(12) ?
    B18 B12 C14 B11 . . . . 103.9(13) ?
    B12 B13 C14 C16 . . . . 111.0(13) ?
    B14 B13 C14 C16 . . . . -109.7(12) ?
    B19 B13 C14 C16 . . . . -149.7(11) ?
    B18 B13 C14 C16 . . . . 150.3(11) ?
    B14 B13 C14 B12 . . . . 139.3(12) ?
    B19 B13 C14 B12 . . . . 99.3(12) ?
    B18 B13 C14 B12 . . . . 39.3(11) ?
    B12 B13 C14 B14 . . . . -139.3(12) ?
    B19 B13 C14 B14 . . . . -40.0(11) ?
    B18 B13 C14 B14 . . . . -100.0(12) ?
    B12 B13 C14 C15 . . . . -99.8(12) ?
    B14 B13 C14 C15 . . . . 39.6(10) ?
    B19 B13 C14 C15 . . . . -0.5(15) ?
    B18 B13 C14 C15 . . . . -60.4(14) ?
    B12 B13 C14 B11 . . . . -31.6(12) ?
    B14 B13 C14 B11 . . . . 107.7(12) ?
    B19 B13 C14 B11 . . . . 67.6(14) ?
    B18 B13 C14 B11 . . . . 7.7(15) ?
    B13 B14 C14 C16 . . . . 106.1(12) ?
    B15 B14 C14 C16 . . . . -152.3(10) ?
    B19 B14 C14 C16 . . . . 144.7(10) ?
    C15 B14 C14 C16 . . . . -113.7(11) ?
    B13 B14 C14 B12 . . . . -36.7(10) ?
    B15 B14 C14 B12 . . . . 65.0(13) ?
    B19 B14 C14 B12 . . . . 1.9(14) ?
    C15 B14 C14 B12 . . . . 103.5(11) ?
    B15 B14 C14 B13 . . . . 101.6(11) ?
    B19 B14 C14 B13 . . . . 38.6(10) ?
    C15 B14 C14 B13 . . . . 140.2(10) ?
    B13 B14 C14 C15 . . . . -140.2(10) ?
    B15 B14 C14 C15 . . . . -38.6(9) ?
    B19 B14 C14 C15 . . . . -101.6(10) ?
    B13 B14 C14 B11 . . . . -102.2(11) ?
    B15 B14 C14 B11 . . . . -0.6(14) ?
    B19 B14 C14 B11 . . . . -63.6(13) ?
    C15 B14 C14 B11 . . . . 38.0(10) ?
    B12 B11 C14 C16 . . . . -108.8(13) ?
    B17 B11 C14 C16 . . . . -144.3(12) ?
    C15 B11 C14 C16 . . . . 111.8(11) ?
    B16 B11 C14 C16 . . . . 152.2(11) ?
    B17 B11 C14 B12 . . . . -35.4(12) ?
    C15 B11 C14 B12 . . . . -139.4(11) ?
    B16 B11 C14 B12 . . . . -99.0(12) ?
    B12 B11 C14 B13 . . . . 31.3(12) ?
    B17 B11 C14 B13 . . . . -4.2(16) ?
    C15 B11 C14 B13 . . . . -108.1(12) ?
    B16 B11 C14 B13 . . . . -67.7(14) ?
    B12 B11 C14 B14 . . . . 100.6(12) ?
    B17 B11 C14 B14 . . . . 65.2(14) ?
    C15 B11 C14 B14 . . . . -38.8(10) ?
    B16 B11 C14 B14 . . . . 1.6(15) ?
    B12 B11 C14 C15 . . . . 139.4(11) ?
    B17 B11 C14 C15 . . . . 104.0(12) ?
    B16 B11 C14 C15 . . . . 40.4(9) ?
    C16 C14 C15 B11 . . . . -111.4(13) ?
    B12 C14 C15 B11 . . . . 37.0(11) ?
    B13 C14 C15 B11 . . . . 101.5(12) ?
    B14 C14 C15 B11 . . . . 140.7(10) ?
    C16 C14 C15 B15 . . . . 144.8(12) ?
    B12 C14 C15 B15 . . . . -66.8(13) ?
    B13 C14 C15 B15 . . . . -2.3(14) ?
    B14 C14 C15 B15 . . . . 36.9(9) ?
    B11 C14 C15 B15 . . . . -103.8(10) ?
    C16 C14 C15 B14 . . . . 108.0(13) ?
    B12 C14 C15 B14 . . . . -103.7(12) ?
    B13 C14 C15 B14 . . . . -39.2(10) ?
    B11 C14 C15 B14 . . . . -140.7(10) ?
    C16 C14 C15 B16 . . . . -151.6(12) ?
    B12 C14 C15 B16 . . . . -3.2(14) ?
    B13 C14 C15 B16 . . . . 61.3(13) ?
    B14 C14 C15 B16 . . . . 100.5(11) ?
    B11 C14 C15 B16 . . . . -40.2(10) ?
    B12 B11 C15 C14 . . . . -34.3(9) ?
    B17 B11 C15 C14 . . . . -96.4(13) ?
    B16 B11 C15 C14 . . . . -134.7(11) ?
    B12 B11 C15 B15 . . . . 60.4(13) ?
    C14 B11 C15 B15 . . . . 94.8(10) ?
    B17 B11 C15 B15 . . . . -1.6(15) ?
    B16 B11 C15 B15 . . . . -40.0(10) ?
    B12 B11 C15 B14 . . . . -1.0(13) ?
    C14 B11 C15 B14 . . . . 33.3(9) ?
    B17 B11 C15 B14 . . . . -63.0(13) ?
    B16 B11 C15 B14 . . . . -101.4(11) ?
    B12 B11 C15 B16 . . . . 100.4(12) ?
    C14 B11 C15 B16 . . . . 134.7(11) ?
    B17 B11 C15 B16 . . . . 38.4(11) ?
    B14 B15 C15 C14 . . . . -35.9(9) ?
    B19 B15 C15 C14 . . . . 4.1(13) ?
    B20 B15 C15 C14 . . . . 64.7(11) ?
    B16 B15 C15 C14 . . . . 101.2(10) ?
    B14 B15 C15 B11 . . . . -97.4(10) ?
    B19 B15 C15 B11 . . . . -57.4(13) ?
    B20 B15 C15 B11 . . . . 3.3(13) ?
    B16 B15 C15 B11 . . . . 39.8(11) ?
    B19 B15 C15 B14 . . . . 40.1(10) ?
    B20 B15 C15 B14 . . . . 100.7(11) ?
    B16 B15 C15 B14 . . . . 137.2(11) ?
    B14 B15 C15 B16 . . . . -137.2(11) ?
    B19 B15 C15 B16 . . . . -97.1(12) ?
    B20 B15 C15 B16 . . . . -36.5(10) ?
    B13 B14 C15 C14 . . . . 34.6(9) ?
    B15 B14 C15 C14 . . . . 136.8(10) ?
    B19 B14 C15 C14 . . . . 97.1(11) ?
    C14 B14 C15 B11 . . . . -34.4(9) ?
    B13 B14 C15 B11 . . . . 0.2(13) ?
    B15 B14 C15 B11 . . . . 102.4(10) ?
    B19 B14 C15 B11 . . . . 62.7(13) ?
    C14 B14 C15 B15 . . . . -136.8(10) ?
    B13 B14 C15 B15 . . . . -102.3(11) ?
    B19 B14 C15 B15 . . . . -39.7(10) ?
    C14 B14 C15 B16 . . . . -98.1(10) ?
    B13 B14 C15 B16 . . . . -63.6(13) ?
    B15 B14 C15 B16 . . . . 38.7(10) ?
    B19 B14 C15 B16 . . . . -1.1(13) ?
    B20 B16 C15 C14 . . . . -57.1(14) ?
    B17 B16 C15 C14 . . . . 4.2(14) ?
    B11 B16 C15 C14 . . . . 39.4(10) ?
    B15 B16 C15 C14 . . . . -96.7(10) ?
    B20 B16 C15 B11 . . . . -96.5(13) ?
    B17 B16 C15 B11 . . . . -35.2(11) ?
    B15 B16 C15 B11 . . . . -136.0(11) ?
    B20 B16 C15 B15 . . . . 39.5(10) ?
    B17 B16 C15 B15 . . . . 100.8(12) ?
    B11 B16 C15 B15 . . . . 136.0(11) ?
    B20 B16 C15 B14 . . . . 2.1(14) ?
    B17 B16 C15 B14 . . . . 63.4(13) ?
    B11 B16 C15 B14 . . . . 98.6(10) ?
    B15 B16 C15 B14 . . . . -37.4(10) ?
    B12 C14 C16 O2' . . . . 61(2) ?
    B13 C14 C16 O2' . . . . -6(2) ?
    B14 C14 C16 O2' . . . . -78(2) ?
    C15 C14 C16 O2' . . . . -153.0(19) ?
    B11 C14 C16 O2' . . . . 133(2) ?
    B12 C14 C16 O2 . . . . -15.4(19) ?
    B13 C14 C16 O2 . . . . -82.8(17) ?
    B14 C14 C16 O2 . . . . -154.6(14) ?
    C15 C14 C16 O2 . . . . 130.1(14) ?
    B11 C14 C16 O2 . . . . 55.7(17) ?
    B12 C14 C16 C17 . . . . -142.9(12) ?
    B13 C14 C16 C17 . . . . 149.7(12) ?
    B14 C14 C16 C17 . . . . 77.9(14) ?
    C15 C14 C16 C17 . . . . 2.6(17) ?
    B11 C14 C16 C17 . . . . -71.8(15) ?
    O2' C16 C17 C18 . . . . -116(2) ?
    O2 C16 C17 C18 . . . . -37.3(19) ?
    C14 C16 C17 C18 . . . . 89.4(15) ?
    O2' C16 C17 C21 . . . . 67(2) ?
    O2 C16 C17 C21 . . . . 145.5(14) ?
    C14 C16 C17 C21 . . . . -87.9(14) ?
    O2' C16 C17 Fe2 . . . . -23(3) ?
    O2 C16 C17 Fe2 . . . . 56.1(17) ?
    C14 C16 C17 Fe2 . . . . -177.3(9) ?
    C25 Fe2 C17 C18 . . . . -152(2) ?
    C22 Fe2 C17 C18 . . . . 87.4(9) ?
    C21 Fe2 C17 C18 . . . . -118.7(9) ?
    C24 Fe2 C17 C18 . . . . 171.7(8) ?
    C19 Fe2 C17 C18 . . . . -38.5(8) ?
    C20 Fe2 C17 C18 . . . . -81.8(8) ?
    C23 Fe2 C17 C18 . . . . 131.6(8) ?
    C26 Fe2 C17 C18 . . . . 48.4(15) ?
    C25 Fe2 C17 C21 . . . . -33(3) ?
    C22 Fe2 C17 C21 . . . . -154.0(8) ?
    C24 Fe2 C17 C21 . . . . -69.7(9) ?
    C19 Fe2 C17 C21 . . . . 80.1(7) ?
    C20 Fe2 C17 C21 . . . . 36.8(6) ?
    C18 Fe2 C17 C21 . . . . 118.7(9) ?
    C23 Fe2 C17 C21 . . . . -109.7(8) ?
    C26 Fe2 C17 C21 . . . . 167.0(12) ?
    C25 Fe2 C17 C16 . . . . 86(3) ?
    C22 Fe2 C17 C16 . . . . -35.3(13) ?
    C21 Fe2 C17 C16 . . . . 118.6(13) ?
    C24 Fe2 C17 C16 . . . . 49.0(14) ?
    C19 Fe2 C17 C16 . . . . -161.3(13) ?
    C20 Fe2 C17 C16 . . . . 155.5(12) ?
    C18 Fe2 C17 C16 . . . . -122.7(14) ?
    C23 Fe2 C17 C16 . . . . 8.9(13) ?
    C26 Fe2 C17 C16 . . . . -74.3(17) ?
    C21 C17 C18 C19 . . . . 0.2(13) ?
    C16 C17 C18 C19 . . . . -177.4(10) ?
    Fe2 C17 C18 C19 . . . . 59.7(9) ?
    C21 C17 C18 Fe2 . . . . -59.4(7) ?
    C16 C17 C18 Fe2 . . . . 123.0(11) ?
    C25 Fe2 C18 C17 . . . . 167.9(11) ?
    C22 Fe2 C18 C17 . . . . -113.5(8) ?
    C21 Fe2 C18 C17 . . . . 38.5(7) ?
    C24 Fe2 C18 C17 . . . . -35(3) ?
    C19 Fe2 C18 C17 . . . . 117.7(11) ?
    C20 Fe2 C18 C17 . . . . 82.0(8) ?
    C23 Fe2 C18 C17 . . . . -71.9(10) ?
    C26 Fe2 C18 C17 . . . . -156.8(8) ?
    C25 Fe2 C18 C19 . . . . 50.2(16) ?
    C22 Fe2 C18 C19 . . . . 128.9(9) ?
    C21 Fe2 C18 C19 . . . . -79.1(8) ?
    C17 Fe2 C18 C19 . . . . -117.7(12) ?
    C24 Fe2 C18 C19 . . . . -152(3) ?
    C20 Fe2 C18 C19 . . . . -35.7(8) ?
    C23 Fe2 C18 C19 . . . . 170.4(9) ?
    C26 Fe2 C18 C19 . . . . 85.6(10) ?
    C17 C18 C19 C20 . . . . -1.0(15) ?
    Fe2 C18 C19 C20 . . . . 58.3(9) ?
    C17 C18 C19 Fe2 . . . . -59.3(8) ?
    C25 Fe2 C19 C20 . . . . 83.2(9) ?
    C22 Fe2 C19 C20 . . . . 163.3(8) ?
    C21 Fe2 C19 C20 . . . . -38.6(6) ?
    C17 Fe2 C19 C20 . . . . -83.6(7) ?
    C24 Fe2 C19 C20 . . . . 47.7(14) ?
    C18 Fe2 C19 C20 . . . . -122.2(11) ?
    C23 Fe2 C19 C20 . . . . -172(3) ?
    C26 Fe2 C19 C20 . . . . 125.7(8) ?
    C25 Fe2 C19 C18 . . . . -154.5(9) ?
    C22 Fe2 C19 C18 . . . . -74.5(11) ?
    C21 Fe2 C19 C18 . . . . 83.6(8) ?
    C17 Fe2 C19 C18 . . . . 38.6(8) ?
    C24 Fe2 C19 C18 . . . . 169.9(11) ?
    C20 Fe2 C19 C18 . . . . 122.2(11) ?
    C23 Fe2 C19 C18 . . . . -50(4) ?
    C26 Fe2 C19 C18 . . . . -112.1(9) ?
    C18 C19 C20 C21 . . . . 1.4(14) ?
    Fe2 C19 C20 C21 . . . . 59.6(8) ?
    C18 C19 C20 Fe2 . . . . -58.2(9) ?
    C25 Fe2 C20 C19 . . . . -112.7(8) ?
    C22 Fe2 C20 C19 . . . . -60(2) ?
    C21 Fe2 C20 C19 . . . . 117.5(9) ?
    C17 Fe2 C20 C19 . . . . 79.8(7) ?
    C24 Fe2 C20 C19 . . . . -155.0(8) ?
    C18 Fe2 C20 C19 . . . . 36.1(7) ?
    C23 Fe2 C20 C19 . . . . 177.6(11) ?
    C26 Fe2 C20 C19 . . . . -73.9(9) ?
    C25 Fe2 C20 C21 . . . . 129.8(8) ?
    C22 Fe2 C20 C21 . . . . -178(2) ?
    C17 Fe2 C20 C21 . . . . -37.7(6) ?
    C24 Fe2 C20 C21 . . . . 87.5(8) ?
    C19 Fe2 C20 C21 . . . . -117.5(9) ?
    C18 Fe2 C20 C21 . . . . -81.4(7) ?
    C23 Fe2 C20 C21 . . . . 60.1(12) ?
    C26 Fe2 C20 C21 . . . . 168.6(8) ?
    C19 C20 C21 C17 . . . . -1.2(13) ?
    Fe2 C20 C21 C17 . . . . 58.9(8) ?
    C19 C20 C21 Fe2 . . . . -60.1(8) ?
    C18 C17 C21 C20 . . . . 0.6(13) ?
    C16 C17 C21 C20 . . . . 178.3(10) ?
    Fe2 C17 C21 C20 . . . . -59.6(8) ?
    C18 C17 C21 Fe2 . . . . 60.2(8) ?
    C16 C17 C21 Fe2 . . . . -122.1(10) ?
    C25 Fe2 C21 C20 . . . . -68.5(9) ?
    C22 Fe2 C21 C20 . . . . 178.7(12) ?
    C17 Fe2 C21 C20 . . . . 120.2(9) ?
    C24 Fe2 C21 C20 . . . . -109.0(8) ?
    C19 Fe2 C21 C20 . . . . 38.4(6) ?
    C18 Fe2 C21 C20 . . . . 82.3(7) ?
    C23 Fe2 C21 C20 . . . . -149.2(8) ?
    C26 Fe2 C21 C20 . . . . -37(2) ?
    C25 Fe2 C21 C17 . . . . 171.3(8) ?
    C22 Fe2 C21 C17 . . . . 58.5(14) ?
    C24 Fe2 C21 C17 . . . . 130.9(7) ?
    C19 Fe2 C21 C17 . . . . -81.8(7) ?
    C20 Fe2 C21 C17 . . . . -120.2(9) ?
    C18 Fe2 C21 C17 . . . . -37.8(6) ?
    C23 Fe2 C21 C17 . . . . 90.6(8) ?
    C26 Fe2 C21 C17 . . . . -157(2) ?
    C25 Fe2 C22 C26 . . . . 39.4(9) ?
    C21 Fe2 C22 C26 . . . . 166.0(11) ?
    C17 Fe2 C22 C26 . . . . -152.5(9) ?
    C24 Fe2 C22 C26 . . . . 84.0(10) ?
    C19 Fe2 C22 C26 . . . . -65.6(12) ?
    C20 Fe2 C22 C26 . . . . -17(3) ?
    C18 Fe2 C22 C26 . . . . -108.1(10) ?
    C23 Fe2 C22 C26 . . . . 120.3(14) ?
    C25 Fe2 C22 C23 . . . . -80.9(10) ?
    C21 Fe2 C22 C23 . . . . 45.7(17) ?
    C17 Fe2 C22 C23 . . . . 87.2(10) ?
    C24 Fe2 C22 C23 . . . . -36.3(9) ?
    C19 Fe2 C22 C23 . . . . 174.1(9) ?
    C20 Fe2 C22 C23 . . . . -138(2) ?
    C18 Fe2 C22 C23 . . . . 131.7(10) ?
    C26 Fe2 C22 C23 . . . . -120.3(14) ?
    C26 C22 C23 C24 . . . . -2.6(17) ?
    Fe2 C22 C23 C24 . . . . 58.9(10) ?
    C26 C22 C23 Fe2 . . . . -61.5(11) ?
    C25 Fe2 C23 C24 . . . . -39.1(9) ?
    C22 Fe2 C23 C24 . . . . -119.2(14) ?
    C21 Fe2 C23 C24 . . . . 81.9(10) ?
    C17 Fe2 C23 C24 . . . . 127.3(10) ?
    C19 Fe2 C23 C24 . . . . -148(3) ?
    C20 Fe2 C23 C24 . . . . 41.9(15) ?
    C18 Fe2 C23 C24 . . . . 169.1(9) ?
    C26 Fe2 C23 C24 . . . . -82.7(10) ?
    C25 Fe2 C23 C22 . . . . 80.1(10) ?
    C21 Fe2 C23 C22 . . . . -158.9(9) ?
    C17 Fe2 C23 C22 . . . . -113.5(10) ?
    C24 Fe2 C23 C22 . . . . 119.2(14) ?
    C19 Fe2 C23 C22 . . . . -29(4) ?
    C20 Fe2 C23 C22 . . . . 161.1(10) ?
    C18 Fe2 C23 C22 . . . . -71.7(12) ?
    C26 Fe2 C23 C22 . . . . 36.5(9) ?
    C22 C23 C24 C25 . . . . 2.3(16) ?
    Fe2 C23 C24 C25 . . . . 60.4(10) ?
    C22 C23 C24 Fe2 . . . . -58.1(10) ?
    C25 Fe2 C24 C23 . . . . 117.6(13) ?
    C22 Fe2 C24 C23 . . . . 38.2(9) ?
    C21 Fe2 C24 C23 . . . . -114.7(10) ?
    C17 Fe2 C24 C23 . . . . -74.1(11) ?
    C19 Fe2 C24 C23 . . . . 170.6(11) ?
    C20 Fe2 C24 C23 . . . . -157.5(9) ?
    C18 Fe2 C24 C23 . . . . -45(3) ?
    C26 Fe2 C24 C23 . . . . 81.1(10) ?
    C22 Fe2 C24 C25 . . . . -79.5(10) ?
    C21 Fe2 C24 C25 . . . . 127.7(9) ?
    C17 Fe2 C24 C25 . . . . 168.3(9) ?
    C19 Fe2 C24 C25 . . . . 53.0(15) ?
    C20 Fe2 C24 C25 . . . . 84.9(10) ?
    C18 Fe2 C24 C25 . . . . -163(3) ?
    C23 Fe2 C24 C25 . . . . -117.6(13) ?
    C26 Fe2 C24 C25 . . . . -36.5(9) ?
    C23 C24 C25 C26 . . . . -1.3(17) ?
    Fe2 C24 C25 C26 . . . . 60.9(11) ?
    C23 C24 C25 Fe2 . . . . -62.1(10) ?
    C22 Fe2 C25 C26 . . . . -39.0(10) ?
    C21 Fe2 C25 C26 . . . . 167.4(9) ?
    C17 Fe2 C25 C26 . . . . -166(2) ?
    C24 Fe2 C25 C26 . . . . -120.7(14) ?
    C19 Fe2 C25 C26 . . . . 86.8(11) ?
    C20 Fe2 C25 C26 . . . . 128.5(10) ?
    C18 Fe2 C25 C26 . . . . 52.7(17) ?
    C23 Fe2 C25 C26 . . . . -83.6(10) ?
    C22 Fe2 C25 C24 . . . . 81.7(10) ?
    C21 Fe2 C25 C24 . . . . -72.0(11) ?
    C17 Fe2 C25 C24 . . . . -45(3) ?
    C19 Fe2 C25 C24 . . . . -152.6(9) ?
    C20 Fe2 C25 C24 . . . . -110.8(9) ?
    C18 Fe2 C25 C24 . . . . 173.4(11) ?
    C23 Fe2 C25 C24 . . . . 37.1(9) ?
    C26 Fe2 C25 C24 . . . . 120.7(14) ?
    C23 C22 C26 C25 . . . . 1.8(17) ?
    Fe2 C22 C26 C25 . . . . -59.3(10) ?
    C23 C22 C26 Fe2 . . . . 61.0(10) ?
    C24 C25 C26 C22 . . . . -0.3(17) ?
    Fe2 C25 C26 C22 . . . . 59.4(10) ?
    C24 C25 C26 Fe2 . . . . -59.8(10) ?
    C25 Fe2 C26 C22 . . . . -115.8(15) ?
    C21 Fe2 C26 C22 . . . . -156.5(18) ?
    C17 Fe2 C26 C22 . . . . 57.5(17) ?
    C24 Fe2 C26 C22 . . . . -78.8(11) ?
    C19 Fe2 C26 C22 . . . . 134.0(10) ?
    C20 Fe2 C26 C22 . . . . 174.7(9) ?
    C18 Fe2 C26 C22 . . . . 90.9(11) ?
    C23 Fe2 C26 C22 . . . . -37.2(10) ?
    C22 Fe2 C26 C25 . . . . 115.8(15) ?
    C21 Fe2 C26 C25 . . . . -41(3) ?
    C17 Fe2 C26 C25 . . . . 173.3(10) ?
    C24 Fe2 C26 C25 . . . . 37.0(9) ?
    C19 Fe2 C26 C25 . . . . -110.2(10) ?
    C20 Fe2 C26 C25 . . . . -69.5(12) ?
    C18 Fe2 C26 C25 . . . . -153.3(9) ?
    C23 Fe2 C26 C25 . . . . 78.6(10) ?
    B24 B23 C27 C29 . . . . -105.0(11) ?
    B28 B23 C27 C29 . . . . -139.7(11) ?
    B27 B23 C27 C29 . . . . 152.3(10) ?
    B22 B23 C27 C29 . . . . 113.0(11) ?
    B28 B23 C27 B24 . . . . -34.7(10) ?
    B27 B23 C27 B24 . . . . -102.7(11) ?
    B22 B23 C27 B24 . . . . -142.1(11) ?
    B24 B23 C27 C28 . . . . 36.0(10) ?
    B28 B23 C27 C28 . . . . 1.3(12) ?
    B27 B23 C27 C28 . . . . -66.7(12) ?
    B22 B23 C27 C28 . . . . -106.1(10) ?
    B24 B23 C27 B22 . . . . 142.1(11) ?
    B28 B23 C27 B22 . . . . 107.3(11) ?
    B27 B23 C27 B22 . . . . 39.3(10) ?
    B24 B23 C27 B21 . . . . 103.9(11) ?
    B28 B23 C27 B21 . . . . 69.2(12) ?
    B27 B23 C27 B21 . . . . 1.2(14) ?
    B22 B23 C27 B21 . . . . -38.2(9) ?
    B28 B24 C27 C29 . . . . 146.2(11) ?
    B23 B24 C27 C29 . . . . 109.6(11) ?
    B29 B24 C27 C29 . . . . -147.3(11) ?
    C28 B24 C27 C29 . . . . -109.0(11) ?
    B28 B24 C27 B23 . . . . 36.6(10) ?
    B29 B24 C27 B23 . . . . 103.1(11) ?
    C28 B24 C27 B23 . . . . 141.4(10) ?
    B28 B24 C27 C28 . . . . -104.8(12) ?
    B23 B24 C27 C28 . . . . -141.4(10) ?
    B29 B24 C27 C28 . . . . -38.2(9) ?
    B28 B24 C27 B22 . . . . 1.1(15) ?
    B23 B24 C27 B22 . . . . -35.5(10) ?
    B29 B24 C27 B22 . . . . 67.6(13) ?
    C28 B24 C27 B22 . . . . 105.8(10) ?
    B28 B24 C27 B21 . . . . -65.8(13) ?
    B23 B24 C27 B21 . . . . -102.4(10) ?
    B29 B24 C27 B21 . . . . 0.7(13) ?
    C28 B24 C27 B21 . . . . 38.9(9) ?
    B26 B22 C27 C29 . . . . 152.6(10) ?
    B23 B22 C27 C29 . . . . -107.7(11) ?
    B21 B22 C27 C29 . . . . 113.2(11) ?
    B27 B22 C27 C29 . . . . -143.5(10) ?
    B26 B22 C27 B23 . . . . -99.7(10) ?
    B21 B22 C27 B23 . . . . -139.1(10) ?
    B27 B22 C27 B23 . . . . -35.7(9) ?
    B26 B22 C27 B24 . . . . -64.8(12) ?
    B23 B22 C27 B24 . . . . 34.9(10) ?
    B21 B22 C27 B24 . . . . -104.1(11) ?
    B27 B22 C27 B24 . . . . -0.8(14) ?
    B26 B22 C27 C28 . . . . 2.4(12) ?
    B23 B22 C27 C28 . . . . 102.1(9) ?
    B21 B22 C27 C28 . . . . -37.0(9) ?
    B27 B22 C27 C28 . . . . 66.3(11) ?
    B26 B22 C27 B21 . . . . 39.4(9) ?
    B23 B22 C27 B21 . . . . 139.1(10) ?
    B27 B22 C27 B21 . . . . 103.3(11) ?
    B26 B21 C27 C29 . . . . -150.9(11) ?
    B22 B21 C27 C29 . . . . -111.5(12) ?
    B25 B21 C27 C29 . . . . 145.7(11) ?
    C28 B21 C27 C29 . . . . 106.9(12) ?
    B26 B21 C27 B23 . . . . -1.3(13) ?
    B22 B21 C27 B23 . . . . 38.1(9) ?
    B25 B21 C27 B23 . . . . -64.7(11) ?
    C28 B21 C27 B23 . . . . -103.5(10) ?
    B26 B21 C27 B24 . . . . 63.8(12) ?
    B22 B21 C27 B24 . . . . 103.3(10) ?
    B25 B21 C27 B24 . . . . 0.5(12) ?
    C28 B21 C27 B24 . . . . -38.4(9) ?
    B26 B21 C27 C28 . . . . 102.2(10) ?
    B22 B21 C27 C28 . . . . 141.6(9) ?
    B25 B21 C27 C28 . . . . 38.8(8) ?
    B26 B21 C27 B22 . . . . -39.5(9) ?
    B25 B21 C27 B22 . . . . -102.8(9) ?
    C28 B21 C27 B22 . . . . -141.6(9) ?
    C29 C27 C28 B29 . . . . 144.2(10) ?
    B23 C27 C28 B29 . . . . 2.8(12) ?
    B24 C27 C28 B29 . . . . 38.3(9) ?
    B22 C27 C28 B29 . . . . -64.3(11) ?
    B21 C27 C28 B29 . . . . -100.8(10) ?
    C29 C27 C28 B24 . . . . 105.9(10) ?
    B23 C27 C28 B24 . . . . -35.4(9) ?
    B22 C27 C28 B24 . . . . -102.6(10) ?
    B21 C27 C28 B24 . . . . -139.1(9) ?
    C29 C27 C28 B25 . . . . -154.5(9) ?
    B23 C27 C28 B25 . . . . 64.2(10) ?
    B24 C27 C28 B25 . . . . 99.6(10) ?
    B22 C27 C28 B25 . . . . -3.0(11) ?
    B21 C27 C28 B25 . . . . -39.5(8) ?
    C29 C27 C28 B21 . . . . -115.0(10) ?
    B23 C27 C28 B21 . . . . 103.6(9) ?
    B24 C27 C28 B21 . . . . 139.1(9) ?
    B22 C27 C28 B21 . . . . 36.5(8) ?
    B25 B29 C28 C27 . . . . 98.4(10) ?
    B24 B29 C28 C27 . . . . -37.9(9) ?
    B30 B29 C28 C27 . . . . 59.7(13) ?
    B28 B29 C28 C27 . . . . -5.7(13) ?
    B25 B29 C28 B24 . . . . 136.4(11) ?
    B30 B29 C28 B24 . . . . 97.6(12) ?
    B28 B29 C28 B24 . . . . 32.3(10) ?
    B24 B29 C28 B25 . . . . -136.4(11) ?
    B30 B29 C28 B25 . . . . -38.8(10) ?
    B28 B29 C28 B25 . . . . -104.1(12) ?
    B25 B29 C28 B21 . . . . 36.9(9) ?
    B24 B29 C28 B21 . . . . -99.5(11) ?
    B30 B29 C28 B21 . . . . -1.8(14) ?
    B28 B29 C28 B21 . . . . -67.2(12) ?
    B28 B24 C28 C27 . . . . 100.7(12) ?
    B23 B24 C28 C27 . . . . 34.7(9) ?
    B29 B24 C28 C27 . . . . 136.5(11) ?
    B28 B24 C28 B29 . . . . -35.8(11) ?
    B23 B24 C28 B29 . . . . -101.9(12) ?
    C27 B24 C28 B29 . . . . -136.5(11) ?
    B28 B24 C28 B25 . . . . 2.1(14) ?
    B23 B24 C28 B25 . . . . -64.0(12) ?
    C27 B24 C28 B25 . . . . -98.7(9) ?
    B29 B24 C28 B25 . . . . 37.8(10) ?
    B28 B24 C28 B21 . . . . 65.0(13) ?
    B23 B24 C28 B21 . . . . -1.1(13) ?
    C27 B24 C28 B21 . . . . -35.7(8) ?
    B29 B24 C28 B21 . . . . 100.8(11) ?
    B29 B25 C28 C27 . . . . -99.9(10) ?
    B21 B25 C28 C27 . . . . 38.7(8) ?
    B30 B25 C28 C27 . . . . -62.3(11) ?
    B26 B25 C28 C27 . . . . 2.3(11) ?
    B21 B25 C28 B29 . . . . 138.7(10) ?
    B30 B25 C28 B29 . . . . 37.7(10) ?
    B26 B25 C28 B29 . . . . 102.2(11) ?
    B29 B25 C28 B24 . . . . -38.3(10) ?
    B21 B25 C28 B24 . . . . 100.4(10) ?
    B30 B25 C28 B24 . . . . -0.6(13) ?
    B26 B25 C28 B24 . . . . 63.9(12) ?
    B29 B25 C28 B21 . . . . -138.7(10) ?
    B30 B25 C28 B21 . . . . -101.0(10) ?
    B26 B25 C28 B21 . . . . -36.5(9) ?
    B26 B21 C28 C27 . . . . -97.2(10) ?
    B22 B21 C28 C27 . . . . -34.0(8) ?
    B25 B21 C28 C27 . . . . -135.0(9) ?
    C27 B21 C28 B29 . . . . 98.7(10) ?
    B26 B21 C28 B29 . . . . 1.6(13) ?
    B22 B21 C28 B29 . . . . 64.7(12) ?
    B25 B21 C28 B29 . . . . -36.3(9) ?
    C27 B21 C28 B24 . . . . 35.9(8) ?
    B26 B21 C28 B24 . . . . -61.2(12) ?
    B22 B21 C28 B24 . . . . 1.9(12) ?
    B25 B21 C28 B24 . . . . -99.1(10) ?
    C27 B21 C28 B25 . . . . 135.0(9) ?
    B26 B21 C28 B25 . . . . 37.9(9) ?
    B22 B21 C28 B25 . . . . 101.0(9) ?
    B23 C27 C29 O3' . . . . 64.7(18) ?
    B24 C27 C29 O3' . . . . -3.8(19) ?
    C28 C27 C29 O3' . . . . -73.6(17) ?
    B22 C27 C29 O3' . . . . 137.4(15) ?
    B21 C27 C29 O3' . . . . -147.8(15) ?
    B23 C27 C29 O3 . . . . -14.9(16) ?
    B24 C27 C29 O3 . . . . -83.4(15) ?
    C28 C27 C29 O3 . . . . -153.3(11) ?
    B22 C27 C29 O3 . . . . 57.7(15) ?
    B21 C27 C29 O3 . . . . 132.5(12) ?
    B23 C27 C29 C30 . . . . -142.7(10) ?
    B24 C27 C29 C30 . . . . 148.8(11) ?
    C28 C27 C29 C30 . . . . 78.9(13) ?
    B22 C27 C29 C30 . . . . -70.1(14) ?
    B21 C27 C29 C30 . . . . 4.7(16) ?
    O3' C29 C30 C34 . . . . -119.3(18) ?
    O3 C29 C30 C34 . . . . -38.9(16) ?
    C27 C29 C30 C34 . . . . 89.6(15) ?
    O3' C29 C30 C31 . . . . 67(2) ?
    O3 C29 C30 C31 . . . . 147.8(11) ?
    C27 C29 C30 C31 . . . . -83.7(14) ?
    O3' C29 C30 Fe3 . . . . -24(2) ?
    O3 C29 C30 Fe3 . . . . 56.6(15) ?
    C27 C29 C30 Fe3 . . . . -174.9(8) ?
    C32 Fe3 C30 C34 . . . . -78.7(7) ?
    C31 Fe3 C30 C34 . . . . -117.8(10) ?
    C37 Fe3 C30 C34 . . . . 50.7(13) ?
    C35 Fe3 C30 C34 . . . . 171.3(7) ?
    C33 Fe3 C30 C34 . . . . -35.5(7) ?
    C39 Fe3 C30 C34 . . . . 130.9(8) ?
    C36 Fe3 C30 C34 . . . . -151(2) ?
    C38 Fe3 C30 C34 . . . . 88.0(8) ?
    C32 Fe3 C30 C31 . . . . 39.1(7) ?
    C37 Fe3 C30 C31 . . . . 168.4(11) ?
    C34 Fe3 C30 C31 . . . . 117.8(10) ?
    C35 Fe3 C30 C31 . . . . -70.9(9) ?
    C33 Fe3 C30 C31 . . . . 82.3(7) ?
    C39 Fe3 C30 C31 . . . . -111.3(8) ?
    C36 Fe3 C30 C31 . . . . -33(2) ?
    C38 Fe3 C30 C31 . . . . -154.3(7) ?
    C32 Fe3 C30 C29 . . . . 158.2(13) ?
    C31 Fe3 C30 C29 . . . . 119.1(14) ?
    C37 Fe3 C30 C29 . . . . -72.4(16) ?
    C34 Fe3 C30 C29 . . . . -123.1(14) ?
    C35 Fe3 C30 C29 . . . . 48.2(13) ?
    C33 Fe3 C30 C29 . . . . -158.6(13) ?
    C39 Fe3 C30 C29 . . . . 7.8(13) ?
    C36 Fe3 C30 C29 . . . . 86(2) ?
    C38 Fe3 C30 C29 . . . . -35.1(13) ?
    C34 C30 C31 C32 . . . . 1.1(12) ?
    C29 C30 C31 C32 . . . . 175.6(10) ?
    Fe3 C30 C31 C32 . . . . -59.7(7) ?
    C34 C30 C31 Fe3 . . . . 60.8(7) ?
    C29 C30 C31 Fe3 . . . . -124.8(10) ?
    C30 Fe3 C31 C32 . . . . 116.0(10) ?
    C37 Fe3 C31 C32 . . . . -41(2) ?
    C34 Fe3 C31 C32 . . . . 78.2(8) ?
    C35 Fe3 C31 C32 . . . . -114.8(8) ?
    C33 Fe3 C31 C32 . . . . 35.4(7) ?
    C39 Fe3 C31 C32 . . . . -156.1(8) ?
    C36 Fe3 C31 C32 . . . . -73.9(10) ?
    C38 Fe3 C31 C32 . . . . 170.8(10) ?
    C32 Fe3 C31 C30 . . . . -116.0(10) ?
    C37 Fe3 C31 C30 . . . . -157(2) ?
    C34 Fe3 C31 C30 . . . . -37.8(6) ?
    C35 Fe3 C31 C30 . . . . 129.1(7) ?
    C33 Fe3 C31 C30 . . . . -80.6(7) ?
    C39 Fe3 C31 C30 . . . . 87.8(8) ?
    C36 Fe3 C31 C30 . . . . 170.1(8) ?
    C38 Fe3 C31 C30 . . . . 54.8(13) ?
    C30 C31 C32 C33 . . . . -0.4(13) ?
    Fe3 C31 C32 C33 . . . . -60.9(9) ?
    C30 C31 C32 Fe3 . . . . 60.4(7) ?
    C31 Fe3 C32 C33 . . . . 122.6(11) ?
    C30 Fe3 C32 C33 . . . . 82.5(8) ?
    C37 Fe3 C32 C33 . . . . -69.3(10) ?
    C34 Fe3 C32 C33 . . . . 38.9(7) ?
    C35 Fe3 C32 C33 . . . . -154.9(8) ?
    C39 Fe3 C32 C33 . . . . 172.4(11) ?
    C36 Fe3 C32 C33 . . . . -112.3(9) ?
    C38 Fe3 C32 C33 . . . . -39(2) ?
    C30 Fe3 C32 C31 . . . . -40.1(6) ?
    C37 Fe3 C32 C31 . . . . 168.2(7) ?
    C34 Fe3 C32 C31 . . . . -83.7(7) ?
    C35 Fe3 C32 C31 . . . . 82.5(9) ?
    C33 Fe3 C32 C31 . . . . -122.6(11) ?
    C39 Fe3 C32 C31 . . . . 49.8(14) ?
    C36 Fe3 C32 C31 . . . . 125.1(8) ?
    C38 Fe3 C32 C31 . . . . -161.8(19) ?
    C31 C32 C33 C34 . . . . -0.4(15) ?
    Fe3 C32 C33 C34 . . . . -60.5(8) ?
    C31 C32 C33 Fe3 . . . . 60.1(9) ?
    C31 Fe3 C33 C32 . . . . -35.9(7) ?
    C30 Fe3 C33 C32 . . . . -80.6(8) ?
    C37 Fe3 C33 C32 . . . . 129.6(8) ?
    C34 Fe3 C33 C32 . . . . -116.3(11) ?
    C35 Fe3 C33 C32 . . . . 51.4(15) ?
    C39 Fe3 C33 C32 . . . . -164(2) ?
    C36 Fe3 C33 C32 . . . . 84.3(9) ?
    C38 Fe3 C33 C32 . . . . 168.9(7) ?
    C32 Fe3 C33 C34 . . . . 116.3(11) ?
    C31 Fe3 C33 C34 . . . . 80.4(8) ?
    C30 Fe3 C33 C34 . . . . 35.7(7) ?
    C37 Fe3 C33 C34 . . . . -114.1(9) ?
    C35 Fe3 C33 C34 . . . . 167.6(10) ?
    C39 Fe3 C33 C34 . . . . -48(3) ?
    C36 Fe3 C33 C34 . . . . -159.4(8) ?
    C38 Fe3 C33 C34 . . . . -74.9(10) ?
    C32 C33 C34 C30 . . . . 1.2(14) ?
    Fe3 C33 C34 C30 . . . . -57.7(8) ?
    C32 C33 C34 Fe3 . . . . 58.9(8) ?
    C31 C30 C34 C33 . . . . -1.5(13) ?
    C29 C30 C34 C33 . . . . -175.7(11) ?
    Fe3 C30 C34 C33 . . . . 58.3(9) ?
    C31 C30 C34 Fe3 . . . . -59.8(7) ?
    C29 C30 C34 Fe3 . . . . 125.9(11) ?
    C32 Fe3 C34 C33 . . . . -39.1(8) ?
    C31 Fe3 C34 C33 . . . . -83.2(8) ?
    C30 Fe3 C34 C33 . . . . -122.4(11) ?
    C37 Fe3 C34 C33 . . . . 82.7(10) ?
    C35 Fe3 C34 C33 . . . . -154(2) ?
    C39 Fe3 C34 C33 . . . . 167.4(9) ?
    C36 Fe3 C34 C33 . . . . 42.1(15) ?
    C38 Fe3 C34 C33 . . . . 126.6(9) ?
    C32 Fe3 C34 C30 . . . . 83.3(7) ?
    C31 Fe3 C34 C30 . . . . 39.2(7) ?
    C37 Fe3 C34 C30 . . . . -154.9(7) ?
    C35 Fe3 C34 C30 . . . . -31(2) ?
    C33 Fe3 C34 C30 . . . . 122.4(11) ?
    C39 Fe3 C34 C30 . . . . -70.2(9) ?
    C36 Fe3 C34 C30 . . . . 164.5(11) ?
    C38 Fe3 C34 C30 . . . . -111.0(7) ?
    C32 Fe3 C35 C39 . . . . -156.7(9) ?
    C31 Fe3 C35 C39 . . . . -114.4(9) ?
    C30 Fe3 C35 C39 . . . . -73.5(10) ?
    C37 Fe3 C35 C39 . . . . 80.2(9) ?
    C34 Fe3 C35 C39 . . . . -48(3) ?
    C33 Fe3 C35 C39 . . . . 168.3(11) ?
    C36 Fe3 C35 C39 . . . . 120.5(13) ?
    C38 Fe3 C35 C39 . . . . 36.6(8) ?
    C32 Fe3 C35 C36 . . . . 82.8(10) ?
    C31 Fe3 C35 C36 . . . . 125.1(9) ?
    C30 Fe3 C35 C36 . . . . 166.1(8) ?
    C37 Fe3 C35 C36 . . . . -40.2(9) ?
    C34 Fe3 C35 C36 . . . . -169(2) ?
    C33 Fe3 C35 C36 . . . . 47.8(16) ?
    C39 Fe3 C35 C36 . . . . -120.5(13) ?
    C38 Fe3 C35 C36 . . . . -83.8(9) ?
    C39 C35 C36 C37 . . . . -1.1(15) ?
    Fe3 C35 C36 C37 . . . . 58.5(9) ?
    C39 C35 C36 Fe3 . . . . -59.6(10) ?
    C32 Fe3 C36 C35 . . . . -114.7(9) ?
    C31 Fe3 C36 C35 . . . . -74.0(11) ?
    C30 Fe3 C36 C35 . . . . -47(3) ?
    C37 Fe3 C36 C35 . . . . 117.4(13) ?
    C34 Fe3 C36 C35 . . . . 174.5(10) ?
    C33 Fe3 C36 C35 . . . . -156.6(9) ?
    C39 Fe3 C36 C35 . . . . 36.3(8) ?
    C38 Fe3 C36 C35 . . . . 79.3(9) ?
    C32 Fe3 C36 C37 . . . . 127.9(9) ?
    C31 Fe3 C36 C37 . . . . 168.6(8) ?
    C30 Fe3 C36 C37 . . . . -164.9(18) ?
    C34 Fe3 C36 C37 . . . . 57.1(16) ?
    C35 Fe3 C36 C37 . . . . -117.4(13) ?
    C33 Fe3 C36 C37 . . . . 86.0(10) ?
    C39 Fe3 C36 C37 . . . . -81.1(9) ?
    C38 Fe3 C36 C37 . . . . -38.1(8) ?
    C35 C36 C37 C38 . . . . 2.8(15) ?
    Fe3 C36 C37 C38 . . . . 62.3(9) ?
    C35 C36 C37 Fe3 . . . . -59.6(9) ?
    C32 Fe3 C37 C38 . . . . 169.5(8) ?
    C31 Fe3 C37 C38 . . . . -157.9(19) ?
    C30 Fe3 C37 C38 . . . . 54.7(14) ?
    C34 Fe3 C37 C38 . . . . 89.1(9) ?
    C35 Fe3 C37 C38 . . . . -79.2(9) ?
    C33 Fe3 C37 C38 . . . . 130.6(8) ?
    C39 Fe3 C37 C38 . . . . -36.7(8) ?
    C36 Fe3 C37 C38 . . . . -117.3(12) ?
    C32 Fe3 C37 C36 . . . . -73.2(11) ?
    C31 Fe3 C37 C36 . . . . -41(3) ?
    C30 Fe3 C37 C36 . . . . 172.0(10) ?
    C34 Fe3 C37 C36 . . . . -153.6(9) ?
    C35 Fe3 C37 C36 . . . . 38.1(9) ?
    C33 Fe3 C37 C36 . . . . -112.1(9) ?
    C39 Fe3 C37 C36 . . . . 80.6(10) ?
    C38 Fe3 C37 C36 . . . . 117.3(12) ?
    C36 C37 C38 C39 . . . . -3.4(14) ?
    Fe3 C37 C38 C39 . . . . 57.2(9) ?
    C36 C37 C38 Fe3 . . . . -60.6(9) ?
    C32 Fe3 C38 C39 . . . . -158(2) ?
    C31 Fe3 C38 C39 . . . . 48.1(14) ?
    C30 Fe3 C38 C39 . . . . 86.4(9) ?
    C37 Fe3 C38 C39 . . . . -120.4(12) ?
    C34 Fe3 C38 C39 . . . . 129.7(8) ?
    C35 Fe3 C38 C39 . . . . -36.2(8) ?
    C33 Fe3 C38 C39 . . . . 170.9(8) ?
    C36 Fe3 C38 C39 . . . . -80.0(9) ?
    C32 Fe3 C38 C37 . . . . -37(2) ?
    C31 Fe3 C38 C37 . . . . 168.5(10) ?
    C30 Fe3 C38 C37 . . . . -153.2(8) ?
    C34 Fe3 C38 C37 . . . . -110.0(8) ?
    C35 Fe3 C38 C37 . . . . 84.1(9) ?
    C33 Fe3 C38 C37 . . . . -68.8(10) ?
    C39 Fe3 C38 C37 . . . . 120.4(12) ?
    C36 Fe3 C38 C37 . . . . 40.3(8) ?
    C36 C35 C39 C38 . . . . -1.0(16) ?
    Fe3 C35 C39 C38 . . . . -60.2(9) ?
    C36 C35 C39 Fe3 . . . . 59.2(10) ?
    C37 C38 C39 C35 . . . . 2.8(15) ?
    Fe3 C38 C39 C35 . . . . 59.4(9) ?
    C37 C38 C39 Fe3 . . . . -56.6(9) ?
    C32 Fe3 C39 C35 . . . . 48.0(16) ?
    C31 Fe3 C39 C35 . . . . 82.4(10) ?
    C30 Fe3 C39 C35 . . . . 127.0(9) ?
    C37 Fe3 C39 C35 . . . . -83.8(9) ?
    C34 Fe3 C39 C35 . . . . 166.9(8) ?
    C33 Fe3 C39 C35 . . . . -154(2) ?
    C36 Fe3 C39 C35 . . . . -37.3(9) ?
    C38 Fe3 C39 C35 . . . . -120.9(13) ?
    C32 Fe3 C39 C38 . . . . 168.8(10) ?
    C31 Fe3 C39 C38 . . . . -156.8(7) ?
    C30 Fe3 C39 C38 . . . . -112.1(8) ?
    C37 Fe3 C39 C38 . . . . 37.1(7) ?
    C34 Fe3 C39 C38 . . . . -72.2(10) ?
    C35 Fe3 C39 C38 . . . . 120.9(13) ?
    C33 Fe3 C39 C38 . . . . -34(3) ?
    C36 Fe3 C39 C38 . . . . 83.6(9) ?
    B31 B32 C40 C42 . . . . 107.5(12) ?
    B33 B32 C40 C42 . . . . -111.3(11) ?
    B37 B32 C40 C42 . . . . 148.1(10) ?
    B38 B32 C40 C42 . . . . -149.9(10) ?
    B31 B32 C40 C41 . . . . -38.8(9) ?
    B33 B32 C40 C41 . . . . 102.4(9) ?
    B37 B32 C40 C41 . . . . 1.8(12) ?
    B38 B32 C40 C41 . . . . 63.8(11) ?
    B31 B32 C40 B34 . . . . -104.3(10) ?
    B33 B32 C40 B34 . . . . 36.8(9) ?
    B37 B32 C40 B34 . . . . -63.8(12) ?
    B38 B32 C40 B34 . . . . -1.8(13) ?
    B33 B32 C40 B31 . . . . 141.2(9) ?
    B37 B32 C40 B31 . . . . 40.5(9) ?
    B38 B32 C40 B31 . . . . 102.5(10) ?
    B31 B32 C40 B33 . . . . -141.2(9) ?
    B37 B32 C40 B33 . . . . -100.6(10) ?
    B38 B32 C40 B33 . . . . -38.6(8) ?
    C41 B34 C40 C42 . . . . -107.9(10) ?
    B35 B34 C40 C42 . . . . -143.8(10) ?
    B39 B34 C40 C42 . . . . 151.2(9) ?
    B33 B34 C40 C42 . . . . 114.3(10) ?
    B35 B34 C40 C41 . . . . -35.9(8) ?
    B39 B34 C40 C41 . . . . -100.9(10) ?
    B33 B34 C40 C41 . . . . -137.8(9) ?
    C41 B34 C40 B32 . . . . 101.2(10) ?
    B35 B34 C40 B32 . . . . 65.3(12) ?
    B39 B34 C40 B32 . . . . 0.3(13) ?
    B33 B34 C40 B32 . . . . -36.6(9) ?
    C41 B34 C40 B31 . . . . 33.6(9) ?
    B35 B34 C40 B31 . . . . -2.3(13) ?
    B39 B34 C40 B31 . . . . -67.2(12) ?
    B33 B34 C40 B31 . . . . -104.2(10) ?
    C41 B34 C40 B33 . . . . 137.8(9) ?
    B35 B34 C40 B33 . . . . 101.9(10) ?
    B39 B34 C40 B33 . . . . 36.9(9) ?
    B32 B31 C40 C42 . . . . -114.5(10) ?
    B37 B31 C40 C42 . . . . -156.5(9) ?
    C41 B31 C40 C42 . . . . 107.0(10) ?
    B36 B31 C40 C42 . . . . 142.3(9) ?
    B32 B31 C40 C41 . . . . 138.6(9) ?
    B37 B31 C40 C41 . . . . 96.5(10) ?
    B36 B31 C40 C41 . . . . 35.3(8) ?
    B37 B31 C40 B32 . . . . -42.0(9) ?
    C41 B31 C40 B32 . . . . -138.6(9) ?
    B36 B31 C40 B32 . . . . -103.3(10) ?
    B32 B31 C40 B34 . . . . 105.6(11) ?
    B37 B31 C40 B34 . . . . 63.6(12) ?
    C41 B31 C40 B34 . . . . -32.9(9) ?
    B36 B31 C40 B34 . . . . 2.4(13) ?
    B32 B31 C40 B33 . . . . 36.9(9) ?
    B37 B31 C40 B33 . . . . -5.1(12) ?
    C41 B31 C40 B33 . . . . -101.7(9) ?
    B36 B31 C40 B33 . . . . -66.4(11) ?
    B38 B33 C40 C42 . . . . 155.5(9) ?
    B39 B33 C40 C42 . . . . -141.2(10) ?
    B32 B33 C40 C42 . . . . 114.0(11) ?
    B34 B33 C40 C42 . . . . -104.0(11) ?
    B38 B33 C40 C41 . . . . -62.2(10) ?
    B39 B33 C40 C41 . . . . 1.2(11) ?
    B32 B33 C40 C41 . . . . -103.6(9) ?
    B34 B33 C40 C41 . . . . 38.3(8) ?
    B38 B33 C40 B32 . . . . 41.5(8) ?
    B39 B33 C40 B32 . . . . 104.9(10) ?
    B34 B33 C40 B32 . . . . 142.0(10) ?
    B38 B33 C40 B34 . . . . -100.5(10) ?
    B39 B33 C40 B34 . . . . -37.1(9) ?
    B32 B33 C40 B34 . . . . -142.0(10) ?
    B38 B33 C40 B31 . . . . 5.0(11) ?
    B39 B33 C40 B31 . . . . 68.4(11) ?
    B32 B33 C40 B31 . . . . -36.5(9) ?
    B34 B33 C40 B31 . . . . 105.5(10) ?
    C42 C40 C41 B34 . . . . 104.9(11) ?
    B32 C40 C41 B34 . . . . -106.4(10) ?
    B31 C40 C41 B34 . . . . -144.8(10) ?
    B33 C40 C41 B34 . . . . -39.5(9) ?
    C42 C40 C41 B35 . . . . 142.1(9) ?
    B32 C40 C41 B35 . . . . -69.2(11) ?
    B34 C40 C41 B35 . . . . 37.3(9) ?
    B31 C40 C41 B35 . . . . -107.6(10) ?
    B33 C40 C41 B35 . . . . -2.2(11) ?
    C42 C40 C41 B36 . . . . -149.6(10) ?
    B32 C40 C41 B36 . . . . -0.9(12) ?
    B34 C40 C41 B36 . . . . 105.5(11) ?
    B31 C40 C41 B36 . . . . -39.3(10) ?
    B33 C40 C41 B36 . . . . 66.0(11) ?
    C42 C40 C41 B31 . . . . -110.3(11) ?
    B32 C40 C41 B31 . . . . 38.4(9) ?
    B34 C40 C41 B31 . . . . 144.8(10) ?
    B33 C40 C41 B31 . . . . 105.3(10) ?
    B35 B34 C41 C40 . . . . 139.6(9) ?
    B39 B34 C41 C40 . . . . 98.2(10) ?
    B33 B34 C41 C40 . . . . 36.7(8) ?
    C40 B34 C41 B35 . . . . -139.6(9) ?
    B39 B34 C41 B35 . . . . -41.4(9) ?
    B33 B34 C41 B35 . . . . -102.8(10) ?
    C40 B34 C41 B36 . . . . -102.6(10) ?
    B35 B34 C41 B36 . . . . 37.0(9) ?
    B39 B34 C41 B36 . . . . -4.4(12) ?
    B33 B34 C41 B36 . . . . -65.8(11) ?
    C40 B34 C41 B31 . . . . -33.0(9) ?
    B35 B34 C41 B31 . . . . 106.6(10) ?
    B39 B34 C41 B31 . . . . 65.2(11) ?
    B33 B34 C41 B31 . . . . 3.7(13) ?
    B34 B35 C41 C40 . . . . -37.5(9) ?
    B40 B35 C41 C40 . . . . 66.0(11) ?
    B39 B35 C41 C40 . . . . 2.2(12) ?
    B36 B35 C41 C40 . . . . 104.2(10) ?
    B40 B35 C41 B34 . . . . 103.5(10) ?
    B39 B35 C41 B34 . . . . 39.8(9) ?
    B36 B35 C41 B34 . . . . 141.7(10) ?
    B34 B35 C41 B36 . . . . -141.7(10) ?
    B40 B35 C41 B36 . . . . -38.2(9) ?
    B39 B35 C41 B36 . . . . -101.9(10) ?
    B34 B35 C41 B31 . . . . -103.6(10) ?
    B40 B35 C41 B31 . . . . -0.1(12) ?
    B39 B35 C41 B31 . . . . -63.8(11) ?
    B36 B35 C41 B31 . . . . 38.1(9) ?
    B40 B36 C41 C40 . . . . -64.2(11) ?
    B37 B36 C41 C40 . . . . -0.4(13) ?
    B35 B36 C41 C40 . . . . -103.1(10) ?
    B31 B36 C41 C40 . . . . 38.1(9) ?
    B40 B36 C41 B34 . . . . 2.8(12) ?
    B37 B36 C41 B34 . . . . 66.6(11) ?
    B35 B36 C41 B34 . . . . -36.1(9) ?
    B31 B36 C41 B34 . . . . 105.1(10) ?
    B40 B36 C41 B35 . . . . 38.9(9) ?
    B37 B36 C41 B35 . . . . 102.7(11) ?
    B31 B36 C41 B35 . . . . 141.2(10) ?
    B40 B36 C41 B31 . . . . -102.3(10) ?
    B37 B36 C41 B31 . . . . -38.5(9) ?
    B35 B36 C41 B31 . . . . -141.2(10) ?
    B32 B31 C41 C40 . . . . -35.6(8) ?
    B37 B31 C41 C40 . . . . -99.7(10) ?
    B36 B31 C41 C40 . . . . -138.7(10) ?
    C40 B31 C41 B34 . . . . 33.4(9) ?
    B32 B31 C41 B34 . . . . -2.3(12) ?
    B37 B31 C41 B34 . . . . -66.4(11) ?
    B36 B31 C41 B34 . . . . -105.3(10) ?
    C40 B31 C41 B35 . . . . 100.6(10) ?
    B32 B31 C41 B35 . . . . 65.0(11) ?
    B37 B31 C41 B35 . . . . 0.9(12) ?
    B36 B31 C41 B35 . . . . -38.0(10) ?
    C40 B31 C41 B36 . . . . 138.7(10) ?
    B32 B31 C41 B36 . . . . 103.1(11) ?
    B37 B31 C41 B36 . . . . 38.9(10) ?
    C41 C40 C42 O4' . . . . -67(2) ?
    B32 C40 C42 O4' . . . . 148.8(19) ?
    B34 C40 C42 O4' . . . . 1(2) ?
    B31 C40 C42 O4' . . . . -138(2) ?
    B33 C40 C42 O4' . . . . 73(2) ?
    C41 C40 C42 O4 . . . . 20.4(13) ?
    B32 C40 C42 O4 . . . . -124.1(11) ?
    B34 C40 C42 O4 . . . . 88.1(12) ?
    B31 C40 C42 O4 . . . . -51.0(13) ?
    B33 C40 C42 O4 . . . . 160.4(9) ?
    C41 C40 C42 C43 . . . . 146.3(9) ?
    B32 C40 C42 C43 . . . . 1.9(15) ?
    B34 C40 C42 C43 . . . . -145.9(10) ?
    B31 C40 C42 C43 . . . . 74.9(12) ?
    B33 C40 C42 C43 . . . . -73.7(12) ?
    O4' C42 C43 C44 . . . . 121(2) ?
    O4 C42 C43 C44 . . . . 27.7(15) ?
    C40 C42 C43 C44 . . . . -96.6(13) ?
    O4' C42 C43 C47 . . . . -58(3) ?
    O4 C42 C43 C47 . . . . -151.5(10) ?
    C40 C42 C43 C47 . . . . 84.2(13) ?
    O4' C42 C43 Fe4 . . . . 31(3) ?
    O4 C42 C43 Fe4 . . . . -62.5(12) ?
    C40 C42 C43 Fe4 . . . . 173.2(7) ?
    C45 Fe4 C43 C44 . . . . 35.4(7) ?
    C47 Fe4 C43 C44 . . . . 117.2(9) ?
    C46 Fe4 C43 C44 . . . . 78.1(8) ?
    C49 Fe4 C43 C44 . . . . -53.1(13) ?
    C50 Fe4 C43 C44 . . . . 152(2) ?
    C51 Fe4 C43 C44 . . . . -172.4(8) ?
    C52 Fe4 C43 C44 . . . . -133.3(8) ?
    C48 Fe4 C43 C44 . . . . -89.3(8) ?
    C45 Fe4 C43 C47 . . . . -81.8(7) ?
    C46 Fe4 C43 C47 . . . . -39.0(7) ?
    C44 Fe4 C43 C47 . . . . -117.2(9) ?
    C49 Fe4 C43 C47 . . . . -170.3(11) ?
    C50 Fe4 C43 C47 . . . . 35(2) ?
    C51 Fe4 C43 C47 . . . . 70.4(9) ?
    C52 Fe4 C43 C47 . . . . 109.5(7) ?
    C48 Fe4 C43 C47 . . . . 153.5(7) ?
    C45 Fe4 C43 C42 . . . . 156.8(11) ?
    C47 Fe4 C43 C42 . . . . -121.4(12) ?
    C46 Fe4 C43 C42 . . . . -160.5(11) ?
    C44 Fe4 C43 C42 . . . . 121.4(12) ?
    C49 Fe4 C43 C42 . . . . 68.3(15) ?
    C50 Fe4 C43 C42 . . . . -87(2) ?
    C51 Fe4 C43 C42 . . . . -51.0(12) ?
    C52 Fe4 C43 C42 . . . . -11.9(11) ?
    C48 Fe4 C43 C42 . . . . 32.0(11) ?
    C47 C43 C44 C45 . . . . 0.6(13) ?
    C42 C43 C44 C45 . . . . -178.7(10) ?
    Fe4 C43 C44 C45 . . . . -58.0(9) ?
    C47 C43 C44 Fe4 . . . . 58.6(7) ?
    C42 C43 C44 Fe4 . . . . -120.7(10) ?
    C47 Fe4 C44 C45 . . . . 82.5(8) ?
    C46 Fe4 C44 C45 . . . . 37.9(8) ?
    C49 Fe4 C44 C45 . . . . -83.8(10) ?
    C50 Fe4 C44 C45 . . . . -42.3(16) ?
    C43 Fe4 C44 C45 . . . . 121.9(11) ?
    C51 Fe4 C44 C45 . . . . 151(2) ?
    C52 Fe4 C44 C45 . . . . -170.9(9) ?
    C48 Fe4 C44 C45 . . . . -129.0(9) ?
    C45 Fe4 C44 C43 . . . . -121.9(11) ?
    C47 Fe4 C44 C43 . . . . -39.4(6) ?
    C46 Fe4 C44 C43 . . . . -84.0(7) ?
    C49 Fe4 C44 C43 . . . . 154.2(8) ?
    C50 Fe4 C44 C43 . . . . -164.3(11) ?
    C51 Fe4 C44 C43 . . . . 29(3) ?
    C52 Fe4 C44 C43 . . . . 67.2(9) ?
    C48 Fe4 C44 C43 . . . . 109.1(8) ?
    C43 C44 C45 C46 . . . . -2.9(15) ?
    Fe4 C44 C45 C46 . . . . -61.5(9) ?
    C43 C44 C45 Fe4 . . . . 58.6(8) ?
    C47 Fe4 C45 C44 . . . . -81.0(8) ?
    C46 Fe4 C45 C44 . . . . -118.1(12) ?
    C49 Fe4 C45 C44 . . . . 113.6(9) ?
    C50 Fe4 C45 C44 . . . . 159.4(8) ?
    C43 Fe4 C45 C44 . . . . -36.4(7) ?
    C51 Fe4 C45 C44 . . . . -168.0(11) ?
    C52 Fe4 C45 C44 . . . . 38(3) ?
    C48 Fe4 C45 C44 . . . . 71.9(10) ?
    C47 Fe4 C45 C46 . . . . 37.0(7) ?
    C44 Fe4 C45 C46 . . . . 118.1(11) ?
    C49 Fe4 C45 C46 . . . . -128.4(9) ?
    C50 Fe4 C45 C46 . . . . -82.6(9) ?
    C43 Fe4 C45 C46 . . . . 81.7(8) ?
    C51 Fe4 C45 C46 . . . . -49.9(14) ?
    C52 Fe4 C45 C46 . . . . 156(3) ?
    C48 Fe4 C45 C46 . . . . -170.0(8) ?
    C44 C45 C46 C47 . . . . 4.0(15) ?
    Fe4 C45 C46 C47 . . . . -57.7(8) ?
    C44 C45 C46 Fe4 . . . . 61.7(9) ?
    C47 Fe4 C46 C45 . . . . -121.2(10) ?
    C44 Fe4 C46 C45 . . . . -37.7(8) ?
    C49 Fe4 C46 C45 . . . . 71.2(10) ?
    C50 Fe4 C46 C45 . . . . 113.8(9) ?
    C43 Fe4 C46 C45 . . . . -81.7(8) ?
    C51 Fe4 C46 C45 . . . . 154.9(8) ?
    C52 Fe4 C46 C45 . . . . -170.9(10) ?
    C48 Fe4 C46 C45 . . . . 37(3) ?
    C45 Fe4 C46 C47 . . . . 121.2(10) ?
    C44 Fe4 C46 C47 . . . . 83.5(7) ?
    C49 Fe4 C46 C47 . . . . -167.6(8) ?
    C50 Fe4 C46 C47 . . . . -124.9(8) ?
    C43 Fe4 C46 C47 . . . . 39.5(6) ?
    C51 Fe4 C46 C47 . . . . -83.8(8) ?
    C52 Fe4 C46 C47 . . . . -49.7(13) ?
    C48 Fe4 C46 C47 . . . . 158(2) ?
    C45 C46 C47 C43 . . . . -3.6(13) ?
    Fe4 C46 C47 C43 . . . . -61.6(7) ?
    C45 C46 C47 Fe4 . . . . 58.0(9) ?
    C44 C43 C47 C46 . . . . 1.8(11) ?
    C42 C43 C47 C46 . . . . -178.9(10) ?
    Fe4 C43 C47 C46 . . . . 61.2(7) ?
    C44 C43 C47 Fe4 . . . . -59.4(7) ?
    C42 C43 C47 Fe4 . . . . 119.9(10) ?
    C45 Fe4 C47 C46 . . . . -35.8(7) ?
    C44 Fe4 C47 C46 . . . . -78.3(7) ?
    C49 Fe4 C47 C46 . . . . 44(2) ?
    C50 Fe4 C47 C46 . . . . 74.0(10) ?
    C43 Fe4 C47 C46 . . . . -116.8(9) ?
    C51 Fe4 C47 C46 . . . . 113.6(8) ?
    C52 Fe4 C47 C46 . . . . 155.0(8) ?
    C48 Fe4 C47 C46 . . . . -170.5(11) ?
    C45 Fe4 C47 C43 . . . . 81.0(7) ?
    C46 Fe4 C47 C43 . . . . 116.8(9) ?
    C44 Fe4 C47 C43 . . . . 38.5(6) ?
    C49 Fe4 C47 C43 . . . . 161(2) ?
    C50 Fe4 C47 C43 . . . . -169.2(8) ?
    C51 Fe4 C47 C43 . . . . -129.6(7) ?
    C52 Fe4 C47 C43 . . . . -88.2(7) ?
    C48 Fe4 C47 C43 . . . . -53.7(13) ?
    C45 Fe4 C48 C52 . . . . -170.6(8) ?
    C47 Fe4 C48 C52 . . . . -50.1(14) ?
    C46 Fe4 C48 C52 . . . . 159(2) ?
    C44 Fe4 C48 C52 . . . . -130.7(8) ?
    C49 Fe4 C48 C52 . . . . 118.0(12) ?
    C50 Fe4 C48 C52 . . . . 78.6(9) ?
    C43 Fe4 C48 C52 . . . . -87.0(9) ?
    C51 Fe4 C48 C52 . . . . 36.4(8) ?
    C45 Fe4 C48 C49 . . . . 71.4(11) ?
    C47 Fe4 C48 C49 . . . . -168.1(10) ?
    C46 Fe4 C48 C49 . . . . 41(3) ?
    C44 Fe4 C48 C49 . . . . 111.3(9) ?
    C50 Fe4 C48 C49 . . . . -39.4(9) ?
    C43 Fe4 C48 C49 . . . . 155.0(8) ?
    C51 Fe4 C48 C49 . . . . -81.6(9) ?
    C52 Fe4 C48 C49 . . . . -118.0(12) ?
    C52 C48 C49 C50 . . . . 1.3(15) ?
    Fe4 C48 C49 C50 . . . . 59.1(9) ?
    C52 C48 C49 Fe4 . . . . -57.8(8) ?
    C45 Fe4 C49 C48 . . . . -130.0(9) ?
    C47 Fe4 C49 C48 . . . . 155(2) ?
    C46 Fe4 C49 C48 . . . . -169.4(8) ?
    C44 Fe4 C49 C48 . . . . -88.4(9) ?
    C50 Fe4 C49 C48 . . . . 118.4(13) ?
    C43 Fe4 C49 C48 . . . . -52.0(14) ?
    C51 Fe4 C49 C48 . . . . 80.9(9) ?
    C52 Fe4 C49 C48 . . . . 38.5(8) ?
    C45 Fe4 C49 C50 . . . . 111.7(10) ?
    C47 Fe4 C49 C50 . . . . 37(3) ?
    C46 Fe4 C49 C50 . . . . 72.3(11) ?
    C44 Fe4 C49 C50 . . . . 153.3(9) ?
    C43 Fe4 C49 C50 . . . . -170.4(10) ?
    C51 Fe4 C49 C50 . . . . -37.4(9) ?
    C52 Fe4 C49 C50 . . . . -79.8(9) ?
    C48 Fe4 C49 C50 . . . . -118.4(13) ?
    C48 C49 C50 C51 . . . . 0.3(16) ?
    Fe4 C49 C50 C51 . . . . 61.0(10) ?
    C48 C49 C50 Fe4 . . . . -60.7(9) ?
    C45 Fe4 C50 C51 . . . . 155.6(9) ?
    C47 Fe4 C50 C51 . . . . 73.2(11) ?
    C46 Fe4 C50 C51 . . . . 114.3(10) ?
    C44 Fe4 C50 C51 . . . . -175.5(11) ?
    C49 Fe4 C50 C51 . . . . -117.2(13) ?
    C43 Fe4 C50 C51 . . . . 46(2) ?
    C52 Fe4 C50 C51 . . . . -34.6(9) ?
    C48 Fe4 C50 C51 . . . . -78.8(9) ?
    C45 Fe4 C50 C49 . . . . -87.3(10) ?
    C47 Fe4 C50 C49 . . . . -169.7(8) ?
    C46 Fe4 C50 C49 . . . . -128.5(9) ?
    C44 Fe4 C50 C49 . . . . -58.4(16) ?
    C43 Fe4 C50 C49 . . . . 162.7(17) ?
    C51 Fe4 C50 C49 . . . . 117.2(13) ?
    C52 Fe4 C50 C49 . . . . 82.5(9) ?
    C48 Fe4 C50 C49 . . . . 38.4(8) ?
    C49 C50 C51 C52 . . . . -2.0(16) ?
    Fe4 C50 C51 C52 . . . . 57.6(10) ?
    C49 C50 C51 Fe4 . . . . -59.6(9) ?
    C45 Fe4 C51 C50 . . . . -48.5(16) ?
    C47 Fe4 C51 C50 . . . . -125.1(9) ?
    C46 Fe4 C51 C50 . . . . -82.1(10) ?
    C44 Fe4 C51 C50 . . . . 170(2) ?
    C49 Fe4 C51 C50 . . . . 40.7(9) ?
    C43 Fe4 C51 C50 . . . . -165.8(8) ?
    C52 Fe4 C51 C50 . . . . 123.9(13) ?
    C48 Fe4 C51 C50 . . . . 85.8(10) ?
    C45 Fe4 C51 C52 . . . . -172.4(11) ?
    C47 Fe4 C51 C52 . . . . 111.0(9) ?
    C46 Fe4 C51 C52 . . . . 154.0(9) ?
    C44 Fe4 C51 C52 . . . . 46(3) ?
    C49 Fe4 C51 C52 . . . . -83.2(9) ?
    C50 Fe4 C51 C52 . . . . -123.9(13) ?
    C43 Fe4 C51 C52 . . . . 70.3(10) ?
    C48 Fe4 C51 C52 . . . . -38.1(8) ?
    C50 C51 C52 C48 . . . . 2.9(16) ?
    Fe4 C51 C52 C48 . . . . 60.3(9) ?
    C50 C51 C52 Fe4 . . . . -57.3(11) ?
    C49 C48 C52 C51 . . . . -2.5(15) ?
    Fe4 C48 C52 C51 . . . . -59.9(10) ?
    C49 C48 C52 Fe4 . . . . 57.4(9) ?
    C45 Fe4 C52 C51 . . . . 160(3) ?
    C47 Fe4 C52 C51 . . . . -85.1(9) ?
    C46 Fe4 C52 C51 . . . . -51.1(15) ?
    C44 Fe4 C52 C51 . . . . -168.3(8) ?
    C49 Fe4 C52 C51 . . . . 80.9(9) ?
    C50 Fe4 C52 C51 . . . . 34.6(9) ?
    C43 Fe4 C52 C51 . . . . -129.2(8) ?
    C48 Fe4 C52 C51 . . . . 119.8(12) ?
    C45 Fe4 C52 C48 . . . . 41(3) ?
    C47 Fe4 C52 C48 . . . . 155.1(8) ?
    C46 Fe4 C52 C48 . . . . -171.0(9) ?
    C44 Fe4 C52 C48 . . . . 71.9(10) ?
    C49 Fe4 C52 C48 . . . . -38.9(8) ?
    C50 Fe4 C52 C48 . . . . -85.2(9) ?
    C43 Fe4 C52 C48 . . . . 110.9(8) ?
    C51 Fe4 C52 C48 . . . . -119.8(12) ?
data_global
_journal_date_recd_electronic     2009-11-20
_journal_date_accepted     2009-12-02
_journal_name_full     'Acta Crystallographica, Section E'
_journal_year     2010
_journal_volume     66
_journal_issue      1
_journal_page_first     m22
_journal_page_last     m22
_journal_paper_category     QM
_journal_coeditor_code     CV2664
_publ_contact_author_name     'Dr. Yong Nie'
_publ_contact_author_address
;
 School of Chemistry and Chemical Engineering
 University of Jinan
 Jinan 250022
 People's Republic of China.
;
_publ_contact_author_email     chm_niey@ujn.edu.cn
_publ_contact_author_fax     '86 531 82767367'
_publ_contact_author_phone     '86 531 82767367'
_publ_section_title
;
An orthorhombic polymorph of 1-[(ferrocenyl)(hydroxy)methyl]-
1,2-dicarba-<i>closo</i>-dodecaborane
;
loop_
    _publ_author_name
    _publ_author_address
    'Hongwei Chen'
;
 School of Chemistry and Chemical Engineering
 University of Jinan
 Jinan 250022
 People's Republic of China
;
    'Jinling Miao'
;
 School of Chemistry and Chemical Engineering
 University of Jinan
 Jinan 250022
 People's Republic of China
;
    'Peihua Zhu'
;
 School of Chemistry and Chemical Engineering
 University of Jinan
 Jinan 250022
 People's Republic of China
;
    'Daqi Wang'
;
 College of Chemistry and Chemical Engineering
 Liaocheng University
 Liaocheng 252059
 People's Republic of China
;
    'Yong Nie'
;
 School of Chemistry and Chemical Engineering
 University of Jinan
 Jinan 250022
 People's Republic of China
;
_publ_section_synopsis     .
_refine_special_details
;
Refinement of <i>F</i>^2^ against ALL reflections. The weighted
<i>R</i>-Factor <i>wR</i> and goodness of fit <i>S</i> are based
on <i>F</i>^2^, Conventional <i>R</i>-factors <i>R</i> are based
on <i>F</i>, with <i>F</i> set to zero for negative <i>F</>^2^.
The threshold expression of <i>F<i>^2^ > 2sigma(<i>F</i>^2^) is
used only for calculating <i>R</i>-factors(gt) <i>etc</i>. and is
 not relevant to the choice of reflections for refinement.
<i>R</i>-factors based on <i>F</i>^2^ are statistically about
twice as large as those based on <i>F</i>, and <i>R</i>-factors
based on ALL data will be even larger.
;
