# Supplementary material for: An ortho­rhom­bic polymorph of 1-[(ferrocen­yl)(hydr­oxy)meth­yl]-1,2-dicarba-closo-dodecaborane
Source: Acta Crystallogr Sect E Struct Rep Online. 2009 Dec 9;66(Pt 1):m22. doi: 10.1107/S1600536809051903 (PMC2980021; doi:10.1107/S1600536809051903)
Supplement: Supplementary file 2 [file e-66-00m22-Isup2.hkl]

# 
# h,k,l, Fc-squared, Fo-squared, sigma(Fo-squared) and status flag 
# 
data_I
_shelx_title ' 091107h in Pca2(1)' 
_shelx_refln_list_code          4 
_shelx_F_calc_maximum      911.60 
_exptl_crystal_F_000      2944.00 
_reflns_d_resolution_high  0.8403 
 
loop_ 
 _symmetry_equiv_pos_as_xyz 
 'x, y, z' 
 '-x, -y, z+1/2' 
 'x+1/2, -y, z' 
 '-x+1/2, y, z+1/2' 
 
_cell_length_a    27.0511 
_cell_length_b     8.9682 
_cell_length_c    29.1911 
_cell_angle_alpha  90.000 
_cell_angle_beta   90.000 
_cell_angle_gamma  90.000 
 
_shelx_F_squared_multiplier     1.000 
 
loop_ 
 _refln_index_h 
 _refln_index_k 
 _refln_index_l 
 _refln_F_squared_calc 
 _refln_F_squared_meas 
 _refln_F_squared_sigma 
 _refln_observed_status 
   0   0 -34       60.48      -37.45    290.97 o 
   2   0 -34      284.78      221.62    222.55 o 
   4   0 -34      178.62      234.59    237.36 o 
   6   0 -34      371.47      515.10    255.16 o 
   0   1 -34      367.33      483.90    235.28 o 
   1   1 -34       63.21      110.36    153.55 o 
   2   1 -34      519.16      436.19    166.31 o 
   3   1 -34       16.20       49.92    149.50 o 
   4   1 -34       21.97      110.71    151.89 o 
   5   1 -34       68.69      188.39    166.61 o 
   0   2 -34       52.99      205.19    214.80 o 
   1   2 -34      136.19      288.63    154.07 o 
   2   2 -34      570.21      535.02    205.09 o 
   2   0 -33       39.13       76.29    207.18 o 
   4   0 -33      167.53       58.63    213.54 o 
   6   0 -33      124.13      103.28    235.32 o 
   8   0 -33      197.45      327.30    235.52 o 
  10   0 -33       16.56       52.75    208.89 o 
   1   1 -33       96.55      114.05    161.68 o 
   2   1 -33      180.08      307.36    156.90 o 
   3   1 -33      100.10       46.20    155.21 o 
   4   1 -33       52.80      187.40    157.76 o 
   5   1 -33       19.10      -99.65    144.36 o 
   6   1 -33       62.29       13.90    161.61 o 
   7   1 -33       29.58       82.70    165.70 o 
   8   1 -33      218.61      376.78    180.28 o 
   9   1 -33       17.13      163.13    163.95 o 
   1   2 -33       34.30       22.24    135.26 o 
   2   2 -33      126.56      246.50    160.35 o 
   3   2 -33       28.23       48.56    141.83 o 
   4   2 -33       52.74      -24.90    145.62 o 
   5   2 -33       93.84      138.68    151.82 o 
   6   2 -33      212.97      130.21    159.23 o 
   7   2 -33       76.12       87.90    164.32 o 
   8   2 -33      529.26      438.02    174.59 o 
   1   3 -33       27.32       41.07    144.49 o 
   2   3 -33      170.10      284.69    164.08 o 
   3   3 -33      115.21      183.04    151.20 o 
   4   3 -33       62.65      131.07    149.77 o 
   0   0 -32     1098.61      600.67    342.83 o 
   2   0 -32       89.05      281.61    226.12 o 
   4   0 -32      648.05      765.16    263.18 o 
   6   0 -32      149.44      276.74    238.29 o 
   8   0 -32     1158.31     1207.13    306.91 o 
  10   0 -32      445.83      435.15    251.51 o 
  12   0 -32       18.53     -195.90    361.55 o 
   0   1 -32      527.50      464.38    241.37 o 
   1   1 -32      129.68      157.80    154.08 o 
   2   1 -32       33.83       56.95    146.33 o 
   3   1 -32      136.59       80.12    151.82 o 
   4   1 -32     1637.79     1787.02    229.31 o 
   5   1 -32        9.49       -6.20    145.66 o 
   6   1 -32      365.49      502.94    173.96 o 
   7   1 -32      174.02      328.78    169.77 o 
   8   1 -32      212.84      302.90    177.21 o 
   9   1 -32       40.12       91.99    167.68 o 
  10   1 -32      714.98      455.25    184.07 o 
  11   1 -32       88.65      221.26    173.83 o 
  12   1 -32      273.34      348.56    182.74 o 
   0   2 -32     1394.60     1490.86    300.22 o 
   1   2 -32      671.31      689.10    187.20 o 
   2   2 -32      173.15      235.70    161.74 o 
   3   2 -32      180.45      295.34    157.42 o 
   4   2 -32       52.51      -49.15    141.11 o 
   5   2 -32        2.90      143.95    159.83 o 
   6   2 -32      478.53      358.16    168.75 o 
   7   2 -32      838.29      795.09    190.27 o 
   8   2 -32      522.14      580.12    180.56 o 
   9   2 -32      102.82      190.68    168.42 o 
  10   2 -32      164.01       84.37    152.26 o 
   0   3 -32       64.84      135.32    205.26 o 
   1   3 -32       40.88       93.36    152.10 o 
   2   3 -32       52.18      111.01    148.74 o 
   3   3 -32     2313.76     2182.58    246.55 o 
   4   3 -32      184.99      369.14    170.95 o 
   5   3 -32      202.31      338.83    163.09 o 
   6   3 -32       62.03      146.79    142.60 o 
   7   3 -32      371.57      631.84    169.05 o 
   8   3 -32        0.88      -36.78    136.23 o 
   0   4 -32      381.97      177.67    215.28 o 
   1   4 -32      425.48      387.59    167.02 o 
   2   4 -32       34.68      -39.99    148.59 o 
   3   4 -32      369.99      413.72    162.02 o 
   2   0 -31      476.92      423.61    238.33 o 
   4   0 -31      398.57      638.23    271.71 o 
   6   0 -31     2049.59     2236.85    369.48 o 
   8   0 -31     1592.33     1595.08    320.67 o 
  10   0 -31      325.67      410.51    256.15 o 
  12   0 -31      291.89      293.35    225.32 o 
  14   0 -31      680.21     1167.56    299.40 o 
   1   1 -31      124.08      173.65    166.64 o 
   2   1 -31     1757.02     2158.02    237.07 o 
   3   1 -31      200.29      135.27    156.22 o 
   4   1 -31      384.68      519.16    173.72 o 
   5   1 -31      668.55      808.38    186.67 o 
   6   1 -31      373.16      554.75    180.69 o 
   7   1 -31       11.96      104.53    161.00 o 
   8   1 -31      332.30      458.15    175.04 o 
   9   1 -31       14.80       73.62    155.06 o 
  10   1 -31     1367.45     1592.97    222.29 o 
  11   1 -31        9.56      163.00    157.55 o 
  12   1 -31      571.38      599.96    182.14 o 
  13   1 -31       22.61      118.63    163.74 o 
  14   1 -31      169.16      139.85    170.27 o 
   1   2 -31     2792.48     2342.76    249.55 o 
   2   2 -31      861.63      845.02    184.85 o 
   3   2 -31      174.14      329.35    162.05 o 
   4   2 -31       38.91       68.15    160.81 o 
   5   2 -31      116.42      162.52    144.63 o 
   6   2 -31     1532.98     1902.64    314.00 o 
   7   2 -31      116.11      299.53    148.13 o 
   8   2 -31      282.91      366.94    158.66 o 
   9   2 -31      387.42      479.19    167.70 o 
  10   2 -31       43.53       70.17    150.81 o 
  11   2 -31      178.32      336.76    153.71 o 
  12   2 -31      200.44      261.79    157.69 o 
  13   2 -31      496.56      472.67    167.23 o 
   1   3 -31      166.51      118.18    142.26 o 
   2   3 -31      494.77      361.06    168.76 o 
   3   3 -31     1588.04     1609.99    220.21 o 
   4   3 -31       39.93       55.02    144.46 o 
   5   3 -31     1547.65     1636.61    195.54 o 
   6   3 -31      135.30      289.62    153.31 o 
   7   3 -31      165.48      119.00    147.73 o 
   8   3 -31        9.81      196.10    140.41 o 
   9   3 -31      907.35      740.81    167.59 o 
  10   3 -31      149.58      272.94    158.93 o 
  11   3 -31       40.33      123.57    154.32 o 
   1   4 -31     2088.54     2207.47    315.39 o 
   2   4 -31       13.58       -7.22    137.28 o 
   3   4 -31       51.64        0.39    148.79 o 
   4   4 -31        1.67       54.63    143.79 o 
   5   4 -31      271.23      408.50    168.22 o 
   6   4 -31       30.84      -61.91    128.42 o 
   7   4 -31      149.41       77.77    140.44 o 
   8   4 -31        1.96      -52.21    135.32 o 
   0   0 -30      442.87      725.99    377.40 o 
   2   0 -30      829.36     1253.13    296.80 o 
   4   0 -30      134.47      313.86    240.98 o 
   6   0 -30      116.16      299.63    248.06 o 
   8   0 -30      936.01     1011.82    328.42 o 
  10   0 -30     1271.14     1647.91    320.82 o 
  12   0 -30      499.49      671.05    470.31 o 
  14   0 -30       46.42      -58.09    202.09 o 
  16   0 -30     3041.65     3961.24    592.03 o 
   0   1 -30      148.67      272.44    224.77 o 
   1   1 -30      104.76      292.44    161.38 o 
   2   1 -30      865.72     1147.40    198.98 o 
   3   1 -30       52.56      110.28    156.16 o 
   4   1 -30      656.39      714.63    190.97 o 
   5   1 -30      463.43      608.28    178.29 o 
   6   1 -30     2176.85     2596.25    250.17 o 
   7   1 -30       56.04       91.56    158.47 o 
   8   1 -30      335.62      190.71    164.80 o 
   9   1 -30        5.51      112.13    164.25 o 
  10   1 -30       39.91       54.89    182.96 o 
  11   1 -30       25.28      273.13    149.50 o 
  12   1 -30     2630.30     2982.08    270.77 o 
  13   1 -30       94.56      419.77    153.37 o 
  14   1 -30      109.76      361.13    158.44 o 
  15   1 -30       25.96      149.18    150.33 o 
   0   2 -30      920.26      894.43    278.01 o 
   1   2 -30      162.21      575.19    178.76 o 
   2   2 -30     2302.88     2382.67    246.42 o 
   3   2 -30      359.15      424.04    175.63 o 
   4   2 -30      167.15      217.08    145.62 o 
   5   2 -30      201.10      192.54    133.95 o 
   6   2 -30      407.20      454.07    146.74 o 
   7   2 -30      129.88      218.31    145.80 o 
   8   2 -30      424.49      498.35    156.63 o 
   9   2 -30     1198.20     1426.76    191.90 o 
  10   2 -30      612.11      832.43    171.57 o 
  11   2 -30       13.54       83.33    139.67 o 
  12   2 -30      440.44      444.74    163.77 o 
  13   2 -30      177.30      313.19    154.66 o 
  14   2 -30      120.20      224.58    148.29 o 
  15   2 -30      287.25      247.85    167.32 o 
   0   3 -30       15.56      120.17    208.77 o 
   1   3 -30      879.17      582.65    173.67 o 
   2   3 -30      918.18      765.79    185.36 o 
   3   3 -30       43.16       97.60    142.80 o 
   4   3 -30      436.72      409.92    171.36 o 
   5   3 -30      826.60      871.58    185.27 o 
   6   3 -30      606.88      587.02    160.32 o 
   7   3 -30      233.10      332.59    150.21 o 
   8   3 -30      410.52      374.94    148.20 o 
   9   3 -30      656.26      703.51    166.76 o 
  10   3 -30       79.75      186.48    148.21 o 
  11   3 -30      403.83      357.09    159.46 o 
  12   3 -30      821.76      731.65    170.50 o 
  13   3 -30     1159.67      946.70    214.37 o 
   0   4 -30      184.05       26.57    199.54 o 
   1   4 -30      423.43      270.64    158.36 o 
   2   4 -30      210.90      -26.42    145.92 o 
   3   4 -30      605.35      474.60    170.68 o 
   4   4 -30       17.06       38.81    150.86 o 
   5   4 -30     1009.51      479.63    181.35 o 
   6   4 -30       78.85      -16.86    133.81 o 
   7   4 -30      185.26      162.31    141.88 o 
   8   4 -30       43.52      -57.81    134.27 o 
   9   4 -30     1003.62      744.99    167.37 o 
  10   4 -30       19.09       81.96    139.37 o 
   0   5 -30       49.79      149.84    203.67 o 
   1   5 -30      238.39      172.78    157.35 o 
   2   5 -30      118.22       39.45    140.65 o 
   3   5 -30      155.85      102.03    150.53 o 
   4   5 -30       17.61      -58.84    150.09 o 
   5   5 -30      211.33      215.32    151.06 o 
   6   5 -30       75.08      -26.74    147.24 o 
   2   0 -29      175.08      169.91    230.50 o 
   4   0 -29      110.20      626.80    247.77 o 
   6   0 -29       20.18       57.72    228.79 o 
   8   0 -29     1128.28     1607.45    322.96 o 
  10   0 -29     2041.59     2322.92    349.54 o 
  12   0 -29     1165.31     1199.21    279.08 o 
  14   0 -29      325.02      658.92    276.45 o 
  16   0 -29      202.32      449.42    383.16 o 
   1   1 -29       12.61       85.80    148.04 o 
   2   1 -29       60.69      126.41    147.13 o 
   3   1 -29       40.56       46.50    161.88 o 
   4   1 -29      141.39      110.64    157.71 o 
   5   1 -29        9.04      127.84    149.73 o 
   6   1 -29      926.29     1090.95    196.22 o 
   7   1 -29      268.51      484.73    154.45 o 
   8   1 -29     1262.69     1641.08    203.78 o 
   9   1 -29       20.06      135.94    139.51 o 
  10   1 -29      135.58      138.41    138.43 o 
  11   1 -29       77.59       -2.81    140.83 o 
  12   1 -29      644.20      724.66    169.06 o 
  13   1 -29       19.06      206.60    148.72 o 
  14   1 -29     1545.73     1612.91    194.65 o 
  15   1 -29       80.06      182.46    150.05 o 
  16   1 -29      365.34      530.95    180.58 o 
  17   1 -29       26.04      294.15    257.06 o 
   1   2 -29       21.16       60.24    149.42 o 
   2   2 -29      615.20      728.34    184.44 o 
   3   2 -29      287.56      434.44    152.97 o 
   4   2 -29      721.77      608.93    149.98 o 
   5   2 -29      273.01      425.74    146.57 o 
   6   2 -29        2.84      187.95    143.52 o 
   7   2 -29       59.99       28.31    138.91 o 
   8   2 -29      457.04      534.19    162.49 o 
   9   2 -29       22.73       -5.39    131.30 o 
  10   2 -29     1443.05     1780.80    193.63 o 
  11   2 -29      654.75      629.99    186.45 o 
  12   2 -29      590.90      652.87    159.98 o 
  13   2 -29       89.65      176.06    148.61 o 
  14   2 -29      117.74      172.67    141.98 o 
  15   2 -29      243.36      224.54    171.32 o 
  16   2 -29       78.59      392.49    194.09 o 
   1   3 -29      809.25      868.24    188.01 o 
   2   3 -29      190.41      228.91    153.82 o 
   3   3 -29       46.73      -45.23    151.58 o 
   4   3 -29       44.08       16.57    134.62 o 
   5   3 -29       17.61      116.78    130.32 o 
   6   3 -29      238.48      382.57    150.13 o 
   7   3 -29      719.26      754.07    160.73 o 
   8   3 -29      272.41      252.54    141.97 o 
   9   3 -29      358.67      209.41    141.99 o 
  10   3 -29       29.61        6.55    138.42 o 
  11   3 -29      189.56      319.82    151.71 o 
  12   3 -29      517.80      508.31    165.71 o 
  13   3 -29      113.18      178.02    142.81 o 
  14   3 -29      407.87      544.29    179.95 o 
  15   3 -29      555.30      602.69    174.33 o 
   1   4 -29      118.66      175.68    152.33 o 
   2   4 -29       34.27       50.27    138.65 o 
   3   4 -29      687.99      808.95    192.56 o 
   4   4 -29       17.64       13.20    146.21 o 
   5   4 -29      279.43      145.01    137.97 o 
   6   4 -29       61.92       31.64    130.35 o 
   7   4 -29       78.61      210.85    137.42 o 
   8   4 -29      186.08      301.29    145.32 o 
   9   4 -29       93.20      142.10    138.22 o 
  10   4 -29      113.26        6.20    125.95 o 
  11   4 -29      682.19      579.48    156.47 o 
  12   4 -29       84.16      164.71    138.12 o 
   1   5 -29      176.49      216.20    148.59 o 
   2   5 -29       93.42      138.89    152.71 o 
   3   5 -29      221.00      231.86    153.21 o 
   4   5 -29       36.69       31.48    140.13 o 
   5   5 -29      112.32      -28.24    150.28 o 
   6   5 -29        7.28      199.14    155.84 o 
   7   5 -29      723.80      716.26    149.84 o 
   8   5 -29      171.43      136.74    125.80 o 
   9   5 -29       42.76        9.96    127.47 o 
   0   0 -28     1895.28     2068.49    459.50 o 
   2   0 -28       43.32      352.21    212.69 o 
   4   0 -28     4964.77     6082.83    486.36 o 
   6   0 -28     1081.37     1551.22    294.76 o 
   8   0 -28      315.44      362.97    233.74 o 
  10   0 -28     1358.70     1478.57    289.22 o 
  12   0 -28     1092.61     1214.87    299.43 o 
  14   0 -28      707.90      522.29    207.16 o 
  16   0 -28       36.36       28.68    189.04 o 
  18   0 -28      522.62      119.56    338.51 o 
   0   1 -28     5864.10     6426.61    497.82 o 
   1   1 -28      113.93      202.85    163.09 o 
   2   1 -28      282.72      332.31    157.76 o 
   3   1 -28      107.41      218.38    156.43 o 
   4   1 -28      800.79      582.93    151.88 o 
   5   1 -28       35.64       28.84    130.53 o 
   6   1 -28      642.38      701.95    155.83 o 
   7   1 -28      989.54     1211.38    173.05 o 
   8   1 -28     2488.17     2654.44    219.73 o 
   9   1 -28      149.84      266.54    141.97 o 
  10   1 -28     1220.61     1136.15    172.31 o 
  11   1 -28       88.36      -57.82    121.32 o 
  12   1 -28        7.66       -9.15    139.66 o 
  13   1 -28        3.11       13.78    142.25 o 
  14   1 -28     1185.87     1663.92    191.56 o 
  15   1 -28      302.41      364.63    150.24 o 
  16   1 -28      214.43      385.79    173.84 o 
  17   1 -28      174.01      367.69    263.13 o 
  18   1 -28      193.11      401.89    396.12 o 
   0   2 -28      103.82     -102.48    204.54 o 
   1   2 -28       19.20      -93.44    137.48 o 
   2   2 -28      199.71      243.89    158.45 o 
   3   2 -28     3222.02     2898.11    229.17 o 
   4   2 -28     2303.89     1876.69    192.08 o 
   5   2 -28      431.85      715.43    161.99 o 
   6   2 -28      516.73      456.38    149.16 o 
   7   2 -28      250.80      393.38    148.33 o 
   8   2 -28      298.46      227.49    147.58 o 
   9   2 -28       16.12       67.91    135.81 o 
  10   2 -28     1034.38      931.67    162.81 o 
  11   2 -28     2272.32     2701.19    220.88 o 
  12   2 -28      513.65      351.09    151.22 o 
  13   2 -28      327.52      543.38    156.87 o 
  14   2 -28      151.30      176.70    144.96 o 
  15   2 -28       81.88      115.98    154.23 o 
  16   2 -28        9.94       32.95    188.78 o 
  17   2 -28      179.15       -5.29    178.89 o 
  18   2 -28      316.29      453.42    234.03 o 
   0   3 -28      272.96      340.72    235.60 o 
   1   3 -28     2153.49     2014.86    228.47 o 
   2   3 -28       58.31       53.35    152.91 o 
   3   3 -28      450.14      401.35    165.16 o 
   4   3 -28        5.34      -28.86    124.97 o 
   5   3 -28       43.67       76.13    133.43 o 
   6   3 -28      306.05      259.29    144.21 o 
   7   3 -28     5034.48     5347.97    288.82 o 
   8   3 -28      168.12      187.16    139.54 o 
   9   3 -28      337.33      428.10    152.15 o 
  10   3 -28      118.87      153.21    139.82 o 
  11   3 -28      183.21      307.34    146.70 o 
  12   3 -28       33.91       41.32    130.34 o 
  13   3 -28      124.92      208.16    137.16 o 
  14   3 -28      151.96      403.66    151.02 o 
  15   3 -28      754.06      680.06    167.57 o 
  16   3 -28       51.92       49.21    157.13 o 
   0   4 -28        6.80      -37.15    189.95 o 
   1   4 -28      209.39      228.92    157.16 o 
   2   4 -28       39.30      105.18    150.90 o 
   3   4 -28     3488.55     2763.49    255.25 o 
   4   4 -28       71.74       -8.16    149.62 o 
   5   4 -28      245.50      210.67    144.66 o 
   6   4 -28       64.94       82.75    138.35 o 
   7   4 -28      631.82      745.34    159.54 o 
   8   4 -28       25.63      -25.38    116.68 o 
   9   4 -28       68.06       56.56    125.39 o 
  10   4 -28       76.45       82.71    128.73 o 
  11   4 -28     1994.00     2228.95    194.59 o 
  12   4 -28        3.46      183.09    127.52 o 
  13   4 -28      253.56      343.55    134.57 o 
  14   4 -28       39.28       72.76    140.56 o 
   0   5 -28      941.62      893.02    266.28 o 
   1   5 -28      256.30      174.84    151.64 o 
   2   5 -28       11.04      -35.74    134.35 o 
   3   5 -28     1084.16      857.81    190.48 o 
   4   5 -28       17.83      -75.79    135.95 o 
   5   5 -28      133.50      309.80    151.49 o 
   6   5 -28       61.97       76.55    115.80 o 
   7   5 -28     3276.06     3309.77    260.62 o 
   8   5 -28      198.09      210.89    128.23 o 
   9   5 -28      249.60      361.66    125.44 o 
  10   5 -28        6.39       -4.86    113.41 o 
  11   5 -28      212.68      132.92    127.59 o 
   0   6 -28      200.84     -218.95    256.40 o 
   1   6 -28      214.48       15.28    246.48 o 
   2   6 -28       36.27     -104.30    166.76 o 
   3   6 -28      861.08      769.23    315.76 o 
   4   6 -28     1094.50      958.59    249.04 o 
   5   6 -28       52.64      -62.61    297.45 o 
   2   0 -27     1369.22     1728.22    297.77 o 
   4   0 -27     2057.42     2058.28    336.49 o 
   6   0 -27      974.78     1470.61    476.79 o 
   8   0 -27       54.03      292.19    231.56 o 
  10   0 -27     1702.83     1503.18    238.50 o 
  12   0 -27     1010.44     1401.37    229.07 o 
  14   0 -27      351.37      359.86    201.26 o 
  16   0 -27       57.01      -55.42    174.77 o 
  18   0 -27      221.46      738.95    365.87 o 
  20   0 -27       57.53      125.32    337.07 o 
   1   1 -27      646.54      873.92    179.22 o 
   2   1 -27      660.72      512.47    148.85 o 
   3   1 -27      122.50       17.29    132.73 o 
   4   1 -27       81.86      118.78    128.05 o 
   5   1 -27      161.09      286.44    137.69 o 
   6   1 -27     2561.62     3177.99    332.71 o 
   7   1 -27        6.51      107.87    135.02 o 
   8   1 -27     1446.68     2099.58    204.76 o 
   9   1 -27       35.30      155.15    139.60 o 
  10   1 -27      638.57      690.19    159.63 o 
  11   1 -27       33.15       93.65    135.64 o 
  12   1 -27      542.70      497.33    148.08 o 
  13   1 -27      107.08      220.40    147.81 o 
  14   1 -27      943.62     1052.18    166.56 o 
  15   1 -27      120.67      253.33    148.94 o 
  16   1 -27      310.81      523.25    173.57 o 
  17   1 -27      123.94      469.72    246.96 o 
  18   1 -27      264.66      172.85    361.55 o 
  19   1 -27        5.98     -187.26    332.74 o 
  20   1 -27      378.75      563.22    399.00 o 
   1   2 -27      284.28      248.78    158.23 o 
   2   2 -27     2373.00     2445.21    237.18 o 
   3   2 -27     1249.10     1195.58    169.70 o 
   4   2 -27      135.99      243.23    138.57 o 
   5   2 -27     1896.24     1833.95    188.15 o 
   6   2 -27      466.61      540.60    149.25 o 
   7   2 -27      110.73      147.14    132.83 o 
   8   2 -27      399.16      786.08    187.71 o 
   9   2 -27      728.02      978.01    195.45 o 
  10   2 -27     1450.06     1385.76    175.59 o 
  11   2 -27      210.85      259.42    140.87 o 
  12   2 -27      551.02      564.72    150.30 o 
  13   2 -27       94.06      162.54    141.96 o 
  14   2 -27      305.10      436.01    153.00 o 
  15   2 -27       94.94       59.06    136.68 o 
  16   2 -27      308.16      227.53    146.06 o 
  17   2 -27      676.05      604.10    183.40 o 
  18   2 -27      105.31      220.21    204.68 o 
  19   2 -27      102.72      180.64    259.23 o 
   1   3 -27     4032.82     3941.97    428.76 o 
   2   3 -27      361.60      409.39    160.13 o 
   3   3 -27      119.49      106.91    139.93 o 
   4   3 -27        4.57      -24.02    123.49 o 
   5   3 -27      878.83      854.31    162.79 o 
   6   3 -27      623.69      580.12    156.22 o 
   7   3 -27      597.14      613.31    154.86 o 
   8   3 -27       27.25       37.28    125.23 o 
   9   3 -27      772.59      800.49    144.59 o 
  10   3 -27      179.73      152.23    123.35 o 
  11   3 -27      251.39      291.72    128.79 o 
  12   3 -27       92.69       99.83    125.38 o 
  13   3 -27     1727.18     1909.92    260.90 o 
  14   3 -27      111.15       10.83    123.39 o 
  15   3 -27      203.31      183.53    140.16 o 
  16   3 -27       38.15      -96.56    151.43 o 
  17   3 -27      106.49       12.53    153.56 o 
  18   3 -27      104.50       56.08    178.71 o 
   1   4 -27      147.77      -26.39    134.11 o 
   2   4 -27       58.70       42.07    147.14 o 
   3   4 -27     1761.95     1661.11    213.35 o 
   4   4 -27       24.38       80.01    130.84 o 
   5   4 -27      970.79      849.21    144.92 o 
   6   4 -27      235.78      310.81    127.68 o 
   7   4 -27      299.24      218.93    122.78 o 
   8   4 -27       25.63       69.98    115.99 o 
   9   4 -27     1529.04     1172.77    160.32 o 
  10   4 -27       56.16       31.15    123.96 o 
  11   4 -27       61.60      152.29    126.92 o 
  12   4 -27       62.55       69.56    119.61 o 
  13   4 -27       43.53      106.28    125.40 o 
  14   4 -27        4.68       97.37    139.68 o 
  15   4 -27       90.78      -34.87    135.94 o 
  16   4 -27       28.16       12.97    143.32 o 
   1   5 -27     1209.60     1316.16    205.70 o 
   2   5 -27       59.10       19.10    137.44 o 
   3   5 -27       79.89     -112.13    129.12 o 
   4   5 -27       16.16      -13.90    144.49 o 
   5   5 -27      381.38      192.11    154.62 o 
   6   5 -27      141.84      215.77    123.92 o 
   7   5 -27      205.84      111.92    117.24 o 
   8   5 -27       90.12      155.46    125.01 o 
   9   5 -27      215.87      133.05    124.64 o 
  10   5 -27        5.04      -10.64    113.79 o 
  11   5 -27       65.41      128.03    121.68 o 
  12   5 -27       12.30      -17.35    124.35 o 
  13   5 -27      471.18       90.58    158.54 o 
   1   6 -27      268.69      177.94    233.60 o 
   2   6 -27      273.87      153.80    255.22 o 
   3   6 -27      430.85      219.27    223.06 o 
   4   6 -27      185.96       76.21    228.40 o 
   5   6 -27      638.86      583.75    276.38 o 
   6   6 -27      141.08     -128.64    229.09 o 
   7   6 -27      138.30      329.99    162.47 o 
   8   6 -27       20.36       67.24    146.36 o 
   9   6 -27      641.76     2618.80   1473.07 o 
   0   0 -26        9.64      -33.13    273.69 o 
   2   0 -26      183.46      464.76    245.60 o 
   4   0 -26      583.65      924.49    499.12 o 
   6   0 -26     4412.79     4655.37    320.43 o 
   8   0 -26      636.07      625.19    189.89 o 
  10   0 -26       16.14      271.44    173.53 o 
  12   0 -26     1727.35     2526.37    272.25 o 
  14   0 -26      190.22      411.23    202.89 o 
  16   0 -26     1001.28     1242.80    233.93 o 
  18   0 -26        5.77     -256.40    285.21 o 
  20   0 -26      921.95     1744.39    481.11 o 
   0   1 -26      230.35      221.69    245.60 o 
   1   1 -26      165.54      124.42    155.04 o 
   2   1 -26      783.32     1015.50    158.98 o 
   3   1 -26      314.14      462.02    140.91 o 
   4   1 -26      296.50      306.66    139.73 o 
   5   1 -26      297.48      409.99    149.33 o 
   6   1 -26      220.41      262.25    141.98 o 
   7   1 -26       50.60      117.19    135.95 o 
   8   1 -26      847.23      966.97    166.01 o 
   9   1 -26     1239.96     1343.67    178.38 o 
  10   1 -26     1891.41     2100.98    204.06 o 
  11   1 -26        1.61      322.27    142.22 o 
  12   1 -26      777.67     1021.37    202.82 o 
  13   1 -26       66.50      180.60    137.49 o 
  14   1 -26       20.29      127.97    138.08 o 
  15   1 -26       43.23       78.84    133.99 o 
  16   1 -26     2608.03     3241.54    234.34 o 
  17   1 -26        2.81      -17.56    159.21 o 
  18   1 -26       31.16       14.52    161.49 o 
  19   1 -26      173.14      130.53    213.73 o 
  20   1 -26      849.86      846.42    253.90 o 
  21   1 -26        9.73       31.51    203.20 o 
   0   2 -26      219.46      422.01    233.35 o 
   1   2 -26      926.26     1044.66    186.49 o 
   2   2 -26     1628.50     1668.71    201.30 o 
   3   2 -26      111.69      201.67    134.31 o 
   4   2 -26      404.31      334.56    141.18 o 
   5   2 -26     2648.21     2278.10    205.39 o 
   6   2 -26     1186.79     1271.50    173.47 o 
   7   2 -26      150.87      276.89    137.58 o 
   8   2 -26      365.91      317.79    144.34 o 
   9   2 -26      968.30      994.07    166.05 o 
  10   2 -26       51.14      168.34    119.64 o 
  11   2 -26      265.82      301.01    127.14 o 
  12   2 -26     1254.28     1296.95    161.62 o 
  13   2 -26      843.78      672.51    143.48 o 
  14   2 -26      103.98      125.87    125.89 o 
  15   2 -26      145.39      237.56    145.02 o 
  16   2 -26      343.02      352.42    149.57 o 
  17   2 -26      205.17      275.76    160.70 o 
  18   2 -26       94.21      302.83    183.51 o 
  19   2 -26      422.13      294.55    531.53 o 
  20   2 -26      864.72      325.78    246.76 o 
   0   3 -26      324.46      284.24    213.50 o 
   1   3 -26      258.17      155.64    154.87 o 
   2   3 -26      729.95      418.45    165.73 o 
   3   3 -26      765.51      857.85    164.26 o 
   4   3 -26       29.11      118.14    109.92 o 
   5   3 -26     2173.02     2291.73    270.24 o 
   6   3 -26      171.83       47.46    112.00 o 
   7   3 -26      255.09      206.18    118.66 o 
   8   3 -26      161.96      239.44    122.31 o 
   9   3 -26     2012.65     1960.15    176.47 o 
  10   3 -26      172.73      151.46    120.36 o 
  11   3 -26       31.16       42.11    110.94 o 
  12   3 -26       21.28       72.95    121.75 o 
  13   3 -26      784.49      631.99    145.25 o 
  14   3 -26      119.40       29.56    120.33 o 
  15   3 -26      480.11      224.67    142.18 o 
  16   3 -26      878.27     1062.92    198.34 o 
  17   3 -26      363.53      183.12    182.75 o 
  18   3 -26       36.17      181.09    164.19 o 
  19   3 -26      170.96      217.47    174.29 o 
   0   4 -26      172.95      159.07    200.38 o 
   1   4 -26      905.62      597.38    172.19 o 
   2   4 -26      237.76      289.93    150.26 o 
   3   4 -26      181.56       97.24    139.09 o 
   4   4 -26       38.68       33.28    126.38 o 
   5   4 -26      364.83      445.13    128.41 o 
   6   4 -26      216.51      244.23    124.00 o 
   7   4 -26      132.78      156.13    121.96 o 
   8   4 -26       42.88       31.65    117.99 o 
   9   4 -26     1336.57     1152.97    155.54 o 
  10   4 -26      146.94      201.68    120.72 o 
  11   4 -26      466.06      370.19    127.62 o 
  12   4 -26      128.73      127.01    114.04 o 
  13   4 -26     1886.07     1668.24    169.04 o 
  14   4 -26       11.62      108.10    126.56 o 
  15   4 -26      170.33      275.83    153.00 o 
  16   4 -26      138.24       38.65    142.35 o 
  17   4 -26       84.35       11.01    192.98 o 
   0   5 -26        9.06      -39.71    197.87 o 
   1   5 -26      610.14      588.66    171.88 o 
   2   5 -26       98.71       51.60    145.98 o 
   3   5 -26      355.12      401.49    156.19 o 
   4   5 -26       40.29       98.93    143.41 o 
   5   5 -26      668.54      563.56    150.48 o 
   6   5 -26      206.79      188.70    131.07 o 
   7   5 -26      324.55      217.27    124.58 o 
   8   5 -26       50.99       87.87    116.52 o 
   9   5 -26     1438.85     1417.90    164.01 o 
  10   5 -26      123.89      116.88    117.35 o 
  11   5 -26       67.66       73.26    133.40 o 
  12   5 -26      452.31      268.45    139.30 o 
  13   5 -26      177.90      -50.17    146.81 o 
  14   5 -26       30.76        0.49    157.79 o 
  15   5 -26      104.86      -23.50    160.92 o 
   0   6 -26       99.91      133.96    364.43 o 
   1   6 -26      268.48       76.80    211.74 o 
   2   6 -26      195.05     -212.79    236.77 o 
   3   6 -26      207.54      191.75    246.90 o 
   4   6 -26       26.48     -107.49    205.68 o 
   5   6 -26      505.77      724.98    278.68 o 
   6   6 -26      541.60      315.33    257.61 o 
   7   6 -26       88.77       41.11    168.50 o 
   8   6 -26      213.62       52.00    147.64 o 
   9   6 -26      169.49      137.63    172.96 o 
  10   6 -26       73.64       -5.00    194.19 o 
  11   6 -26      153.45      -21.40    147.75 o 
   0   7 -26      205.15      615.07    430.69 o 
   1   7 -26       23.72     -187.10    204.72 o 
   2   7 -26     1006.25      963.31    315.21 o 
   3   7 -26       64.61     -244.09    243.78 o 
   2   0 -25      190.63      188.74    247.48 o 
   4   0 -25      772.22      944.74    199.60 o 
   6   0 -25     1649.56     1857.01    225.88 o 
   8   0 -25     1816.05     2029.41    312.31 o 
  10   0 -25      242.62      400.27    178.32 o 
  12   0 -25      600.83      583.78    193.38 o 
  14   0 -25     2767.19     2938.86    295.12 o 
  16   0 -25      616.67      298.52    192.70 o 
  18   0 -25      269.41      556.01    351.47 o 
  20   0 -25      248.21      113.91    296.01 o 
  22   0 -25     1093.77     1423.72    416.29 o 
   1   1 -25      255.55      257.03    130.87 o 
   2   1 -25       23.86      129.37    136.99 o 
   3   1 -25      803.42     1041.99    166.36 o 
   4   1 -25     1069.13     1495.34    201.82 o 
   5   1 -25       55.48      114.83    132.56 o 
   6   1 -25       59.80       94.82    130.84 o 
   7   1 -25      483.36      424.72    137.81 o 
   8   1 -25      453.36      430.62    140.85 o 
   9   1 -25      135.17      223.39    122.62 o 
  10   1 -25     3203.34     3684.50    293.55 o 
  11   1 -25      216.86      426.83    147.33 o 
  12   1 -25     1534.30     1386.85    146.39 o 
  13   1 -25       24.28       98.42    106.65 o 
  14   1 -25      350.26      473.11    125.10 o 
  15   1 -25       28.07      -43.31    107.96 o 
  16   1 -25      140.37      348.93    136.15 o 
  17   1 -25       16.36       -1.79    141.48 o 
  18   1 -25     1287.13     1573.86    211.90 o 
  19   1 -25       21.74      -40.04    203.42 o 
  20   1 -25       23.60     -162.99    197.83 o 
  21   1 -25       92.16       31.30    278.84 o 
  22   1 -25      211.11      274.61    211.66 o 
   1   2 -25      987.49     1340.28    213.30 o 
   2   2 -25      186.73      291.36    135.62 o 
   3   2 -25      198.23      167.84    134.29 o 
   4   2 -25       54.77      227.99    133.12 o 
   5   2 -25      631.61      528.28    144.23 o 
   6   2 -25      251.03      191.05    116.66 o 
   7   2 -25      764.32      723.49    136.67 o 
   8   2 -25     1141.01     1215.56    149.13 o 
   9   2 -25      337.32      345.73    127.80 o 
  10   2 -25       35.13       30.10    113.56 o 
  11   2 -25       86.27       87.58    114.14 o 
  12   2 -25      220.12      246.83    127.17 o 
  13   2 -25      220.03      350.84    129.12 o 
  14   2 -25     1622.87     1693.94    167.55 o 
  15   2 -25      904.02     1056.12    152.79 o 
  16   2 -25      590.92      726.28    155.75 o 
  17   2 -25        9.04      124.25    160.89 o 
  18   2 -25      369.50      502.06    203.69 o 
  19   2 -25      107.89       28.09    227.60 o 
  20   2 -25      448.32      647.26    274.33 o 
  21   2 -25      328.67       78.47    232.24 o 
   1   3 -25       67.77       15.16    143.76 o 
   2   3 -25       36.69       80.36    147.44 o 
   3   3 -25      390.16      460.63    157.62 o 
   4   3 -25      170.41      380.91    116.63 o 
   5   3 -25     1616.12     1211.83    149.28 o 
   6   3 -25        4.99      116.22    112.47 o 
   7   3 -25      197.28      297.63    126.48 o 
   8   3 -25      437.10      332.05    126.16 o 
   9   3 -25       17.69       68.18    117.09 o 
  10   3 -25      676.18      681.76    140.49 o 
  11   3 -25     1318.67     1395.46    221.82 o 
  12   3 -25       98.61       50.90    117.62 o 
  13   3 -25       99.35      129.91    120.65 o 
  14   3 -25       33.55       29.77    118.45 o 
  15   3 -25      211.66      239.65    144.54 o 
  16   3 -25       59.80      144.88    145.73 o 
  17   3 -25      740.41      686.81    163.86 o 
  18   3 -25      746.53      551.50    176.98 o 
  19   3 -25      574.62      516.47    200.99 o 
  20   3 -25       80.45      -64.82    267.92 o 
   1   4 -25      918.75      743.77    174.04 o 
   2   4 -25       51.88       53.26    144.99 o 
   3   4 -25      171.28      124.37    144.79 o 
   4   4 -25      348.48      171.97    126.32 o 
   5   4 -25      444.78      249.87    133.43 o 
   6   4 -25      105.78      117.21    113.81 o 
   7   4 -25      550.38      475.14    126.05 o 
   8   4 -25       57.72       45.59    109.27 o 
   9   4 -25      515.25      389.25    128.94 o 
  10   4 -25       44.17      120.15    121.39 o 
  11   4 -25       94.74      260.37    134.05 o 
  12   4 -25      222.74      161.63    117.10 o 
  13   4 -25      374.90      324.29    130.07 o 
  14   4 -25       41.94       40.00    132.73 o 
  15   4 -25      938.07      968.73    327.88 o 
  16   4 -25       38.67      127.24    143.32 o 
  17   4 -25      107.65      161.40    163.78 o 
  18   4 -25       83.96       69.57    161.34 o 
   1   5 -25      411.15      472.57    160.92 o 
   2   5 -25       34.79      -62.40    143.26 o 
   3   5 -25      703.02      709.53    172.40 o 
   4   5 -25      148.55      -60.41    125.46 o 
   5   5 -25      352.39      304.60    134.53 o 
   6   5 -25       26.16        6.56    121.76 o 
   7   5 -25       39.66      -17.35    105.85 o 
   8   5 -25       58.35      -15.03    112.01 o 
   9   5 -25       90.79       55.84    111.24 o 
  10   5 -25       59.35       79.91    130.95 o 
  11   5 -25      795.72      686.35    157.54 o 
  12   5 -25      288.20       41.43    126.80 o 
  13   5 -25       78.43       93.91    154.12 o 
  14   5 -25        2.56      -32.40    157.09 o 
  15   5 -25      542.87      350.19    190.47 o 
  16   5 -25       31.62      502.95    356.21 o 
   1   6 -25      359.93      454.53    241.90 o 
   2   6 -25       19.21     -252.18    206.32 o 
   3   6 -25       21.61     -142.71    239.73 o 
   4   6 -25        5.67      -71.73    215.50 o 
   5   6 -25       46.80      152.88    220.03 o 
   6   6 -25       64.65       54.14    154.87 o 
   7   6 -25      550.28      490.70    188.16 o 
   8   6 -25      565.40      514.67    162.31 o 
   9   6 -25      137.76      116.31    143.98 o 
  10   6 -25       68.06      220.04    152.04 o 
  11   6 -25      318.13      115.45    160.04 o 
  12   6 -25       30.00      -35.53    140.98 o 
  13   6 -25      469.28      185.92    195.11 o 
   1   7 -25       10.56      -83.08    235.05 o 
   2   7 -25      267.74       99.07    245.37 o 
   3   7 -25      137.53      149.90    274.07 o 
   4   7 -25       97.53       34.69    238.83 o 
   5   7 -25      404.18       75.01    228.40 o 
   6   7 -25        8.10     -201.59    224.10 o 
   7   7 -25       63.19     -180.68    251.18 o 
   0   0 -24    15335.69    14446.28    931.97 o 
   2   0 -24      292.91      383.33    164.20 o 
   4   0 -24     1205.38      971.54    198.07 o 
   6   0 -24      780.16      709.77    180.55 o 
   8   0 -24     1082.85     1451.61    218.89 o 
  10   0 -24     1708.77     1639.07    220.92 o 
  12   0 -24       98.03      211.08    158.90 o 
  14   0 -24     2778.91     3423.81    253.14 o 
  16   0 -24      141.08      502.86    176.31 o 
  18   0 -24      175.93      318.05    269.57 o 
  20   0 -24       19.78      -47.76    253.60 o 
  22   0 -24      239.79      -66.89    240.56 o 
   0   1 -24     2551.52     2462.22    338.09 o 
   1   1 -24      718.28      656.13    154.09 o 
   2   1 -24      138.83      214.28    131.95 o 
   3   1 -24      528.77      582.94    147.47 o 
   4   1 -24     8845.70     9295.99    342.04 o 
   5   1 -24      170.31      316.56    139.15 o 
   6   1 -24      774.30      810.80    151.30 o 
   7   1 -24      182.15      318.94    135.73 o 
   8   1 -24      151.44      151.00    116.38 o 
   9   1 -24       78.38      145.66    105.41 o 
  10   1 -24     2404.92     2433.18    161.02 o 
  11   1 -24      509.96      380.76    116.17 o 
  12   1 -24      960.98      993.95    127.43 o 
  13   1 -24       59.89       79.64    108.52 o 
  14   1 -24      526.36      546.70    124.31 o 
  15   1 -24       84.88      174.16    112.21 o 
  16   1 -24      120.03       27.70    117.59 o 
  17   1 -24        0.64       16.30    136.35 o 
  18   1 -24      782.50      912.92    186.17 o 
  19   1 -24       12.97       13.77    203.93 o 
  20   1 -24      133.02      -35.52    207.33 o 
  21   1 -24      196.42      109.54    180.54 o 
  22   1 -24      166.46       95.08    175.82 o 
  23   1 -24       19.00      -85.07    166.21 o 
   0   2 -24    12851.89    12871.55    626.41 o 
   1   2 -24     1634.91     1455.12    207.78 o 
   2   2 -24      247.72      162.65    125.37 o 
   3   2 -24      253.59      219.88    114.62 o 
   4   2 -24      814.29      770.31    130.34 o 
   5   2 -24      143.88      254.59    118.13 o 
   6   2 -24      170.19      305.09    117.97 o 
   7   2 -24     2992.04     3098.94    188.64 o 
   8   2 -24     2174.19     1979.42    165.80 o 
   9   2 -24      272.65      414.69    123.76 o 
  10   2 -24      527.56      527.56    124.31 o 
  11   2 -24      342.74      348.25    122.86 o 
  12   2 -24       58.88      -31.73    115.66 o 
  13   2 -24      232.68      398.74    126.53 o 
  14   2 -24     1630.46     1939.87    169.10 o 
  15   2 -24      713.31      682.79    139.90 o 
  16   2 -24      260.37      424.66    148.65 o 
  17   2 -24      601.16      741.18    176.50 o 
  18   2 -24      459.18      505.14    193.53 o 
  19   2 -24       23.23      126.99    194.36 o 
  20   2 -24      106.99      129.63    173.74 o 
  21   2 -24      219.92      229.52    186.40 o 
  22   2 -24      214.99      147.15    224.77 o 
   0   3 -24     1079.93     1318.49    271.49 o 
   1   3 -24      317.18      375.05    160.68 o 
   2   3 -24       28.81      113.20    132.12 o 
   3   3 -24     4181.98     3854.40    235.26 o 
   4   3 -24     1676.97     1254.02    162.74 o 
   5   3 -24      455.29      393.50    117.95 o 
   6   3 -24      148.54      219.17    111.16 o 
   7   3 -24       49.06       88.21    113.21 o 
   8   3 -24       86.33       52.79    112.99 o 
   9   3 -24       45.39       76.28    110.10 o 
  10   3 -24      100.59       92.16    107.36 o 
  11   3 -24     3978.94     3966.26    215.27 o 
  12   3 -24      185.91      420.49    123.95 o 
  13   3 -24      471.07      370.22    127.12 o 
  14   3 -24      236.64      390.15    130.29 o 
  15   3 -24       66.74      220.70    138.09 o 
  16   3 -24       73.60       21.20    141.53 o 
  17   3 -24      215.26      185.77    202.92 o 
  18   3 -24      335.73      268.10    149.71 o 
  19   3 -24      245.65      147.00    167.45 o 
  20   3 -24       98.78       93.41    215.40 o 
  21   3 -24      449.59      522.97    267.88 o 
   0   4 -24      288.03      160.85    208.20 o 
   1   4 -24      732.03      612.05    159.90 o 
   2   4 -24       59.56      -80.44    130.89 o 
   3   4 -24     1050.80      713.26    148.97 o 
   4   4 -24        6.32      -13.55    120.23 o 
   5   4 -24      106.23       21.78    117.67 o 
   6   4 -24      125.92      173.23    110.95 o 
   7   4 -24     4205.01     4484.11    227.14 o 
   8   4 -24       35.05      178.96    109.83 o 
   9   4 -24      222.53      346.34    124.46 o 
  10   4 -24      267.92      278.25    117.51 o 
  11   4 -24      209.39       57.76    109.67 o 
  12   4 -24       71.28       79.38    114.36 o 
  13   4 -24       36.73      -13.29    110.28 o 
  14   4 -24        8.12     -142.69    118.70 o 
  15   4 -24     1100.72      894.36    182.90 o 
  16   4 -24       36.78     -124.56    148.95 o 
  17   4 -24      225.67      184.31    180.08 o 
  18   4 -24      176.39      -60.95    167.99 o 
  19   4 -24      100.04      225.56    222.61 o 
   0   5 -24       37.10     -190.42    185.63 o 
   1   5 -24      404.29      406.99    151.79 o 
   2   5 -24      139.50      -92.05    138.02 o 
   3   5 -24     2376.39     2106.46    224.62 o 
   4   5 -24      302.48      186.74    128.39 o 
   5   5 -24      141.19      140.11    121.09 o 
   6   5 -24      141.08       93.89    123.75 o 
   7   5 -24      816.31      613.82    149.63 o 
   8   5 -24       26.19       42.67    110.88 o 
   9   5 -24       63.64       73.80    113.11 o 
  10   5 -24       90.77       21.81    142.34 o 
  11   5 -24     1796.46     1571.16    191.47 o 
  12   5 -24       26.25       36.71    130.07 o 
  13   5 -24      211.04      175.57    155.02 o 
  14   5 -24       53.08       73.61    154.03 o 
  15   5 -24      163.91       31.06    163.49 o 
  16   5 -24       16.15       65.94    169.12 o 
  17   5 -24       52.78     -223.11    151.49 o 
   0   6 -24     1351.13      855.63    401.89 o 
   1   6 -24      345.85      216.87    242.96 o 
   2   6 -24       72.22       72.39    216.23 o 
   3   6 -24     1045.42      810.83    286.67 o 
   4   6 -24       44.03        5.53    221.93 o 
   5   6 -24      115.03      155.05    223.14 o 
   6   6 -24      174.70       48.92    161.36 o 
   7   6 -24     2416.57     2230.36    271.40 o 
   8   6 -24      726.70      507.19    189.95 o 
   9   6 -24      179.14       67.89    138.27 o 
  10   6 -24      127.70       -1.79    139.34 o 
  11   6 -24      297.19      111.16    151.46 o 
  12   6 -24       28.45      -11.25    145.00 o 
  13   6 -24        9.29      -57.73    155.22 o 
  14   6 -24      133.10     -118.95    158.83 o 
   0   7 -24      190.53       80.67    347.15 o 
   1   7 -24      153.96      242.71    275.46 o 
   2   7 -24       30.06       81.47    218.81 o 
   3   7 -24      206.86      211.18    278.91 o 
   4   7 -24     1826.86     1418.59    335.66 o 
   5   7 -24       27.36      131.07    230.54 o 
   6   7 -24      162.59     -185.37    207.97 o 
   7   7 -24      823.28      886.49    417.73 o 
   8   7 -24       35.92      -27.81    166.71 o 
   9   7 -24       52.80      218.26    216.79 o 
   2   0 -23      555.33      569.11    175.55 o 
   4   0 -23      173.86      436.90    169.84 o 
   6   0 -23     2641.96     2087.08    412.14 o 
   8   0 -23      478.45      257.29    160.40 o 
  10   0 -23     2048.17     2067.70    210.61 o 
  12   0 -23      989.99     1161.77    177.18 o 
  14   0 -23      994.44     1015.20    177.74 o 
  16   0 -23      102.83      185.94    157.32 o 
  18   0 -23       81.46      175.98    233.94 o 
  20   0 -23      268.33      282.47    274.67 o 
  22   0 -23        6.02       28.46    254.21 o 
  24   0 -23      514.81      562.91    261.33 o 
   1   1 -23      910.66      819.18    179.01 o 
   2   1 -23     1445.74     1510.58    168.00 o 
   3   1 -23       32.33      130.49    132.59 o 
   4   1 -23     2010.59     1984.80    159.15 o 
   5   1 -23      284.47      332.67    119.67 o 
   6   1 -23      384.87      368.84    111.62 o 
   7   1 -23       35.23      -39.97    101.54 o 
   8   1 -23       88.27      -21.93    101.17 o 
   9   1 -23      584.47      540.85    118.72 o 
  10   1 -23     1476.02     1265.54    134.11 o 
  11   1 -23        9.35      108.85    100.67 o 
  12   1 -23      742.75      636.54    119.58 o 
  13   1 -23      138.03      177.73    107.30 o 
  14   1 -23      593.12      599.50    119.95 o 
  15   1 -23       24.47       92.45    108.79 o 
  16   1 -23      598.01      622.62    121.02 o 
  17   1 -23        9.79       -7.90    118.93 o 
  18   1 -23      315.66      426.20    147.41 o 
  19   1 -23        7.70      160.89    183.68 o 
  20   1 -23       17.93      -58.35    165.58 o 
  21   1 -23        0.94     -219.04    152.75 o 
  22   1 -23      100.97      133.99    164.85 o 
  23   1 -23      153.32       -8.79    145.42 o 
   1   2 -23     1110.93     1141.70    161.88 o 
   2   2 -23      390.40      344.62    135.07 o 
   3   2 -23       39.17      160.62    113.00 o 
   4   2 -23      433.65      364.78    123.85 o 
   5   2 -23     1581.44     1629.60    154.71 o 
   6   2 -23     1885.26     1806.29    187.56 o 
   7   2 -23      113.09       57.25    110.00 o 
   8   2 -23     1243.94     1374.72    143.75 o 
   9   2 -23      345.25      268.18    119.75 o 
  10   2 -23       55.77      136.63    122.16 o 
  11   2 -23       40.30      -26.42    112.90 o 
  12   2 -23      417.56      337.87    123.53 o 
  13   2 -23      955.43      784.71    133.18 o 
  14   2 -23      928.22      923.86    140.44 o 
  15   2 -23      362.31      421.20    112.08 o 
  16   2 -23     1226.59      972.57    145.16 o 
  17   2 -23      136.93      274.67    141.21 o 
  18   2 -23      755.91      801.18    172.73 o 
  19   2 -23      139.28      143.35    184.31 o 
  20   2 -23      547.52      648.85    212.79 o 
  21   2 -23      380.99      474.99    200.45 o 
  22   2 -23      207.79      399.64    195.20 o 
  23   2 -23       50.04     -105.83    174.13 o 
   1   3 -23      264.90      387.00    151.45 o 
   2   3 -23      977.43      679.58    148.98 o 
   3   3 -23     2199.90     1682.71    201.06 o 
   4   3 -23      580.60      411.42    142.01 o 
   5   3 -23     1054.93      789.65    134.07 o 
   6   3 -23      113.03      135.88    115.36 o 
   7   3 -23      428.95      462.34    122.34 o 
   8   3 -23      217.00      219.88    109.08 o 
   9   3 -23     1822.21     1601.86    154.25 o 
  10   3 -23      313.43      364.46    115.59 o 
  11   3 -23      155.93      323.96    116.71 o 
  12   3 -23      296.22      365.01    122.43 o 
  13   3 -23      210.13      162.02    121.76 o 
  14   3 -23      383.13      171.08    114.95 o 
  15   3 -23      244.09      379.49    141.03 o 
  16   3 -23      115.30       34.02    135.91 o 
  17   3 -23     1856.86     1895.33    302.51 o 
  18   3 -23      105.10       66.91    142.02 o 
  19   3 -23      559.23      406.67    188.06 o 
  20   3 -23       81.76      111.51    219.00 o 
  21   3 -23      236.94       87.65    195.19 o 
  22   3 -23       80.97      -60.79    210.69 o 
   1   4 -23     1666.50     1485.63    190.36 o 
   2   4 -23      159.96      153.58    148.95 o 
   3   4 -23      334.52      229.80    130.17 o 
   4   4 -23       30.26       -4.58    116.63 o 
   5   4 -23      720.41      727.42    149.78 o 
   6   4 -23        8.90       53.33    115.09 o 
   7   4 -23      671.24      654.09    130.10 o 
   8   4 -23       75.29      103.63    108.16 o 
   9   4 -23      465.86      273.67    118.27 o 
  10   4 -23      380.27      273.47    120.26 o 
  11   4 -23      136.60      207.11    124.28 o 
  12   4 -23       85.03      100.07    118.20 o 
  13   4 -23     1526.90     1497.08    160.23 o 
  14   4 -23        7.14      -76.27    124.06 o 
  15   4 -23      438.09      528.75    160.37 o 
  16   4 -23      143.44       61.33    154.88 o 
  17   4 -23      116.45       88.31    189.89 o 
  18   4 -23       94.85      -94.92    158.09 o 
  19   4 -23      213.25      294.01    222.92 o 
  20   4 -23       33.75      177.73    229.79 o 
   1   5 -23      298.96      179.43    141.30 o 
   2   5 -23       47.48       69.11    138.15 o 
   3   5 -23     1156.17     1060.58    184.74 o 
   4   5 -23       95.11      146.60    132.75 o 
   5   5 -23      632.89      565.36    141.47 o 
   6   5 -23      128.30      125.05    125.11 o 
   7   5 -23      270.58      215.77    123.13 o 
   8   5 -23      118.91      177.14    114.05 o 
   9   5 -23      993.60      972.70    157.69 o 
  10   5 -23      212.28      140.97    133.98 o 
  11   5 -23        2.33     -110.55    122.78 o 
  12   5 -23      131.71      191.59    132.01 o 
  13   5 -23       75.86       -2.00    147.61 o 
  14   5 -23       96.48      -63.54    141.09 o 
  15   5 -23       83.06      235.02    166.32 o 
  16   5 -23       23.29       18.09    161.56 o 
  17   5 -23      423.22      309.70    178.45 o 
  18   5 -23       11.28      -48.43    154.28 o 
   1   6 -23     1292.19     1432.88    488.31 o 
   2   6 -23      105.63      -39.37    204.11 o 
   3   6 -23      219.63     -105.45    235.71 o 
   4   6 -23      110.75      -68.56    234.14 o 
   5   6 -23      367.08       76.65    232.87 o 
   6   6 -23      608.62      429.36    192.34 o 
   7   6 -23      162.00      158.36    176.66 o 
   8   6 -23      479.00      401.94    195.46 o 
   9   6 -23      476.85      378.17    162.71 o 
  10   6 -23       68.70     -105.03    147.17 o 
  11   6 -23       62.04      166.99    150.22 o 
  12   6 -23       12.64      -42.83    143.47 o 
  13   6 -23      339.74      164.97    148.32 o 
  14   6 -23      108.73      -13.36    161.60 o 
  15   6 -23       22.12        5.60    151.14 o 
   1   7 -23      141.42     -131.92    279.96 o 
   2   7 -23     1240.33     1264.29    297.93 o 
   3   7 -23      142.78       46.12    272.13 o 
   4   7 -23      568.04      369.26    295.03 o 
   5   7 -23      446.72      203.16    251.17 o 
   6   7 -23       45.56     -310.10    206.73 o 
   7   7 -23      105.27      -37.93    229.56 o 
   8   7 -23       47.14      112.70    173.00 o 
   9   7 -23      526.01      447.50    200.76 o 
  10   7 -23      867.59      676.15    192.20 o 
  11   7 -23        3.76       93.31    157.83 o 
   0   0 -22      189.37      224.28    169.84 o 
   2   0 -22     1498.47     1680.49    212.47 o 
   4   0 -22      189.06      179.61    146.49 o 
   6   0 -22     1010.34      846.96    152.33 o 
   8   0 -22      271.08      438.16    148.60 o 
  10   0 -22     2470.64     2125.79    203.53 o 
  12   0 -22      550.58      578.86    226.62 o 
  14   0 -22       31.55       38.85    141.99 o 
  16   0 -22      606.42      795.54    170.09 o 
  18   0 -22       61.63      216.45    247.81 o 
  20   0 -22       70.36      382.93    252.54 o 
  22   0 -22      172.64       51.89    509.20 o 
  24   0 -22      910.38      927.16    301.78 o 
   0   1 -22       62.75      191.48    210.24 o 
   1   1 -22      479.79      552.14    116.37 o 
   2   1 -22     1024.87      802.18    123.18 o 
   3   1 -22      449.22      306.11    102.89 o 
   4   1 -22      238.08      343.09    127.88 o 
   5   1 -22     2918.90     2891.97    257.96 o 
   6   1 -22     2384.51     2138.45    146.51 o 
   7   1 -22       24.05       87.31     98.74 o 
   8   1 -22      945.72      761.22    116.45 o 
   9   1 -22      434.28      470.76    112.51 o 
  10   1 -22      119.92      -25.09     96.35 o 
  11   1 -22      142.49      133.01    100.41 o 
  12   1 -22      405.21      327.44    101.64 o 
  13   1 -22     1001.34     1044.14    123.76 o 
  14   1 -22      181.05      227.90     99.68 o 
  15   1 -22      124.83      151.71     98.75 o 
  16   1 -22      378.73      569.19    110.69 o 
  17   1 -22        5.55      -51.56    110.65 o 
  18   1 -22      173.61      136.51    129.09 o 
  19   1 -22       15.23       51.32    141.43 o 
  20   1 -22     1215.16     1287.02    217.67 o 
  21   1 -22       27.13       -0.59    165.40 o 
  22   1 -22      367.64      288.23    181.37 o 
  23   1 -22      126.37      187.92    162.23 o 
  24   1 -22       77.55       -1.90    157.96 o 
   0   2 -22       10.69      -13.15    219.89 o 
   1   2 -22      271.24      -39.84    133.02 o 
   2   2 -22      389.10     1099.47    539.71 o 
   3   2 -22      947.16      792.69    152.43 o 
   4   2 -22       81.20      129.34    112.97 o 
   5   2 -22     3816.18     3649.60    276.28 o 
   6   2 -22      287.84      337.14    114.66 o 
   7   2 -22      325.36      320.76    108.19 o 
   8   2 -22      101.81      126.59    108.03 o 
   9   2 -22     5224.21     5123.27    225.22 o 
  10   2 -22      722.81      685.47    130.51 o 
  11   2 -22       60.71       61.92    100.57 o 
  12   2 -22      363.12      401.79    106.13 o 
  13   2 -22      445.25      191.57    106.72 o 
  14   2 -22       78.90       24.36     96.83 o 
  15   2 -22      226.19      233.08    111.78 o 
  16   2 -22      502.95      651.20    134.09 o 
  17   2 -22      148.00      189.32    134.72 o 
  18   2 -22       65.97      142.79    135.99 o 
  19   2 -22      149.81      181.70    163.40 o 
  20   2 -22      793.92      762.78    191.74 o 
  21   2 -22        2.75      -51.62    129.65 o 
  22   2 -22      365.30      413.47    179.62 o 
  23   2 -22      287.38      297.48    173.96 o 
  24   2 -22       93.54      -58.05    158.40 o 
   0   3 -22       94.37      234.73    217.18 o 
   1   3 -22     1384.78     1317.22    191.22 o 
   2   3 -22      326.30      183.99    127.97 o 
   3   3 -22      124.96      174.57    126.11 o 
   4   3 -22      268.33      190.15    127.17 o 
   5   3 -22      870.20      959.11    149.59 o 
   6   3 -22       75.59       47.95    107.54 o 
   7   3 -22       29.97       99.62    107.05 o 
   8   3 -22       23.41       44.73    107.86 o 
   9   3 -22     1619.89     1347.56    187.03 o 
  10   3 -22       14.09       20.86    105.96 o 
  11   3 -22      572.23      719.85    131.72 o 
  12   3 -22      110.21       86.50    109.88 o 
  13   3 -22     1838.65     1970.11    163.43 o 
  14   3 -22      168.22       70.76    113.09 o 
  15   3 -22      297.80      417.06    136.21 o 
  16   3 -22      248.63      464.07    168.06 o 
  17   3 -22       93.15      197.09    146.70 o 
  18   3 -22       53.87       37.80    146.79 o 
  19   3 -22     1655.01     1730.73    312.70 o 
  20   3 -22      150.71      124.16    224.16 o 
  21   3 -22       97.17      173.10    232.53 o 
  22   3 -22      245.38      274.96    189.86 o 
  23   3 -22      435.84      604.44    205.62 o 
   0   4 -22       25.81      156.31    219.42 o 
   1   4 -22      197.81      187.35    142.98 o 
   2   4 -22      313.22      272.32    145.88 o 
   3   4 -22      180.70      252.00    130.78 o 
   4   4 -22       84.84      -16.34    123.88 o 
   5   4 -22     1091.04     1530.17    169.91 o 
   6   4 -22       45.76      112.61    128.95 o 
   7   4 -22      273.97      273.74    114.92 o 
   8   4 -22      113.22       89.85    101.77 o 
   9   4 -22     1372.30     1585.39    156.89 o 
  10   4 -22      138.59      171.85    106.65 o 
  11   4 -22       54.76      -40.76    105.47 o 
  12   4 -22      107.57       98.80    114.07 o 
  13   4 -22      751.84      651.45    130.54 o 
  14   4 -22        5.89       73.07    125.68 o 
  15   4 -22      362.06      321.35    183.22 o 
  16   4 -22       29.86      101.56    266.01 o 
  17   4 -22      817.62      576.55    197.26 o 
  18   4 -22      101.39       16.16    160.83 o 
  19   4 -22      697.16      789.37    320.50 o 
  20   4 -22       16.34       77.77    215.60 o 
  21   4 -22       30.01       67.73    208.31 o 
   0   5 -22       88.66       16.23    205.11 o 
   1   5 -22      322.43      250.48    143.70 o 
   2   5 -22      279.81      489.33    153.09 o 
   3   5 -22      124.97       -0.15    137.55 o 
   4   5 -22      350.95      371.39    131.73 o 
   5   5 -22      408.86      339.02    130.67 o 
   6   5 -22      227.75       86.84    115.96 o 
   7   5 -22        5.39      -62.94    115.04 o 
   8   5 -22       48.30      -70.26    129.32 o 
   9   5 -22     1268.41     1233.93    158.59 o 
  10   5 -22       28.36       43.67    130.22 o 
  11   5 -22      382.79      343.46    138.69 o 
  12   5 -22      133.43      215.30    128.42 o 
  13   5 -22     2481.69     2449.81    203.70 o 
  14   5 -22       74.45       98.89    161.01 o 
  15   5 -22      154.96      110.82    168.92 o 
  16   5 -22      460.99      451.31    190.64 o 
  17   5 -22      205.92      208.58    166.41 o 
  18   5 -22       11.49     -226.52    151.01 o 
  19   5 -22      608.47      351.59    195.09 o 
   0   6 -22      132.76      -76.34    316.90 o 
   1   6 -22      195.03       92.81    258.33 o 
   2   6 -22      393.44      385.68    228.15 o 
   3   6 -22      113.51      -11.98    248.68 o 
   4   6 -22       43.73       41.81    223.77 o 
   5   6 -22      834.56     1095.44    221.96 o 
   6   6 -22      124.10       46.24    162.50 o 
   7   6 -22      251.47      181.84    177.15 o 
   8   6 -22       17.94     -121.83    157.10 o 
   9   6 -22     2298.58     2262.74    276.19 o 
  10   6 -22      307.07      137.41    157.25 o 
  11   6 -22       56.15       48.83    147.38 o 
  12   6 -22      629.23      551.60    174.36 o 
  13   6 -22      428.59      203.84    162.54 o 
  14   6 -22       14.01      -48.94    165.15 o 
  15   6 -22       26.80     -119.85    161.66 o 
  16   6 -22      523.27      173.30    177.99 o 
  17   6 -22      150.23       36.88    176.55 o 
   0   7 -22      142.33     -321.22    315.46 o 
   1   7 -22      154.55     -141.66    292.30 o 
   2   7 -22      965.06      811.35    283.73 o 
   3   7 -22       72.99     -264.30    264.54 o 
   4   7 -22      118.84     -274.86    262.88 o 
   5   7 -22      334.02      468.68    272.69 o 
   6   7 -22     1106.44     1049.28    302.00 o 
   7   7 -22       31.39       -2.82    164.97 o 
   8   7 -22      209.50      201.91    192.81 o 
   9   7 -22      435.83      319.45    197.22 o 
  10   7 -22      113.80      158.55    157.38 o 
  11   7 -22      111.57      164.62    177.56 o 
  12   7 -22      525.82      582.22    202.38 o 
  13   7 -22      495.46      518.40    209.96 o 
   0   8 -22      211.86     -406.21    411.97 o 
   1   8 -22       11.96      108.28    326.02 o 
   2   8 -22      853.72      799.61    326.06 o 
   3   8 -22       46.12     -581.13    442.94 o 
   4   8 -22       42.09     -229.49    283.02 o 
   5   8 -22      115.73     -143.84    253.61 o 
   6   8 -22      416.50       18.17    286.18 o 
   2   0 -21      165.11       15.42    139.84 o 
   4   0 -21     3117.87     4061.46    665.32 o 
   6   0 -21      258.55      364.25    136.63 o 
   8   0 -21      452.69      315.87    136.45 o 
  10   0 -21     4884.30     5254.93    636.00 o 
  12   0 -21     1943.08     1933.50    191.61 o 
  14   0 -21      813.27      826.90    160.55 o 
  16   0 -21      718.69      826.18    168.59 o 
  18   0 -21      710.43      780.39    442.94 o 
  20   0 -21      277.95      112.33    241.13 o 
  22   0 -21      146.13       87.57    373.08 o 
  24   0 -21      506.81      631.17    332.02 o 
   1   1 -21      583.90      735.19    103.25 o 
   2   1 -21      195.57      300.54     97.63 o 
   3   1 -21      532.71      592.67    101.45 o 
   4   1 -21      205.03      322.67     98.09 o 
   5   1 -21     2508.89     2061.88    139.05 o 
   6   1 -21      997.60      934.16    113.78 o 
   7   1 -21      246.31      214.84    101.10 o 
   8   1 -21     2658.63     2876.61    181.37 o 
   9   1 -21      133.70      171.73     98.72 o 
  10   1 -21       55.96       17.25     91.40 o 
  11   1 -21      112.14      157.21     98.53 o 
  12   1 -21      329.61      368.40    102.08 o 
  13   1 -21       55.81      169.96     99.73 o 
  14   1 -21     2472.02     2479.05    146.75 o 
  15   1 -21      357.89      437.69    105.03 o 
  16   1 -21      871.88      903.79    116.16 o 
  17   1 -21       32.08       73.51    113.29 o 
  18   1 -21      373.54      582.90    145.98 o 
  19   1 -21       82.62       30.67    135.81 o 
  20   1 -21      244.58      327.55    187.82 o 
  21   1 -21       70.55      138.44    165.81 o 
  22   1 -21      926.56      914.09    204.70 o 
  23   1 -21      121.86       -5.81    159.63 o 
  24   1 -21       70.15      143.38    161.84 o 
  25   1 -21       83.09      -86.72    150.89 o 
   1   2 -21      705.66      756.71    143.68 o 
   2   2 -21      110.38      283.45    129.47 o 
   3   2 -21     2124.24     2073.84    267.53 o 
   4   2 -21     1233.11     2096.95    274.66 o 
   5   2 -21     2681.70     2326.79    164.08 o 
   6   2 -21      185.17      270.85    112.14 o 
   7   2 -21      536.95      557.07    122.25 o 
   8   2 -21      247.31      159.58    103.65 o 
   9   2 -21      531.79      585.95    112.27 o 
  10   2 -21     1397.05     1534.14    134.10 o 
  11   2 -21      403.92      524.02    112.55 o 
  12   2 -21     1191.85     1248.41    130.27 o 
  13   2 -21       68.28       91.87     91.98 o 
  14   2 -21       44.38      -41.01     90.11 o 
  15   2 -21      138.70      152.55     95.86 o 
  16   2 -21      151.63      182.83    107.65 o 
  17   2 -21      660.13      749.38    136.87 o 
  18   2 -21     2537.44     2467.94    200.49 o 
  19   2 -21      373.44      520.16    171.84 o 
  20   2 -21      136.76      176.22    150.41 o 
  21   2 -21       44.90      162.18    161.70 o 
  22   2 -21      693.42      625.28    182.12 o 
  23   2 -21      251.57      103.19    149.85 o 
  24   2 -21      180.40      166.57    169.59 o 
   1   3 -21     2298.11     2639.80    270.70 o 
   2   3 -21      181.16      169.24    130.70 o 
   3   3 -21      241.20      475.96    129.06 o 
   4   3 -21      387.06      424.82    138.92 o 
   5   3 -21      648.99      491.01    138.24 o 
   6   3 -21        7.26      161.55    108.18 o 
   7   3 -21      684.28      686.27    123.35 o 
   8   3 -21      614.13      523.79    114.70 o 
   9   3 -21      898.51     1108.90    137.49 o 
  10   3 -21       27.76       63.23    103.40 o 
  11   3 -21      429.56      457.94    122.59 o 
  12   3 -21      117.48      142.24    110.93 o 
  13   3 -21      552.17      631.11    129.59 o 
  14   3 -21      647.16      563.51    124.00 o 
  15   3 -21     2507.46     2537.61    277.24 o 
  16   3 -21      336.39      386.53    152.31 o 
  17   3 -21       90.03      123.59    139.39 o 
  18   3 -21      493.61      673.18    146.85 o 
  19   3 -21      598.13      568.85    201.86 o 
  20   3 -21       91.38      158.88    177.43 o 
  21   3 -21     1234.99      910.30    215.81 o 
  22   3 -21      385.45      473.29    197.10 o 
  23   3 -21      239.54     -100.46    164.84 o 
   1   4 -21      134.66       45.35    142.19 o 
   2   4 -21       64.86      107.32    127.33 o 
   3   4 -21      383.14      664.11    145.06 o 
   4   4 -21       86.38      254.58    126.00 o 
   5   4 -21     1689.67     1554.64    171.22 o 
   6   4 -21      440.77      442.82    131.97 o 
   7   4 -21      169.37       97.31    113.88 o 
   8   4 -21       50.56      -58.06     96.58 o 
   9   4 -21       53.21      129.42    105.76 o 
  10   4 -21       89.87      125.09    106.21 o 
  11   4 -21     1049.07      878.58    131.93 o 
  12   4 -21       44.54      164.41    106.27 o 
  13   4 -21       32.21       46.07    109.28 o 
  14   4 -21       82.96        8.52    136.55 o 
  15   4 -21      652.15      596.53    195.81 o 
  16   4 -21        5.68     -111.06    158.13 o 
  17   4 -21     1105.56     1132.22    217.20 o 
  18   4 -21       60.11      123.20    160.11 o 
  19   4 -21     1101.87      767.69    203.91 o 
  20   4 -21       95.35      189.82    210.34 o 
  21   4 -21      115.89       -8.40    211.44 o 
  22   4 -21      562.02      387.14    250.22 o 
   1   5 -21      891.95      774.20    163.80 o 
   2   5 -21      416.74      415.66    151.15 o 
   3   5 -21      107.55       34.74    137.33 o 
   4   5 -21      407.82      233.63    127.01 o 
   5   5 -21      181.33      352.87    136.18 o 
   6   5 -21       75.02       53.47    119.28 o 
   7   5 -21      516.48      424.87    152.65 o 
   8   5 -21      393.47      373.59    148.94 o 
   9   5 -21      452.17      493.24    136.93 o 
  10   5 -21      139.32      141.31    131.20 o 
  11   5 -21      142.69      196.70    126.19 o 
  12   5 -21       24.97        4.56    117.84 o 
  13   5 -21      822.13      649.24    172.51 o 
  14   5 -21      236.61       98.74    156.59 o 
  15   5 -21      994.45      962.61    482.89 o 
  16   5 -21       31.22       56.68    154.12 o 
  17   5 -21      290.06      305.44    173.88 o 
  18   5 -21       10.96       -7.95    162.70 o 
  19   5 -21      459.94      328.01    188.60 o 
  20   5 -21       28.15     -144.23    182.75 o 
   1   6 -21        3.39       38.06    257.26 o 
   2   6 -21       92.38       14.88    224.09 o 
   3   6 -21      175.18      386.14    279.58 o 
   4   6 -21      604.60      728.87    276.27 o 
   5   6 -21      469.53      340.28    197.63 o 
   6   6 -21      110.90      -38.52    171.92 o 
   7   6 -21      165.97     -107.84    172.10 o 
   8   6 -21       20.59      -79.87    166.96 o 
   9   6 -21       74.60       25.15    167.67 o 
  10   6 -21       59.63      -93.64    149.28 o 
  11   6 -21     1590.52     1674.10    220.32 o 
  12   6 -21      343.96      298.89    167.32 o 
  13   6 -21      102.97      -10.87    156.84 o 
  14   6 -21        0.07      -24.42    169.27 o 
  15   6 -21      212.81       61.38    175.67 o 
  16   6 -21       41.95        4.04    160.60 o 
  17   6 -21      423.19      381.96    185.89 o 
  18   6 -21      100.03      159.89    180.26 o 
   1   7 -21      294.69      175.80    326.26 o 
   2   7 -21      158.22     -142.26    236.79 o 
   3   7 -21       29.01     -246.63    281.37 o 
   4   7 -21        6.67       34.72    295.96 o 
   5   7 -21       40.22     -185.16    244.42 o 
   6   7 -21      304.01      292.16    265.37 o 
   7   7 -21      294.87      183.86    185.78 o 
   8   7 -21      657.65      638.56    212.03 o 
   9   7 -21      164.38       23.23    175.85 o 
  10   7 -21       43.44       62.47    182.17 o 
  11   7 -21       55.67       -4.68    159.66 o 
  12   7 -21       46.12      -14.75    159.17 o 
  13   7 -21      240.08      274.39    196.65 o 
  14   7 -21      332.19      170.02    194.99 o 
   1   8 -21       11.36     -233.33    337.59 o 
   2   8 -21      280.84      193.07    313.00 o 
   3   8 -21       43.18     -315.17    324.39 o 
   4   8 -21       25.93      -77.58    312.45 o 
   5   8 -21      277.97       57.33    288.60 o 
   6   8 -21      141.28      -43.42    289.27 o 
   7   8 -21        9.84       30.24    279.59 o 
   8   8 -21       92.18     -146.78    281.36 o 
   0   0 -20     9941.40    10656.18    423.44 o 
   2   0 -20      243.23      415.06    123.37 o 
   4   0 -20    17076.46    20281.46    703.60 o 
   6   0 -20      835.29      707.28    137.02 o 
   8   0 -20     1041.40     1244.11    162.40 o 
  10   0 -20     6632.74     6203.34    276.85 o 
  12   0 -20      804.75      811.05    154.72 o 
  14   0 -20     1242.22     1298.15    179.37 o 
  16   0 -20      455.60      504.72    151.00 o 
  18   0 -20     1024.59     1199.70    270.67 o 
  20   0 -20       47.83      188.59    306.82 o 
  22   0 -20      337.92      417.74    413.41 o 
  24   0 -20      107.34      334.62    250.69 o 
  26   0 -20      143.45      -32.18    165.27 o 
   0   1 -20    46971.57    48654.46   1573.16 o 
   1   1 -20     1735.18     1771.03    140.84 o 
   2   1 -20      660.19      861.35    104.60 o 
   3   1 -20      330.58      451.58     92.91 o 
   4   1 -20      548.69      603.09     99.84 o 
   5   1 -20      237.06      264.44     90.36 o 
   6   1 -20     1434.37     1459.33    116.70 o 
   7   1 -20      117.55      140.56     89.56 o 
   8   1 -20     2199.32     2396.98    138.37 o 
   9   1 -20      272.02      130.06     90.97 o 
  10   1 -20      721.46      720.83    109.81 o 
  11   1 -20       51.64       53.86     94.00 o 
  12   1 -20      117.48      120.40     95.51 o 
  13   1 -20      419.27      364.48     99.63 o 
  14   1 -20     4637.58     5387.60    211.35 o 
  15   1 -20       39.94      185.76    100.27 o 
  16   1 -20      308.93      318.82    102.64 o 
  17   1 -20      174.21      187.15    116.81 o 
  18   1 -20      723.45      703.98    152.34 o 
  19   1 -20       33.72      -53.93    152.07 o 
  20   1 -20      159.79       86.81    190.86 o 
  21   1 -20       11.44      280.06    186.47 o 
  22   1 -20      480.34      540.66    182.20 o 
  23   1 -20       44.33        2.79    146.25 o 
  24   1 -20       74.98        1.25    142.59 o 
  25   1 -20       29.16     -115.52    144.77 o 
  26   1 -20       18.14       48.42    141.47 o 
   0   2 -20     3000.67     3374.15    340.29 o 
   1   2 -20     1487.87     1293.54    159.25 o 
   2   2 -20      199.89      377.75    129.15 o 
   3   2 -20     3116.17     3320.09    203.95 o 
   4   2 -20    22151.76    21673.00    509.98 o 
   5   2 -20     1081.69     1489.48    139.64 o 
   6   2 -20      622.44      927.90    113.31 o 
   7   2 -20      586.52      756.67    106.21 o 
   8   2 -20       74.39      119.41     92.90 o 
   9   2 -20      326.74      345.34    100.17 o 
  10   2 -20     1732.31     1632.71    125.16 o 
  11   2 -20     1358.97     1180.23    118.21 o 
  12   2 -20      373.27      366.68     98.52 o 
  13   2 -20       94.80       81.28     89.43 o 
  14   2 -20       65.47      101.95     94.85 o 
  15   2 -20       11.38      -46.36     89.07 o 
  16   2 -20       18.12       20.16    104.47 o 
  17   2 -20      378.31      379.78    122.87 o 
  18   2 -20     2031.70     2084.04    171.36 o 
  19   2 -20      325.86      585.00    174.21 o 
  20   2 -20      346.89      271.99    162.81 o 
  21   2 -20      282.69      254.52    162.36 o 
  22   2 -20      546.84      610.47    172.14 o 
  23   2 -20        5.24      101.06    152.39 o 
  24   2 -20       67.90      178.10    163.52 o 
  25   2 -20        8.05        9.16    152.70 o 
   0   3 -20    17981.72    17095.69    722.39 o 
   1   3 -20     4235.76     3932.50    215.89 o 
   2   3 -20      141.57       96.34    119.95 o 
   3   3 -20      967.23     1165.86    157.21 o 
   4   3 -20     1129.93      879.00    150.90 o 
   5   3 -20      409.90      326.74    130.38 o 
   6   3 -20      171.08      201.63    109.06 o 
   7   3 -20     5802.06     6465.01    239.93 o 
   8   3 -20     1760.39     1780.76    151.65 o 
   9   3 -20       57.21      165.47    105.15 o 
  10   3 -20      243.58      367.64    114.39 o 
  11   3 -20      838.27      693.58    121.83 o 
  12   3 -20       18.85       26.65    107.98 o 
  13   3 -20      399.15      432.97    122.50 o 
  14   3 -20      823.01      978.26    122.54 o 
  15   3 -20     1825.90     2166.74    169.04 o 
  16   3 -20      130.28      191.43    126.32 o 
  17   3 -20      752.94      709.26    150.29 o 
  18   3 -20      627.23      569.36    167.82 o 
  19   3 -20      150.34      259.14    185.96 o 
  20   3 -20      210.52      232.90    173.15 o 
  21   3 -20      347.99      505.76    189.68 o 
  22   3 -20      133.27      146.26    178.97 o 
  23   3 -20       69.66       83.62    184.87 o 
  24   3 -20       22.79       15.02    158.68 o 
   0   4 -20     1197.07     1486.84    280.19 o 
   1   4 -20      362.81      271.67    143.25 o 
   2   4 -20       77.41      108.38    124.71 o 
   3   4 -20     7115.67     6249.97    264.99 o 
   4   4 -20     1179.89     1307.67    160.95 o 
   5   4 -20      297.43      329.03    126.38 o 
   6   4 -20      387.31      231.06    119.93 o 
   7   4 -20      425.53      504.88    130.82 o 
   8   4 -20      257.69      126.70    105.64 o 
   9   4 -20       38.74      140.55    106.65 o 
  10   4 -20      337.79      244.67    111.99 o 
  11   4 -20     3457.76     3519.07    192.49 o 
  12   4 -20        3.84       87.60    103.58 o 
  13   4 -20      399.96      423.59    135.84 o 
  14   4 -20      226.36      149.34    122.48 o 
  15   4 -20      383.09      356.43    183.41 o 
  16   4 -20      108.96       14.81    161.17 o 
  17   4 -20      243.64      252.71    175.40 o 
  18   4 -20      111.00       56.56    174.89 o 
  19   4 -20      276.19      532.81    204.47 o 
  20   4 -20        4.06      109.01    218.39 o 
  21   4 -20      223.86      311.43    235.48 o 
  22   4 -20      263.13      152.90    223.47 o 
  23   4 -20       62.37      133.67    220.06 o 
   0   5 -20      101.38      182.84    199.59 o 
   1   5 -20      974.34      888.78    166.16 o 
   2   5 -20       15.62      187.04    143.94 o 
   3   5 -20      382.44      381.47    132.76 o 
   4   5 -20      510.10      676.56    149.24 o 
   5   5 -20        0.15      157.43    147.33 o 
   6   5 -20       61.51       63.39    139.75 o 
   7   5 -20     5133.33     5200.05    289.39 o 
   8   5 -20      111.72      120.59    135.89 o 
   9   5 -20      426.44      371.72    135.78 o 
  10   5 -20      298.99      145.44    129.05 o 
  11   5 -20      736.03      605.21    141.26 o 
  12   5 -20        6.75      -11.15    135.60 o 
  13   5 -20       88.95       -8.56    140.88 o 
  14   5 -20       64.44      180.93    165.33 o 
  15   5 -20     1077.44      851.99    210.24 o 
  16   5 -20       12.16       61.74    165.79 o 
  17   5 -20       36.87      -21.90    158.74 o 
  18   5 -20        3.41        0.61    175.09 o 
  19   5 -20       89.33      169.44    187.10 o 
  20   5 -20       22.21      -20.42    214.93 o 
  21   5 -20      390.39      487.94    306.82 o 
   0   6 -20      593.16      540.17    422.05 o 
   1   6 -20       71.20     -248.41    219.88 o 
   2   6 -20       57.04     -213.87    452.30 o 
   3   6 -20     4067.91     3966.62    441.50 o 
   4   6 -20     2411.43     2716.63    362.34 o 
   5   6 -20      181.18      221.93    190.37 o 
   6   6 -20      205.68      199.46    199.80 o 
   7   6 -20      182.50       80.12    173.98 o 
   8   6 -20      212.13      114.65    172.57 o 
   9   6 -20       22.43     -148.97    152.11 o 
  10   6 -20      148.46      166.36    149.99 o 
  11   6 -20     1952.44     1975.83    231.64 o 
  12   6 -20      195.96       84.31    151.36 o 
  13   6 -20       87.89       26.66    147.82 o 
  14   6 -20       98.07        6.16    162.29 o 
  15   6 -20      149.85      256.50    187.29 o 
  16   6 -20        1.59      -25.97    164.81 o 
  17   6 -20       60.16       54.74    170.72 o 
  18   6 -20       20.09        0.80    175.78 o 
  19   6 -20      126.06      104.99    211.13 o 
   0   7 -20     4380.76     5838.15    751.92 o 
   1   7 -20      304.04      321.90    385.32 o 
   2   7 -20      101.84      -37.15    251.06 o 
   3   7 -20       49.79      170.50    320.19 o 
   4   7 -20      190.68     -224.40    278.43 o 
   5   7 -20       22.03      126.87    274.58 o 
   6   7 -20      626.93      226.25    270.81 o 
   7   7 -20     1421.38     1558.38    246.64 o 
   8   7 -20     1457.35     1287.26    237.18 o 
   9   7 -20       47.75      -94.93    185.75 o 
  10   7 -20      255.72      223.08    181.09 o 
  11   7 -20      160.73      -13.19    147.98 o 
  12   7 -20       18.03     -174.55    152.44 o 
  13   7 -20       13.58      169.68    177.26 o 
  14   7 -20      304.20       99.35    188.72 o 
  15   7 -20      293.90      338.16    209.69 o 
   0   8 -20      113.32     -231.91    498.40 o 
   1   8 -20       46.84     -227.25    365.14 o 
   2   8 -20        7.71      -12.70    325.24 o 
   3   8 -20       20.68      235.28    373.80 o 
   4   8 -20     1820.38     2224.41    438.76 o 
   5   8 -20       46.61      200.02    292.77 o 
   6   8 -20      290.61       92.52    295.29 o 
   7   8 -20      111.62      164.78    308.59 o 
   8   8 -20        7.68     -323.64    262.73 o 
   9   8 -20       27.80      -75.02    191.83 o 
  10   8 -20     1003.70      632.83    254.02 o 
   2   0 -19     7980.75     8773.04    563.43 o 
   4   0 -19     2297.64     2460.32    176.63 o 
   6   0 -19      747.61     1386.02    303.76 o 
   8   0 -19      881.21      757.21    148.78 o 
  10   0 -19     5064.82     4907.10    245.56 o 
  12   0 -19      589.44      367.37    134.23 o 
  14   0 -19     1708.24     1750.79    181.46 o 
  16   0 -19     3076.58     2723.73    210.26 o 
  18   0 -19      348.53      393.49    227.04 o 
  20   0 -19      289.63      355.38    651.80 o 
  22   0 -19       24.69      210.22    223.83 o 
  24   0 -19      295.87      146.05    243.02 o 
  26   0 -19      128.56      152.56    166.71 o 
   1   1 -19     2026.50     2252.73    146.78 o 
   2   1 -19     2417.81     2617.21    119.51 o 
   3   1 -19      519.68      364.09     86.63 o 
   4   1 -19       86.92       96.43     83.11 o 
   5   1 -19     1001.53     1180.01    104.13 o 
   6   1 -19     7848.87     8304.42    507.42 o 
   7   1 -19      329.44      510.98     95.80 o 
   8   1 -19      914.94     1172.15    113.31 o 
   9   1 -19      968.11      846.18    101.97 o 
  10   1 -19     1085.09     1126.19    112.19 o 
  11   1 -19      282.99      187.81     91.34 o 
  12   1 -19     1399.24     1534.47    123.59 o 
  13   1 -19     1109.82     1076.47    115.11 o 
  14   1 -19     2281.49     2016.43    136.18 o 
  15   1 -19      133.49      106.25     92.49 o 
  16   1 -19      370.98      445.11    102.11 o 
  17   1 -19      902.56      978.90    133.22 o 
  18   1 -19      229.15      329.24    132.20 o 
  19   1 -19      200.16      325.80    164.39 o 
  20   1 -19      360.55      452.79    158.37 o 
  21   1 -19       31.39      122.56    166.57 o 
  22   1 -19      448.60      559.48    227.45 o 
  23   1 -19      144.63      -31.29    151.51 o 
  24   1 -19      420.27      192.66    142.65 o 
  25   1 -19       78.95       33.54    138.72 o 
  26   1 -19      123.17       21.20    185.66 o 
   1   2 -19     1726.67     1448.96    159.27 o 
   2   2 -19     3291.92     3001.61    192.81 o 
   3   2 -19      809.54      917.20    120.72 o 
   4   2 -19     5056.40     5960.65    210.60 o 
   5   2 -19     1821.95     1929.40    129.51 o 
   6   2 -19      794.40      922.56    105.65 o 
   7   2 -19      377.79      363.69     88.09 o 
   8   2 -19       34.64       27.27     81.70 o 
   9   2 -19     5225.67     4315.18    161.50 o 
  10   2 -19     1242.38     1175.51    111.38 o 
  11   2 -19       11.76       83.70     87.26 o 
  12   2 -19      875.24     1019.91    112.04 o 
  13   2 -19      952.96     1008.08    111.74 o 
  14   2 -19      268.98      314.56     92.13 o 
  15   2 -19       84.84      152.53     95.70 o 
  16   2 -19      701.12      644.47    116.63 o 
  17   2 -19     1312.98     1004.04    134.12 o 
  18   2 -19     1392.52     1525.41    152.73 o 
  19   2 -19      314.88      293.59    143.78 o 
  20   2 -19      138.27      289.57    156.83 o 
  21   2 -19      247.69      151.91    159.58 o 
  22   2 -19       15.88       94.48    152.03 o 
  23   2 -19      160.41      188.58    144.00 o 
  24   2 -19      358.51      447.29    172.28 o 
  25   2 -19      261.20      333.84    173.61 o 
  26   2 -19       32.91       78.05    171.81 o 
   1   3 -19     4541.43     5090.67    376.83 o 
   2   3 -19      477.27      655.07    141.59 o 
   3   3 -19       20.22      161.97    110.20 o 
   4   3 -19     1100.32      926.16    148.15 o 
   5   3 -19     2165.95     2213.10    177.97 o 
   6   3 -19     1117.82     1253.74    148.69 o 
   7   3 -19      585.81      621.47    120.24 o 
   8   3 -19     3539.66     4223.33    501.07 o 
   9   3 -19     1018.07     1054.55    134.05 o 
  10   3 -19       60.09      104.50    107.79 o 
  11   3 -19       67.76       98.56     95.57 o 
  12   3 -19      102.69      -50.24     93.13 o 
  13   3 -19     1845.00     1808.01    140.76 o 
  14   3 -19      484.87      385.77    106.82 o 
  15   3 -19     1053.09      954.03    133.74 o 
  16   3 -19      222.31      262.97    126.91 o 
  17   3 -19       36.04      118.51    118.83 o 
  18   3 -19      358.98      350.60    143.22 o 
  19   3 -19       85.52        3.16    157.68 o 
  20   3 -19      702.27      587.11    195.37 o 
  21   3 -19     1239.93     1126.25    228.67 o 
  22   3 -19      194.37      356.10    190.55 o 
  23   3 -19      146.80      113.04    168.34 o 
  24   3 -19       32.27      -36.14    174.34 o 
  25   3 -19      250.20      175.65    186.11 o 
   1   4 -19      810.87     1329.16    173.93 o 
   2   4 -19      797.45     1254.51    364.69 o 
   3   4 -19     4269.25     4918.57    754.34 o 
   4   4 -19     1963.37     2034.33    181.11 o 
   5   4 -19     3024.49     2928.49    196.72 o 
   6   4 -19       78.15      179.11    119.88 o 
   7   4 -19      161.51      319.21    122.41 o 
   8   4 -19      478.71      449.58    119.68 o 
   9   4 -19     1204.95     1191.57    136.18 o 
  10   4 -19      255.95      240.44    112.83 o 
  11   4 -19      250.33      396.76    114.89 o 
  12   4 -19      442.29      357.88    114.55 o 
  13   4 -19      172.87      208.26    123.76 o 
  14   4 -19      111.32      268.90    132.53 o 
  15   4 -19       13.20       -0.23    155.57 o 
  16   4 -19       14.00      -33.58    144.13 o 
  17   4 -19     1954.61     1887.57    534.54 o 
  18   4 -19       38.71      152.07    178.47 o 
  19   4 -19      848.17      769.89    211.08 o 
  20   4 -19       53.62        0.81    208.62 o 
  21   4 -19      379.24      322.87    187.60 o 
  22   4 -19        6.77       16.70    167.88 o 
  23   4 -19      361.59      454.45    202.38 o 
  24   4 -19       20.21       73.35    185.29 o 
   1   5 -19     4835.74     5305.50    502.11 o 
   2   5 -19      327.36      279.57    148.96 o 
   3   5 -19     1352.34     1290.19    188.41 o 
   4   5 -19      465.09      408.70    163.00 o 
   5   5 -19      177.33      218.49    141.46 o 
   6   5 -19       16.38       12.17    120.30 o 
   7   5 -19      591.04      697.26    162.17 o 
   8   5 -19       37.29      232.43    141.64 o 
   9   5 -19      647.30      765.03    165.58 o 
  10   5 -19       37.00       25.33    136.22 o 
  11   5 -19      109.52      291.53    152.01 o 
  12   5 -19       93.99       77.93    133.27 o 
  13   5 -19     1542.62     1585.78    314.15 o 
  14   5 -19       19.77       99.00    139.81 o 
  15   5 -19      353.41      373.71    179.25 o 
  16   5 -19        1.34       64.74    158.55 o 
  17   5 -19      204.17       44.65    174.99 o 
  18   5 -19       73.59     -237.81    158.54 o 
  19   5 -19       86.79        9.92    183.30 o 
  20   5 -19      140.62      122.16    219.31 o 
  21   5 -19      357.32      442.43    257.41 o 
  22   5 -19        5.11      889.62    737.51 o 
   1   6 -19      291.65      299.00    240.37 o 
   2   6 -19      644.67      357.99    295.73 o 
   3   6 -19     2196.54     2001.28    342.41 o 
   4   6 -19       39.13      233.10    279.28 o 
   5   6 -19     1233.37      744.41    229.92 o 
   6   6 -19       69.10      211.81    183.04 o 
   7   6 -19      416.62       95.64    234.47 o 
   8   6 -19      482.12      665.56    195.46 o 
   9   6 -19      532.87      735.24    204.93 o 
  10   6 -19      479.79      362.90    188.73 o 
  11   6 -19       83.69       41.74    155.24 o 
  12   6 -19      790.10      902.12    184.28 o 
  13   6 -19      153.91      321.97    165.38 o 
  14   6 -19      295.32      172.33    177.30 o 
  15   6 -19      269.42      376.46    187.60 o 
  16   6 -19        1.85       81.00    164.47 o 
  17   6 -19      303.67      241.75    180.93 o 
  18   6 -19       12.29      -57.00    166.07 o 
  19   6 -19      251.54      255.58    199.38 o 
   1   7 -19      467.71      481.64    318.29 o 
   2   7 -19      550.05      726.80    338.34 o 
   3   7 -19       72.54     -280.30    322.59 o 
   4   7 -19       84.69      319.23    303.18 o 
   5   7 -19      108.31     -133.75    252.30 o 
   6   7 -19     1997.52     2272.68    365.66 o 
   7   7 -19      147.87      145.02    178.88 o 
   8   7 -19      948.06     1265.95    238.57 o 
   9   7 -19      308.97      186.04    183.80 o 
  10   7 -19      199.14      230.70    187.25 o 
  11   7 -19       31.20        0.18    146.12 o 
  12   7 -19       54.60      -36.64    161.65 o 
  13   7 -19      250.48      178.48    187.24 o 
  14   7 -19      289.58      400.52    201.77 o 
  15   7 -19       62.95       58.75    186.71 o 
  16   7 -19      219.43       92.52    188.02 o 
   1   8 -19       97.22      -77.21    320.50 o 
   2   8 -19     1380.00     1405.10    355.10 o 
   3   8 -19        6.17     -137.27    283.81 o 
   4   8 -19      383.55      340.97    287.74 o 
   5   8 -19       33.00     -129.99    215.22 o 
   6   8 -19       67.05      -86.43    252.08 o 
   7   8 -19       36.27      -97.95    208.73 o 
   8   8 -19      103.64       42.25    237.63 o 
   9   8 -19      176.32      164.32    179.09 o 
  10   8 -19     1420.99      855.26    219.73 o 
  11   8 -19        4.27      -54.26    161.85 o 
  12   8 -19      394.38      435.94    306.82 o 
   0   0 -18      690.75      796.11    127.05 o 
   2   0 -18     8951.36    10051.97    957.64 o 
   4   0 -18      844.07     1078.02    140.17 o 
   6   0 -18     8809.22     9116.69    293.55 o 
   8   0 -18     3175.76     3312.51    203.89 o 
  10   0 -18      607.35      683.73    146.45 o 
  12   0 -18      517.98      523.52    140.73 o 
  14   0 -18      225.68      463.37    140.63 o 
  16   0 -18      679.41     1430.41    278.19 o 
  18   0 -18      295.23      247.79    230.24 o 
  20   0 -18     5355.52     4789.46    424.70 o 
  22   0 -18      325.20      306.73    230.82 o 
  24   0 -18      313.39      118.25    240.56 o 
  26   0 -18      352.03      138.25    176.14 o 
   0   1 -18      723.46      765.48    126.70 o 
   1   1 -18      838.62      652.94     93.64 o 
   2   1 -18     7111.57     8363.46    578.64 o 
   3   1 -18      543.61      542.89     86.50 o 
   4   1 -18      320.72      380.94     83.31 o 
   5   1 -18     4031.64     4525.47    326.39 o 
   6   1 -18     3347.03     2894.82    134.32 o 
   7   1 -18      295.59      292.03     90.15 o 
   8   1 -18     1046.39     1324.25    113.64 o 
   9   1 -18     8507.46     8785.39    219.35 o 
  10   1 -18     3807.09     3871.07    154.71 o 
  11   1 -18      201.11      282.87     92.90 o 
  12   1 -18     1916.75     2746.45    339.46 o 
  13   1 -18      457.91      394.94     93.27 o 
  14   1 -18       72.97      131.96     93.41 o 
  15   1 -18      282.86      160.21     92.89 o 
  16   1 -18     1683.96     1981.94    133.14 o 
  17   1 -18      691.17      583.60    124.90 o 
  18   1 -18       53.37      133.55    117.26 o 
  19   1 -18      350.12      421.48    161.14 o 
  20   1 -18      411.72      723.22    167.25 o 
  21   1 -18        4.42        2.69    154.69 o 
  22   1 -18      438.04      366.98    160.75 o 
  23   1 -18      142.23      312.15    167.57 o 
  24   1 -18     1224.15     1231.63    197.08 o 
  25   1 -18       18.97        8.98    131.09 o 
  26   1 -18      510.48      428.19    149.16 o 
  27   1 -18      145.38      140.31    134.19 o 
   0   2 -18      394.01      533.99    163.63 o 
   1   2 -18     3956.56     3405.30    157.53 o 
   2   2 -18     1966.37     1981.87    247.23 o 
   3   2 -18      195.31      170.88     95.06 o 
   4   2 -18      849.09      940.74    122.17 o 
   5   2 -18     5412.93     5476.93    159.74 o 
   6   2 -18     3831.85     3505.19    137.49 o 
   7   2 -18      301.04      299.53     86.14 o 
   8   2 -18      718.25      766.40     98.25 o 
   9   2 -18     3811.32     3700.78    289.26 o 
  10   2 -18      150.93      162.06     88.64 o 
  11   2 -18      671.43      721.82     99.49 o 
  12   2 -18       48.36      163.11     90.23 o 
  13   2 -18     6158.75     6265.47    193.42 o 
  14   2 -18      468.83      549.19     98.28 o 
  15   2 -18      292.19      210.58     92.04 o 
  16   2 -18     1893.85     1995.26    156.10 o 
  17   2 -18        8.43      125.38    109.71 o 
  18   2 -18      387.02      396.68    116.17 o 
  19   2 -18      670.85      646.65    173.89 o 
  20   2 -18     1032.01     1000.11    188.47 o 
  21   2 -18      178.22      331.50    155.18 o 
  22   2 -18      248.60      377.66    175.48 o 
  23   2 -18      502.54      412.45    162.81 o 
  24   2 -18      152.20      160.66    154.98 o 
  25   2 -18       28.09      -50.33    142.65 o 
  26   2 -18      159.58      216.76    150.09 o 
   0   3 -18      514.44      294.71    189.64 o 
   1   3 -18     1149.63     1008.18    149.24 o 
   2   3 -18      427.01      600.27    136.88 o 
   3   3 -18     2176.65     2039.68    166.36 o 
   4   3 -18       28.32       44.47    117.93 o 
   5   3 -18     2570.79     2605.94    242.73 o 
   6   3 -18       37.80      123.28    110.04 o 
   7   3 -18      632.31      645.51    120.15 o 
   8   3 -18     1435.61     1470.04    122.64 o 
   9   3 -18    11715.96    12274.30    515.49 o 
  10   3 -18       94.83      196.08     94.31 o 
  11   3 -18       12.79       47.19     87.67 o 
  12   3 -18     1586.30     1486.44    128.39 o 
  13   3 -18      775.50      726.33    114.11 o 
  14   3 -18        2.31       43.50     91.09 o 
  15   3 -18      730.98      889.66    132.39 o 
  16   3 -18      524.26      611.71    162.15 o 
  17   3 -18     2730.95     2656.94    222.16 o 
  18   3 -18      155.55      258.91    151.00 o 
  19   3 -18     2395.26     2565.43    268.20 o 
  20   3 -18      510.92      597.69    186.45 o 
  21   3 -18       37.64       10.60    157.55 o 
  22   3 -18      361.00      320.79    184.51 o 
  23   3 -18     1198.46     1349.97    238.43 o 
  24   3 -18       15.22      -81.94    163.14 o 
  25   3 -18       18.77       -5.69    169.25 o 
  26   3 -18       19.62       54.22    174.50 o 
   0   4 -18       99.51      148.53    193.24 o 
   1   4 -18     1096.49     1103.42    167.76 o 
   2   4 -18      384.63      593.90    133.09 o 
   3   4 -18      104.75       69.69    118.76 o 
   4   4 -18      561.66      655.94    137.84 o 
   5   4 -18     1862.50     2235.27    185.40 o 
   6   4 -18      580.11      401.90    127.55 o 
   7   4 -18       44.06      142.11    115.19 o 
   8   4 -18       70.82       69.87    114.56 o 
   9   4 -18      882.27     1122.53    136.91 o 
  10   4 -18       65.77       17.74    102.57 o 
  11   4 -18      620.26      618.72    124.84 o 
  12   4 -18      120.33      322.80    126.73 o 
  13   4 -18     6209.55     6214.48    264.07 o 
  14   4 -18       45.69      253.32    125.07 o 
  15   4 -18      856.18      833.33    191.52 o 
  16   4 -18       55.69      -57.25    166.10 o 
  17   4 -18      632.33      615.43    171.10 o 
  18   4 -18       29.23       57.38    147.19 o 
  19   4 -18     2732.82     2944.53    242.94 o 
  20   4 -18       90.57      258.76    185.70 o 
  21   4 -18      263.71      527.79    203.18 o 
  22   4 -18      103.06      240.01    199.51 o 
  23   4 -18     1800.89     2028.80    293.68 o 
  24   4 -18       46.20      106.17    189.35 o 
   0   5 -18       60.22      203.10    308.26 o 
   1   5 -18      704.86      644.27    209.02 o 
   2   5 -18      296.35      473.34    190.03 o 
   3   5 -18      697.54      829.18    173.96 o 
   4   5 -18       23.25       75.38    132.28 o 
   5   5 -18     1179.60     1142.28    172.04 o 
   6   5 -18      435.43      344.16    186.00 o 
   7   5 -18       71.45      262.99    173.07 o 
   8   5 -18      161.56       36.95    172.29 o 
   9   5 -18     1664.83     1580.43    235.70 o 
  10   5 -18      446.50      373.36    156.58 o 
  11   5 -18       58.52       -5.11    136.58 o 
  12   5 -18        8.11       -9.35    131.47 o 
  13   5 -18     1669.86     1450.88    196.64 o 
  14   5 -18       20.26       19.08    133.95 o 
  15   5 -18      686.23      725.60    205.50 o 
  16   5 -18      412.95      261.78    174.89 o 
  17   5 -18      663.04      635.05    201.97 o 
  18   5 -18       45.91      -78.29    161.58 o 
  19   5 -18      512.17      372.92    188.89 o 
  20   5 -18      305.09      416.41    242.78 o 
  21   5 -18       24.68      181.20    224.07 o 
  22   5 -18       20.09      321.83    228.76 o 
  23   5 -18     1781.70     1928.71    349.69 o 
   0   6 -18       24.30      308.26    374.52 o 
   1   6 -18      243.20      242.69    300.33 o 
   2   6 -18      415.72      785.41    306.98 o 
   3   6 -18      302.55      131.00    268.32 o 
   4   6 -18      108.61      132.56    178.30 o 
   5   6 -18      551.76      712.57    199.79 o 
   6   6 -18      590.44      695.33    197.78 o 
   7   6 -18       38.41       21.90    168.04 o 
   8   6 -18      101.07     -161.72    163.43 o 
   9   6 -18     2435.35     2407.46    545.04 o 
  10   6 -18       27.66       84.94    170.55 o 
  11   6 -18      218.47      138.01    151.35 o 
  12   6 -18      878.19     1276.27    198.58 o 
  13   6 -18     2069.55     2074.36    224.14 o 
  14   6 -18      152.34      260.60    180.24 o 
  15   6 -18      166.27      154.10    174.57 o 
  16   6 -18      850.44      980.15    225.97 o 
  17   6 -18      116.46      190.19    179.88 o 
  18   6 -18       13.19      -33.07    169.98 o 
  19   6 -18      738.87      616.40    214.17 o 
  20   6 -18      220.56      357.32    205.32 o 
   0   7 -18       12.18      270.80    348.59 o 
   1   7 -18      134.03      282.52    240.60 o 
   2   7 -18      673.13      828.28    330.11 o 
   3   7 -18       41.40       78.13    238.85 o 
   4   7 -18      405.15      308.89    245.41 o 
   5   7 -18      644.88      683.80    280.34 o 
   6   7 -18      570.47      431.99    190.25 o 
   7   7 -18       95.96      118.44    168.65 o 
   8   7 -18      108.79      224.75    177.34 o 
   9   7 -18     1639.33     2267.50    277.92 o 
  10   7 -18      377.78       83.82    183.65 o 
  11   7 -18      108.71        4.49    174.64 o 
  12   7 -18      635.32      695.50    187.45 o 
  13   7 -18      143.45       92.36    179.43 o 
  14   7 -18       12.63     -194.27    167.21 o 
  15   7 -18       76.56      160.73    186.29 o 
  16   7 -18      788.61      681.13    223.41 o 
  17   7 -18       91.62      316.70    245.42 o 
   0   8 -18      133.67       76.34    373.08 o 
   1   8 -18       48.59      -45.82    201.60 o 
   2   8 -18     1094.22     1581.86    332.15 o 
   3   8 -18       77.45       56.36    257.60 o 
   4   8 -18      137.32      137.09    237.00 o 
   5   8 -18      301.43      414.01    267.70 o 
   6   8 -18     1184.46     1554.28    353.87 o 
   7   8 -18       29.23      -61.93    230.79 o 
   8   8 -18      338.83      277.50    268.42 o 
   9   8 -18       34.44      -69.88    167.25 o 
  10   8 -18      214.31      -42.37    155.25 o 
  11   8 -18       44.97      -65.33    161.76 o 
  12   8 -18      399.68      471.87    193.64 o 
  13   8 -18      170.13      249.56    182.98 o 
   0   9 -18      136.30      188.70    399.00 o 
   1   9 -18       15.96       79.89    229.29 o 
   2   9 -18      576.80      732.56    310.99 o 
   3   9 -18       20.71        2.75    254.78 o 
   4   9 -18       22.94      -80.97    235.51 o 
   2   0 -17     1605.72     1552.85    142.62 o 
   4   0 -17      113.71       76.16    104.65 o 
   6   0 -17     6038.66     6782.40    584.02 o 
   8   0 -17    10392.00    13269.19   1568.69 o 
  10   0 -17      590.82      598.12    140.61 o 
  12   0 -17     2873.13     2970.62    198.56 o 
  14   0 -17     5693.60     5552.00    255.13 o 
  16   0 -17     2361.43     2583.15    199.72 o 
  18   0 -17      781.10      920.84    290.97 o 
  20   0 -17      472.66      590.45    237.91 o 
  22   0 -17     1112.71     1476.07    431.42 o 
  24   0 -17        8.83      -38.35    315.46 o 
  26   0 -17      396.98      114.42    163.01 o 
  28   0 -17     1251.45      619.86    401.17 o 
   1   1 -17     1504.38     1375.56     86.89 o 
   2   1 -17     3114.04     3122.59    104.44 o 
   3   1 -17      549.68      683.90     86.68 o 
   4   1 -17     4023.31     5571.27    684.87 o 
   5   1 -17     2630.02     2521.29    122.09 o 
   6   1 -17      376.44      479.21     85.23 o 
   7   1 -17      333.14      386.49     87.82 o 
   8   1 -17      514.90      492.30     92.61 o 
   9   1 -17      975.71     1267.48    109.42 o 
  10   1 -17     9473.84    11166.56    646.79 o 
  11   1 -17      748.74      917.29    104.45 o 
  12   1 -17     5326.34     5241.93    174.33 o 
  13   1 -17       51.96       43.95     86.92 o 
  14   1 -17     1177.07     1216.36    114.62 o 
  15   1 -17       71.73       44.05     86.29 o 
  16   1 -17     1216.67     1032.21    110.42 o 
  17   1 -17      411.54      416.54    116.42 o 
  18   1 -17     3501.20     3439.98    229.30 o 
  19   1 -17      202.80      319.48    147.25 o 
  20   1 -17      173.22      281.32    149.15 o 
  21   1 -17      211.42      217.05    165.50 o 
  22   1 -17      324.54      376.15    164.73 o 
  23   1 -17      192.31      293.76    164.44 o 
  24   1 -17     1057.40     1089.11    231.44 o 
  25   1 -17      501.79      492.17    168.74 o 
  26   1 -17      758.04      491.10    169.43 o 
  27   1 -17      142.55      197.10    139.42 o 
   1   2 -17     5894.63     6113.11    533.90 o 
   2   2 -17     1033.64      935.86    114.02 o 
   3   2 -17      851.50      639.20    103.06 o 
   4   2 -17      183.57      119.25     93.15 o 
   5   2 -17     1046.74      866.87     89.17 o 
   6   2 -17     4510.65     5201.38    495.64 o 
   7   2 -17     2311.45     2101.02    120.10 o 
   8   2 -17     4607.12     4643.95    266.91 o 
   9   2 -17     1811.20     2253.16    125.11 o 
  10   2 -17      500.32      484.12     93.59 o 
  11   2 -17      247.84      276.55     87.40 o 
  12   2 -17      273.62      195.42     90.31 o 
  13   2 -17      662.42     1028.00    113.29 o 
  14   2 -17     1912.26     1824.74    125.40 o 
  15   2 -17     1932.88     1777.71    125.40 o 
  16   2 -17      822.48      848.16    120.48 o 
  17   2 -17       23.29      -22.29    104.00 o 
  18   2 -17      318.31      403.02    121.25 o 
  19   2 -17      736.60      372.11    157.62 o 
  20   2 -17      433.01      487.65    157.20 o 
  21   2 -17     1482.38     1587.24    197.21 o 
  22   2 -17     1113.86      951.41    208.53 o 
  23   2 -17      511.45      596.68    162.62 o 
  24   2 -17       19.14      239.62    152.76 o 
  25   2 -17      170.36      -10.07    155.72 o 
  26   2 -17      261.01      271.61    149.50 o 
  27   2 -17      139.52        5.88    137.58 o 
   1   3 -17       85.89      -54.92    108.56 o 
   2   3 -17      157.46      220.46    112.78 o 
   3   3 -17     7908.75    10926.55   1265.22 o 
   4   3 -17       10.56      521.27    131.06 o 
   5   3 -17     5337.42     4609.37    216.47 o 
   6   3 -17       83.39       83.23     89.98 o 
   7   3 -17      565.30      551.72     99.13 o 
   8   3 -17      100.27       51.53     90.12 o 
   9   3 -17      490.91      343.18     96.84 o 
  10   3 -17       34.30        0.46     91.01 o 
  11   3 -17     1153.78      880.82    111.03 o 
  12   3 -17     1400.08     1282.05    119.81 o 
  13   3 -17      248.22      253.72     95.11 o 
  14   3 -17      241.24      176.28     98.66 o 
  15   3 -17       11.31        8.23     96.15 o 
  16   3 -17       60.87      -32.23    136.27 o 
  17   3 -17     2506.75     3108.50    230.67 o 
  18   3 -17      967.80      852.61    167.41 o 
  19   3 -17     2671.15     2545.42    289.64 o 
  20   3 -17       85.04      125.87    178.06 o 
  21   3 -17      435.18      354.54    192.63 o 
  22   3 -17      794.42      734.93    207.72 o 
  23   3 -17      445.14      461.15    181.61 o 
  24   3 -17      107.12      255.01    177.55 o 
  25   3 -17      664.16      387.80    202.67 o 
  26   3 -17       37.08       39.94    163.53 o 
   1   4 -17     2908.30     3349.21    561.15 o 
   2   4 -17      219.34      323.33    128.15 o 
   3   4 -17       28.86      115.90    110.69 o 
   4   4 -17      789.47      723.11    140.22 o 
   5   4 -17      141.51      253.00    126.95 o 
   6   4 -17      595.75      774.78    132.81 o 
   7   4 -17     1607.01     1563.99    158.68 o 
   8   4 -17       77.94      163.85    112.39 o 
   9   4 -17     1812.77     1704.85    145.88 o 
  10   4 -17       50.45       37.22    102.41 o 
  11   4 -17      457.91      651.85    136.59 o 
  12   4 -17      181.09      192.77    125.34 o 
  13   4 -17     1567.83     2118.26    222.05 o 
  14   4 -17      424.16      361.78    117.22 o 
  15   4 -17     3087.66     2830.76    289.07 o 
  16   4 -17       19.04       85.53    143.74 o 
  17   4 -17      175.16      227.09    152.90 o 
  18   4 -17      591.85      442.76    160.79 o 
  19   4 -17      848.78      920.47    207.92 o 
  20   4 -17       98.36      102.11    179.35 o 
  21   4 -17     1608.61     2041.11    266.09 o 
  22   4 -17       55.23       39.32    181.73 o 
  23   4 -17      381.86      284.76    202.16 o 
  24   4 -17       40.29      -48.10    183.74 o 
  25   4 -17       97.29       66.35    191.58 o 
   1   5 -17      437.19      927.01    319.06 o 
   2   5 -17       48.57      321.30    254.24 o 
   3   5 -17      788.20     1357.44    391.93 o 
   4   5 -17     1003.33      808.89    202.79 o 
   5   5 -17      868.17      797.54    192.99 o 
   6   5 -17      573.49      530.11    189.11 o 
   7   5 -17      605.02      637.41    197.78 o 
   8   5 -17      492.17      662.52    230.17 o 
   9   5 -17       26.37       59.23    155.83 o 
  10   5 -17      932.07      861.20    172.09 o 
  11   5 -17     1683.94     2208.51    369.04 o 
  12   5 -17       37.25       67.73    140.24 o 
  13   5 -17       17.84      140.58    145.66 o 
  14   5 -17      172.38      126.46    146.52 o 
  15   5 -17     1851.78     1370.81    223.27 o 
  16   5 -17       58.44      -55.01    160.21 o 
  17   5 -17      926.70     1083.06    235.66 o 
  18   5 -17      272.47      215.90    180.84 o 
  19   5 -17      620.40      684.88    205.16 o 
  20   5 -17       57.15       -1.57    255.68 o 
  21   5 -17       31.44     -107.65    212.47 o 
  22   5 -17      136.53      -94.40    218.81 o 
  23   5 -17      520.63      618.80    276.46 o 
   1   6 -17      354.13      275.46    268.73 o 
   2   6 -17      241.72      259.83    238.10 o 
   3   6 -17      140.28      328.67    249.94 o 
   4   6 -17      129.30       37.32    170.58 o 
   5   6 -17       51.62      283.50    204.33 o 
   6   6 -17       13.04       32.18    196.13 o 
   7   6 -17     1526.38     1675.07    345.59 o 
   8   6 -17     1607.73     1757.47    305.93 o 
   9   6 -17      311.62      372.43    218.84 o 
  10   6 -17       55.55      -14.15    161.77 o 
  11   6 -17       49.79      -59.00    133.16 o 
  12   6 -17      151.84      123.79    152.15 o 
  13   6 -17      788.12     1092.42    236.19 o 
  14   6 -17      707.07      450.29    187.87 o 
  15   6 -17      930.66      698.71    210.00 o 
  16   6 -17       35.51       11.37    169.04 o 
  17   6 -17      112.38       66.11    176.51 o 
  18   6 -17      117.97       45.56    177.25 o 
  19   6 -17      199.95      -61.82    171.34 o 
  20   6 -17      302.32      227.37    204.19 o 
  21   6 -17      496.01      196.18    245.14 o 
   1   7 -17        7.81       47.54    230.83 o 
   2   7 -17      211.57      299.63    245.37 o 
   3   7 -17      240.82      350.02    214.40 o 
   4   7 -17     1435.97     1896.63    355.79 o 
   5   7 -17      167.25      180.38    277.11 o 
   6   7 -17       41.33      109.53    194.68 o 
   7   7 -17       84.12       67.72    178.47 o 
   8   7 -17       62.75      246.62    178.93 o 
   9   7 -17      101.42      167.44    174.75 o 
  10   7 -17      268.86      138.69    178.71 o 
  11   7 -17     1141.50     1171.39    269.99 o 
  12   7 -17      943.22      907.71    197.18 o 
  13   7 -17       86.29      157.99    177.46 o 
  14   7 -17       29.13       72.59    180.20 o 
  15   7 -17       60.00       89.89    165.64 o 
  16   7 -17      132.90      190.98    199.55 o 
  17   7 -17      303.29      182.05    194.86 o 
  18   7 -17      479.37      571.89    231.83 o 
   1   8 -17       72.72      122.28    212.87 o 
   2   8 -17      252.43      433.01    277.98 o 
   3   8 -17        2.84      -77.41    227.56 o 
   4   8 -17      103.57      178.74    221.03 o 
   5   8 -17      116.85       59.50    233.62 o 
   6   8 -17      798.25     1349.81    361.86 o 
   7   8 -17       80.24      -16.05    377.40 o 
   8   8 -17      856.00     1157.88    405.49 o 
   9   8 -17       36.94        2.70    189.48 o 
  10   8 -17       63.04      -18.80    174.57 o 
  11   8 -17        1.44      -18.15    166.01 o 
  12   8 -17      257.11      209.57    177.27 o 
  13   8 -17       94.34      232.90    190.55 o 
  14   8 -17      602.72      547.52    228.46 o 
   1   9 -17       14.60      101.05    234.05 o 
   2   9 -17      163.52      -41.73    272.15 o 
   3   9 -17        1.25     -325.87    217.24 o 
   4   9 -17      134.99      195.60    249.48 o 
   5   9 -17       28.42      -11.77    211.00 o 
   6   9 -17      103.49       66.12    283.05 o 
   7   9 -17        3.54      -75.13    232.52 o 
   0   0 -16   105018.34   106244.15   4048.94 o 
   2   0 -16     2034.46     2471.83    154.04 o 
   4   0 -16      853.32      791.85    127.87 o 
   6   0 -16    10870.41    10592.33    296.83 o 
   8   0 -16    11090.93    10896.11    307.72 o 
  10   0 -16     2449.07     2439.22    182.20 o 
  12   0 -16      240.45      162.23    113.81 o 
  14   0 -16    10744.77    13109.21    545.14 o 
  16   0 -16      499.00      417.81    141.60 o 
  18   0 -16     1877.79     2188.97    294.42 o 
  20   0 -16      359.26      318.77    217.47 o 
  22   0 -16     1088.52     1341.75    281.03 o 
  24   0 -16      153.29      199.94    214.19 o 
  26   0 -16      359.93      164.55    270.08 o 
  28   0 -16      158.59       25.14    111.14 o 
   0   1 -16     4830.17     4935.55    192.07 o 
   1   1 -16     1083.73     1181.96     77.55 o 
   2   1 -16      609.52     1052.55     87.04 o 
   3   1 -16     1660.51     2177.91    132.50 o 
   4   1 -16    34433.77    36113.23    509.70 o 
   5   1 -16     1213.98     1340.20     99.76 o 
   6   1 -16     2635.38     2534.78    121.08 o 
   7   1 -16      613.44      538.61     86.82 o 
   8   1 -16      179.03      188.04     82.75 o 
   9   1 -16      265.05      373.14     85.19 o 
  10   1 -16    17787.32    16433.29    364.42 o 
  11   1 -16     2067.72     2219.00    125.54 o 
  12   1 -16     1351.36     1397.26    112.24 o 
  13   1 -16      121.79       49.33     85.23 o 
  14   1 -16      519.76      454.66     98.15 o 
  15   1 -16      330.89      302.80     94.45 o 
  16   1 -16       43.72       68.39     85.75 o 
  17   1 -16     1688.60     1439.68    133.80 o 
  18   1 -16     2861.00     2752.83    259.41 o 
  19   1 -16      238.65      263.82    147.84 o 
  20   1 -16      196.77      214.84    154.20 o 
  21   1 -16      457.53      627.56    174.20 o 
  22   1 -16      912.96      793.73    181.70 o 
  23   1 -16        3.05      296.47    163.29 o 
  24   1 -16       60.60      171.18    155.23 o 
  25   1 -16       12.41      -51.65    139.62 o 
  26   1 -16      113.92      130.36    143.92 o 
  27   1 -16       67.72      148.83    135.55 o 
  28   1 -16      178.76      134.12    125.29 o 
   0   2 -16    56865.63    60158.23    857.41 o 
   1   2 -16    11376.84    12008.63    478.04 o 
   2   2 -16      629.33      730.43    102.11 o 
   3   2 -16      831.85      739.58    105.08 o 
   4   2 -16      635.92      671.81    104.43 o 
   5   2 -16      610.00      637.27     90.26 o 
   6   2 -16     2975.07     2924.96    123.87 o 
   7   2 -16     7174.52     8299.71    266.09 o 
   8   2 -16     7939.41     8369.19    195.17 o 
   9   2 -16      171.71      279.41     86.60 o 
  10   2 -16      224.03      272.61     85.31 o 
  11   2 -16      200.03      176.21     82.10 o 
  12   2 -16       58.36      -30.41     81.22 o 
  13   2 -16     1208.33     1172.19    109.70 o 
  14   2 -16     2561.91     2883.00    140.67 o 
  15   2 -16     1759.17     1728.89    122.68 o 
  16   2 -16      181.39      150.79     93.76 o 
  17   2 -16      302.04      237.60    105.62 o 
  18   2 -16      566.74      508.19    120.36 o 
  19   2 -16      189.57      266.60    139.00 o 
  20   2 -16       12.93      -45.79    134.70 o 
  21   2 -16      275.71      599.87    161.11 o 
  22   2 -16      257.73      172.94    150.09 o 
  23   2 -16      116.02      219.17    147.72 o 
  24   2 -16      170.19       50.90    138.53 o 
  25   2 -16      416.93      377.70    165.38 o 
  26   2 -16       97.16      100.54    136.47 o 
  27   2 -16      117.56       78.12    132.73 o 
   0   3 -16    14923.00    17236.11    682.77 o 
   1   3 -16      250.76      387.27    125.23 o 
   2   3 -16      159.16      426.76    113.47 o 
   3   3 -16    29706.83    27853.51    554.09 o 
   4   3 -16    21241.06    20006.28    632.57 o 
   5   3 -16     4361.83     4526.65    178.50 o 
   6   3 -16      773.40      776.61    108.99 o 
   7   3 -16      292.17      331.51     95.84 o 
   8   3 -16        0.02      -86.61     80.36 o 
   9   3 -16      160.62      147.94     84.30 o 
  10   3 -16      101.98      -46.03     78.56 o 
  11   3 -16     4576.35     3967.07    167.41 o 
  12   3 -16      276.93      273.15    100.24 o 
  13   3 -16      380.41      415.51    100.07 o 
  14   3 -16       30.78       76.04     94.05 o 
  15   3 -16      352.38      263.05    124.09 o 
  16   3 -16       34.65      123.59    131.92 o 
  17   3 -16      772.32      806.54    163.34 o 
  18   3 -16      554.31      369.83    148.99 o 
  19   3 -16      589.57      674.50    207.19 o 
  20   3 -16       47.07       20.55    168.42 o 
  21   3 -16       49.58      193.78    181.92 o 
  22   3 -16      298.87      417.66    191.17 o 
  23   3 -16        1.87      111.13    165.22 o 
  24   3 -16      389.48      286.94    237.73 o 
  25   3 -16        6.06      216.38    214.31 o 
  26   3 -16       46.07      -50.67    156.06 o 
  27   3 -16       80.51       -0.20    179.64 o 
   0   4 -16      431.07     1093.35    236.00 o 
   1   4 -16    10391.13     9960.85    301.69 o 
   2   4 -16      117.70      251.71    117.81 o 
   3   4 -16      958.61      939.93    140.85 o 
   4   4 -16     1519.53     1625.74    151.47 o 
   5   4 -16      167.26      121.04    118.33 o 
   6   4 -16      823.97      934.42    145.56 o 
   7   4 -16    19394.98    20658.05    418.90 o 
   8   4 -16      188.29      412.02    162.05 o 
   9   4 -16      530.40      504.41    128.10 o 
  10   4 -16      305.86      508.83    133.42 o 
  11   4 -16      527.71      471.30    114.84 o 
  12   4 -16       11.74      -10.12    101.96 o 
  13   4 -16      479.37      545.72    120.46 o 
  14   4 -16     1353.39     1010.31    130.77 o 
  15   4 -16     2575.39     2126.03    210.43 o 
  16   4 -16        7.50       38.02    136.05 o 
  17   4 -16      380.88      335.53    157.80 o 
  18   4 -16      674.84      564.74    167.02 o 
  19   4 -16      314.39      185.62    152.25 o 
  20   4 -16      158.10      149.19    180.10 o 
  21   4 -16      773.76      710.81    266.34 o 
  22   4 -16      243.87      137.56    181.25 o 
  23   4 -16      123.35      123.10    187.75 o 
  24   4 -16       23.63     -149.00    159.81 o 
  25   4 -16       57.27       18.52    177.36 o 
   0   5 -16      128.95      -25.93    314.02 o 
   1   5 -16       54.43      747.16    290.09 o 
   2   5 -16      218.00      663.08    410.53 o 
   3   5 -16    19175.57    19349.64   1512.56 o 
   4   5 -16     2070.38     1858.68    304.91 o 
   5   5 -16      410.67      632.91    245.33 o 
   6   5 -16      897.64      994.94    200.29 o 
   7   5 -16     1820.88     2169.22    356.13 o 
   8   5 -16     1944.95     2022.31    276.35 o 
   9   5 -16       45.97       84.76    159.29 o 
  10   5 -16      394.82      348.81    144.44 o 
  11   5 -16     6292.62     6023.66    382.14 o 
  12   5 -16      172.09      242.88    140.09 o 
  13   5 -16      640.70      582.15    165.07 o 
  14   5 -16      204.39      283.08    150.89 o 
  15   5 -16      724.30      552.29    193.61 o 
  16   5 -16       60.36       54.46    162.54 o 
  17   5 -16      621.38      633.63    196.38 o 
  18   5 -16      162.34      329.28    194.05 o 
  19   5 -16      676.66      581.56    208.49 o 
  20   5 -16      102.63       86.82    159.54 o 
  21   5 -16       93.09      180.46    195.94 o 
  22   5 -16       42.55      132.68    194.63 o 
  23   5 -16       54.08       27.96    189.95 o 
  24   5 -16        3.64       -9.79    201.68 o 
   0   6 -16    10671.98    10521.05    789.37 o 
   1   6 -16      937.08     1340.39    256.52 o 
   2   6 -16       17.24      166.66    221.93 o 
   3   6 -16      209.91      256.71    237.62 o 
   4   6 -16      869.44     1124.43    230.44 o 
   5   6 -16        2.32       -6.09    162.35 o 
   6   6 -16      457.25      779.64    206.91 o 
   7   6 -16     9603.70     8949.81   1207.39 o 
   8   6 -16     2114.22     1979.45    245.71 o 
   9   6 -16      132.59       18.80    171.54 o 
  10   6 -16      611.86      473.73    197.54 o 
  11   6 -16      353.56      330.71    157.79 o 
  12   6 -16       24.52      -70.11    136.10 o 
  13   6 -16       26.73       72.00    149.93 o 
  14   6 -16      863.67      987.84    315.00 o 
  15   6 -16     1335.22     1432.70    251.11 o 
  16   6 -16       69.95      168.73    183.47 o 
  17   6 -16      219.25       85.93    180.11 o 
  18   6 -16      465.13      346.45    198.20 o 
  19   6 -16       29.90       97.96    183.23 o 
  20   6 -16        7.04     -138.23    193.20 o 
  21   6 -16      267.63      277.64    261.08 o 
  22   6 -16       66.72      128.05    254.93 o 
   0   7 -16      169.38      269.36    315.46 o 
   1   7 -16       62.40     -148.97    224.93 o 
   2   7 -16      219.96      322.09    217.37 o 
   3   7 -16     1621.29     1913.50    331.67 o 
   4   7 -16     8253.20     9626.36    581.99 o 
   5   7 -16       82.95      148.21    216.46 o 
   6   7 -16      144.46      106.41    166.21 o 
   7   7 -16        6.79     -215.90    143.93 o 
   8   7 -16      230.65     -100.06    162.28 o 
   9   7 -16       10.97       46.71    156.78 o 
  10   7 -16      933.16      739.66    210.02 o 
  11   7 -16     1371.97     1159.24    249.79 o 
  12   7 -16      540.02      655.36    194.33 o 
  13   7 -16       82.25       80.79    168.36 o 
  14   7 -16      144.80       42.64    182.29 o 
  15   7 -16       59.89       79.06    188.07 o 
  16   7 -16        1.21       -2.03    184.59 o 
  17   7 -16       53.74      101.23    180.37 o 
  18   7 -16      330.30      304.85    205.09 o 
  19   7 -16       85.94      156.91    204.13 o 
   0   8 -16     5546.19     7643.03    795.13 o 
   1   8 -16       14.18       78.59    339.23 o 
   2   8 -16       43.27      -50.04    256.67 o 
   3   8 -16      210.00      141.39    207.93 o 
   4   8 -16      159.59      175.78    233.38 o 
   5   8 -16       77.46      108.54    255.50 o 
   6   8 -16      774.13      928.83    306.00 o 
   7   8 -16      171.70      137.64    260.05 o 
   8   8 -16     1134.17     1073.12    236.63 o 
   9   8 -16       35.92     -230.96    241.17 o 
  10   8 -16      188.40      264.41    253.81 o 
  11   8 -16       30.09     -129.98    246.91 o 
  12   8 -16       30.44       96.54    190.63 o 
  13   8 -16        3.34      -81.68    169.56 o 
  14   8 -16      936.67     1007.92    281.37 o 
  15   8 -16       69.63       44.73    190.80 o 
   0   9 -16      184.89      229.03    406.21 o 
   1   9 -16       28.38       25.94    240.22 o 
   2   9 -16        8.81      103.07    290.41 o 
   3   9 -16      101.82      -59.80    240.97 o 
   4   9 -16     1552.43     1835.03    354.94 o 
   5   9 -16        6.55     -118.83    228.61 o 
   6   9 -16      297.06      234.61    264.27 o 
   7   9 -16       41.01     -175.19    214.23 o 
   8   9 -16       40.08     -147.27    291.69 o 
   2   0 -15     6201.95     6466.36    285.88 o 
   4   0 -15      290.99      308.74    107.86 o 
   6   0 -15    38766.34    45764.34   4890.28 o 
   8   0 -15     2910.21     2898.30    181.22 o 
  10   0 -15     5718.36     6324.41    245.76 o 
  12   0 -15     4230.15     4276.48    217.20 o 
  14   0 -15     6953.43     5978.29    250.01 o 
  16   0 -15      132.81      311.14    135.50 o 
  18   0 -15     1107.76     1110.70    236.72 o 
  20   0 -15      722.88     1103.43    265.32 o 
  22   0 -15     1550.41     1752.34    293.75 o 
  24   0 -15      325.82      665.64    256.31 o 
  26   0 -15      497.89      384.52    179.03 o 
  28   0 -15      423.47      206.38    140.07 o 
   1   1 -15      318.64      417.95     58.83 o 
   2   1 -15    20729.33    22025.99    523.81 o 
   3   1 -15     1458.13     1864.12    111.46 o 
   4   1 -15     3990.39     4614.24    324.58 o 
   5   1 -15     1229.38     1284.33     94.62 o 
   6   1 -15     2111.64     2607.41    264.80 o 
   7   1 -15     1123.48     1042.37     97.73 o 
   8   1 -15      458.59      670.23     90.32 o 
   9   1 -15     5378.89     5755.82    164.72 o 
  10   1 -15    13942.17    14286.43    611.81 o 
  11   1 -15      102.22      268.64     89.17 o 
  12   1 -15     1872.76     2008.67    121.17 o 
  13   1 -15      935.46      942.31    151.97 o 
  14   1 -15     1073.08     1031.66    105.98 o 
  15   1 -15      584.51      598.02     95.22 o 
  16   1 -15     1846.53     1677.00    117.68 o 
  17   1 -15     1921.38     1798.22    146.20 o 
  18   1 -15     1420.66     1362.03    151.67 o 
  19   1 -15        9.02       43.10    136.18 o 
  20   1 -15      428.93      785.79    166.25 o 
  21   1 -15     1049.86      893.71    185.20 o 
  22   1 -15       36.07      201.88    147.57 o 
  23   1 -15      104.16      -27.48    151.03 o 
  24   1 -15      501.94      468.23    165.83 o 
  25   1 -15      345.51      229.80    152.26 o 
  26   1 -15      417.35      322.77    147.27 o 
  27   1 -15       42.46        9.40    125.70 o 
  28   1 -15      405.67      337.08    148.08 o 
   1   2 -15    12869.08    17852.41   1466.12 o 
   2   2 -15     7195.94     7420.02    226.97 o 
   3   2 -15       82.07      161.67     89.86 o 
   4   2 -15     2360.24     2534.69    133.58 o 
   5   2 -15     2590.28     2770.03    122.86 o 
   6   2 -15     7903.18     9249.27    225.74 o 
   7   2 -15     1092.40     1257.93     98.67 o 
   8   2 -15     8629.22    10699.86    694.64 o 
   9   2 -15     4369.68     4447.61    149.02 o 
  10   2 -15      556.18      567.55     93.74 o 
  11   2 -15      586.39      472.42     93.04 o 
  12   2 -15      493.88      438.71     89.07 o 
  13   2 -15     6377.45     6409.93    314.07 o 
  14   2 -15     1331.04     1157.17    105.71 o 
  15   2 -15      217.14      278.95     92.43 o 
  16   2 -15      154.01      284.12    103.11 o 
  17   2 -15      967.57     1145.68    132.87 o 
  18   2 -15       61.96       -9.87    126.19 o 
  19   2 -15       81.49      126.00    146.03 o 
  20   2 -15      841.17     1003.33    185.04 o 
  21   2 -15     1272.02     1004.58    175.37 o 
  22   2 -15      458.37      559.09    171.32 o 
  23   2 -15      213.16      239.79    150.34 o 
  24   2 -15       56.11      -58.38    153.65 o 
  25   2 -15       33.09      -80.11    145.61 o 
  26   2 -15       45.16       49.43    143.61 o 
  27   2 -15      652.83      494.29    152.59 o 
  28   2 -15      307.92      110.89    164.58 o 
   1   3 -15     1001.26     1247.91    139.14 o 
   2   3 -15     4606.98     4758.57    160.61 o 
   3   3 -15     5240.87     5155.63    174.24 o 
   4   3 -15     7915.18     8356.02    335.19 o 
   5   3 -15    18739.71    19249.04    462.19 o 
   6   3 -15      464.02      808.13    109.96 o 
   7   3 -15      166.16       81.88     93.92 o 
   8   3 -15      104.61      109.69     80.92 o 
   9   3 -15     4395.28     3845.99    157.12 o 
  10   3 -15      567.83      432.22     96.35 o 
  11   3 -15      717.69      712.45    106.03 o 
  12   3 -15     2181.14     1847.75    128.17 o 
  13   3 -15      778.79     1157.01    259.35 o 
  14   3 -15       74.70      101.98    101.80 o 
  15   3 -15      255.08      198.30    121.16 o 
  16   3 -15      593.29      338.86    144.65 o 
  17   3 -15     4390.90     3656.61    240.34 o 
  18   3 -15      219.60      179.25    143.72 o 
  19   3 -15      700.06      642.72    192.25 o 
  20   3 -15       35.09      164.89    167.58 o 
  21   3 -15      581.96      464.69    179.66 o 
  22   3 -15       37.41      -88.43    162.04 o 
  23   3 -15      470.13      383.49    191.23 o 
  24   3 -15      450.46      426.34    191.00 o 
  25   3 -15      510.97      472.53    246.14 o 
  26   3 -15      111.04      106.65    172.53 o 
  27   3 -15      204.61      100.94    190.88 o 
   1   4 -15    25741.71    31942.61   1813.61 o 
   2   4 -15      225.97      548.67    130.83 o 
   3   4 -15      809.37      827.99    135.64 o 
   4   4 -15      274.60      483.46    133.57 o 
   5   4 -15      690.36      862.69    136.19 o 
   6   4 -15     1507.67     1550.38    147.62 o 
   7   4 -15     2037.56     1741.37    164.20 o 
   8   4 -15     1259.43     1908.68    153.29 o 
   9   4 -15     3170.68     2967.97    161.31 o 
  10   4 -15      619.00      949.88    121.86 o 
  11   4 -15      320.79     1082.73    492.87 o 
  12   4 -15      354.13      349.69    112.08 o 
  13   4 -15     3157.74     3515.57    335.11 o 
  14   4 -15      581.72      467.86    128.38 o 
  15   4 -15      508.50      910.16    168.41 o 
  16   4 -15     1146.77      956.01    171.66 o 
  17   4 -15     1184.28      938.09    175.96 o 
  18   4 -15      129.94      179.61    146.78 o 
  19   4 -15      222.04      171.63    156.29 o 
  20   4 -15       33.14      205.53    181.07 o 
  21   4 -15     1316.61     1448.41    240.15 o 
  22   4 -15      203.07      288.61    192.75 o 
  23   4 -15      331.18      131.46    181.06 o 
  24   4 -15       30.77      127.11    184.59 o 
  25   4 -15      545.44      630.48    210.09 o 
  26   4 -15      115.17      153.30    199.80 o 
   1   5 -15       61.39      214.39    184.39 o 
   2   5 -15      462.28      633.33    237.99 o 
   3   5 -15    10085.09     9441.48    395.37 o 
   4   5 -15        2.91      398.12    181.14 o 
   5   5 -15     5762.36     5082.51    305.93 o 
   6   5 -15      559.42      647.53    186.15 o 
   7   5 -15     1992.29     2213.82    237.14 o 
   8   5 -15     1613.18     1858.94    220.81 o 
   9   5 -15      840.60      960.82    193.65 o 
  10   5 -15       16.72       52.23    151.29 o 
  11   5 -15     1739.55     1942.92    196.81 o 
  12   5 -15       69.25      217.62    143.89 o 
  13   5 -15       67.70      209.87    150.37 o 
  14   5 -15      378.37      251.37    149.92 o 
  15   5 -15       13.56       36.66    165.60 o 
  16   5 -15       48.72        7.64    139.39 o 
  17   5 -15     1558.73     1688.96    204.32 o 
  18   5 -15      140.70      195.06    162.96 o 
  19   5 -15      924.15     1257.32    204.32 o 
  20   5 -15      232.51      252.99    166.05 o 
  21   5 -15      809.30      646.37    221.91 o 
  22   5 -15       52.21      -22.59    190.45 o 
  23   5 -15      414.86      486.98    211.57 o 
  24   5 -15      230.04       95.28    205.58 o 
   1   6 -15     3193.42     4278.26   1203.50 o 
   2   6 -15      878.66      659.26    225.22 o 
   3   6 -15      208.51      697.86    290.97 o 
   4   6 -15      227.02      114.41    151.75 o 
   5   6 -15      449.05      429.48    169.47 o 
   6   6 -15      767.25      744.29    190.71 o 
   7   6 -15      936.78      792.08    198.26 o 
   8   6 -15      317.58      270.40    190.82 o 
   9   6 -15      534.58      470.03    190.46 o 
  10   6 -15      205.81      355.28    178.94 o 
  11   6 -15      161.93       85.98    168.42 o 
  12   6 -15      228.25      126.94    150.69 o 
  13   6 -15      948.63     1308.44    285.05 o 
  14   6 -15      704.02      701.81    201.39 o 
  15   6 -15     1113.97     1873.28    325.09 o 
  16   6 -15      172.88      291.01    189.40 o 
  17   6 -15      459.53      510.72    196.37 o 
  18   6 -15      455.34      342.19    199.85 o 
  19   6 -15       52.75      218.15    199.32 o 
  20   6 -15      243.38      285.33    212.89 o 
  21   6 -15      170.98      106.63    244.27 o 
  22   6 -15       51.88      -17.66    245.38 o 
   1   7 -15       54.28      285.02    213.54 o 
   2   7 -15     1261.58     1558.11    320.15 o 
   3   7 -15     1127.79      961.70    279.16 o 
   4   7 -15      289.03       96.67    296.73 o 
   5   7 -15      321.52      349.72    222.87 o 
   6   7 -15      156.49      304.44    210.72 o 
   7   7 -15      144.14     -169.58    145.91 o 
   8   7 -15      284.20       67.15    172.17 o 
   9   7 -15      373.09      628.16    211.89 o 
  10   7 -15     1470.78     1564.05    278.13 o 
  11   7 -15       76.67      152.32    183.19 o 
  12   7 -15     1202.17     1102.22    207.78 o 
  13   7 -15      270.12      300.60    196.63 o 
  14   7 -15      339.25      267.56    175.95 o 
  15   7 -15      106.15      338.03    203.06 o 
  16   7 -15       35.43      -93.87    177.23 o 
  17   7 -15       46.69       87.88    190.91 o 
  18   7 -15      141.93      352.45    209.94 o 
  19   7 -15       73.52      -49.43    180.46 o 
   1   8 -15      145.75      184.56    306.10 o 
   2   8 -15      882.31     1096.13    294.71 o 
   3   8 -15      173.37      213.50    244.86 o 
   4   8 -15       50.38     -283.20    239.95 o 
   5   8 -15      196.26       44.66    254.09 o 
   6   8 -15     1828.67     2110.50    378.12 o 
   7   8 -15       12.40      -39.81    231.49 o 
   8   8 -15      518.48      515.72    209.78 o 
   9   8 -15      242.94      298.29    200.37 o 
  10   8 -15       56.21     -172.45    362.51 o 
  11   8 -15        9.07     -142.83    220.74 o 
  12   8 -15      109.26       94.85    198.55 o 
  13   8 -15        8.12     -114.24    168.89 o 
  14   8 -15      586.99      562.01    221.61 o 
  15   8 -15        1.14     -174.27    176.05 o 
  16   8 -15      164.80      201.36    204.22 o 
   1   9 -15       46.17      119.92    322.66 o 
   2   9 -15     1018.89      873.80    340.67 o 
   3   9 -15       72.85      -12.91    229.07 o 
   4   9 -15      252.93      432.05    269.68 o 
   5   9 -15       55.35       44.85    255.20 o 
   6   9 -15       67.62       80.78    248.15 o 
   7   9 -15       12.58       21.49    226.01 o 
   8   9 -15       36.69      -53.35    207.53 o 
   9   9 -15       11.24     -162.11    201.44 o 
  10   9 -15      638.65      414.17    231.64 o 
   0   0 -14     2335.73     1925.65    201.86 o 
   2   0 -14    19655.69    26680.37   1032.28 o 
   4   0 -14     1844.17     1772.96    142.14 o 
   6   0 -14    20057.24    20234.05    373.91 o 
   8   0 -14     2863.22     4070.64    231.61 o 
  10   0 -14    14539.78    16958.31    367.98 o 
  12   0 -14     9772.27    12238.29   1820.89 o 
  14   0 -14       65.34      113.68    116.51 o 
  16   0 -14    17161.34    16635.52    383.13 o 
  18   0 -14      337.50      631.74    219.19 o 
  20   0 -14     2445.63     2348.87    309.27 o 
  22   0 -14      597.39      796.04    263.61 o 
  24   0 -14     1778.22     1988.27    323.82 o 
  26   0 -14      588.17      753.36    306.82 o 
  28   0 -14      411.13      212.61    150.53 o 
   0   1 -14     1080.03      991.78     90.92 o 
   1   1 -14     2175.49     2175.19     76.24 o 
   2   1 -14    18305.46    22788.79   1760.97 o 
   3   1 -14      270.80      308.61     81.05 o 
   4   1 -14     1525.86     1632.56     98.02 o 
   5   1 -14     5340.16     5550.81    168.98 o 
   6   1 -14    28258.27    28782.17    447.51 o 
   7   1 -14      328.27      513.72     84.57 o 
   8   1 -14     2824.43     2423.15    116.83 o 
   9   1 -14     5288.65     5310.80    392.88 o 
  10   1 -14     3148.11     3244.44    133.13 o 
  11   1 -14      624.08      544.59     91.60 o 
  12   1 -14     5303.74     5862.30    166.26 o 
  13   1 -14     3997.41     4095.03    147.65 o 
  14   1 -14      814.31      968.58    100.78 o 
  15   1 -14      451.94      364.31     92.22 o 
  16   1 -14     5766.99     6044.66    300.87 o 
  17   1 -14      130.83      264.07    106.98 o 
  18   1 -14      288.97      255.00    118.47 o 
  19   1 -14      897.90     1017.21    180.80 o 
  20   1 -14     5890.88     5332.74    290.05 o 
  21   1 -14      101.68      280.27    153.39 o 
  22   1 -14      312.39      399.51    153.30 o 
  23   1 -14      205.16      104.08    142.56 o 
  24   1 -14      878.11      925.18    172.86 o 
  25   1 -14       10.96      -10.49    128.92 o 
  26   1 -14      854.31      568.38    159.10 o 
  27   1 -14       92.01       31.05    129.39 o 
  28   1 -14      209.26      256.04    135.85 o 
  29   1 -14       52.01        9.85    117.07 o 
   0   2 -14     1594.17     1491.71    119.08 o 
   1   2 -14     2890.08     2995.84    143.61 o 
   2   2 -14    16142.80    22164.50   2170.17 o 
   3   2 -14     2013.15     2099.19    120.44 o 
   4   2 -14      210.34      303.38     88.28 o 
   5   2 -14     4348.24     4848.98    459.64 o 
   6   2 -14     1353.67     1390.01     93.87 o 
   7   2 -14      405.85      392.07     79.85 o 
   8   2 -14     1756.27     1889.84    107.18 o 
   9   2 -14    20714.11    22497.27    849.94 o 
  10   2 -14     3637.24     3375.23    133.44 o 
  11   2 -14       81.20       55.70     77.89 o 
  12   2 -14     7599.43     7618.32    564.11 o 
  13   2 -14     2510.81     2391.13    124.61 o 
  14   2 -14       48.67       11.21     82.49 o 
  15   2 -14      630.08      735.44     95.28 o 
  16   2 -14     8687.33     9750.50    427.85 o 
  17   2 -14     3568.42     3343.37    248.66 o 
  18   2 -14       16.64       24.78    122.30 o 
  19   2 -14     1525.54     1359.19    187.24 o 
  20   2 -14     2591.27     2378.48    219.13 o 
  21   2 -14       53.80      265.31    148.85 o 
  22   2 -14      233.46       43.90    139.38 o 
  23   2 -14      921.99     1019.68    190.47 o 
  24   2 -14      413.22      473.80    165.41 o 
  25   2 -14       37.31       39.03    144.69 o 
  26   2 -14       11.12      149.95    141.58 o 
  27   2 -14      448.51      342.04    185.38 o 
  28   2 -14       44.98       58.49    165.63 o 
   0   3 -14     1080.93     1008.10     94.02 o 
   1   3 -14     5210.81     4687.39    148.47 o 
   2   3 -14     5281.19     6433.47    239.47 o 
   3   3 -14      124.64      919.69    350.64 o 
   4   3 -14      938.88     1137.70    107.16 o 
   5   3 -14    18308.10    19004.72    842.40 o 
   6   3 -14     3254.07     3309.72    167.96 o 
   7   3 -14     1237.55     1425.80    124.13 o 
   8   3 -14      219.21      282.12     90.29 o 
   9   3 -14     7051.40     6228.41    312.66 o 
  10   3 -14       55.91      -19.95     77.67 o 
  11   3 -14      822.97      780.04    102.76 o 
  12   3 -14     8158.85     8460.96    229.50 o 
  13   3 -14    15134.05    13914.02    410.56 o 
  14   3 -14        1.09      155.59     98.97 o 
  15   3 -14      198.68       98.30    115.87 o 
  16   3 -14     4390.27     4078.13    243.17 o 
  17   3 -14     2430.84     2593.02    206.06 o 
  18   3 -14       34.05      101.75    131.87 o 
  19   3 -14     1016.69     1014.02    169.89 o 
  20   3 -14      437.12      380.27    181.75 o 
  21   3 -14      208.33      184.21    169.15 o 
  22   3 -14       99.40      137.99    162.62 o 
  23   3 -14     1326.94     1266.36    268.95 o 
  24   3 -14       38.85      -15.99    156.16 o 
  25   3 -14       43.82        0.38    179.77 o 
  26   3 -14      344.16      338.56    175.19 o 
  27   3 -14      839.67      619.73    205.25 o 
  28   3 -14       10.73      -24.01    152.31 o 
   0   4 -14      785.10      578.89    204.45 o 
   1   4 -14     6502.76     6898.62    251.35 o 
   2   4 -14      317.78      809.67    222.13 o 
   3   4 -14     3801.88     3803.10    198.27 o 
   4   4 -14      231.60      385.49    121.74 o 
   5   4 -14     1173.78     1287.61    192.54 o 
   6   4 -14     1140.99     1650.80    140.75 o 
   7   4 -14      274.43      394.44    111.08 o 
   8   4 -14     1860.08     1921.32    146.87 o 
   9   4 -14    15915.20    17854.58    917.55 o 
  10   4 -14       91.51      465.96    125.94 o 
  11   4 -14       87.67      137.00    102.70 o 
  12   4 -14     1463.47     1589.74    152.92 o 
  13   4 -14     3285.03     3309.94    196.10 o 
  14   4 -14       44.19      175.28    126.26 o 
  15   4 -14     1168.20     1164.88    170.66 o 
  16   4 -14     1938.57     1837.13    203.93 o 
  17   4 -14     2613.53     2483.02    230.78 o 
  18   4 -14      420.06      421.33    158.96 o 
  19   4 -14     2118.66     2103.78    258.43 o 
  20   4 -14      419.88      244.74    180.71 o 
  21   4 -14      144.02      198.20    180.87 o 
  22   4 -14       96.88      110.68    177.87 o 
  23   4 -14     1422.55     1703.37    315.23 o 
  24   4 -14       30.49      139.32    187.51 o 
  25   4 -14       13.59        7.01    170.05 o 
  26   4 -14      151.55      161.75    189.31 o 
   0   5 -14      210.92      233.35    246.32 o 
   1   5 -14      742.07      870.87    223.68 o 
   2   5 -14      347.87      238.62    159.50 o 
   3   5 -14      505.36      509.73    166.49 o 
   4   5 -14       20.83        3.48    139.79 o 
   5   5 -14     1245.47     1366.09    225.44 o 
   6   5 -14     1047.82     1057.34    213.42 o 
   7   5 -14      164.66      124.70    178.39 o 
   8   5 -14        0.97       44.78    164.34 o 
   9   5 -14      247.38      710.34    186.38 o 
  10   5 -14      158.15      247.42    173.22 o 
  11   5 -14     1032.72      962.90    209.37 o 
  12   5 -14       13.34      120.41    144.79 o 
  13   5 -14     4825.11     4592.78    231.28 o 
  14   5 -14      181.18      203.92    126.35 o 
  15   5 -14      725.15      819.38    166.99 o 
  16   5 -14      341.29      282.41    151.06 o 
  17   5 -14      258.13      147.06    145.27 o 
  18   5 -14       13.61      -41.42    146.17 o 
  19   5 -14     3358.97     3723.54    275.60 o 
  20   5 -14       82.40      152.59    166.00 o 
  21   5 -14      276.27      276.17    205.40 o 
  22   5 -14       88.17      106.27    188.09 o 
  23   5 -14     1930.80     2945.61    323.39 o 
  24   5 -14      218.25      189.65    231.44 o 
  25   5 -14       43.32        7.83    193.22 o 
   0   6 -14       24.54       74.90    325.54 o 
   1   6 -14      707.42      661.25    227.60 o 
   2   6 -14      926.96     1074.73    351.47 o 
   3   6 -14      523.67      520.04    239.85 o 
   4   6 -14      379.75      293.68    174.12 o 
   5   6 -14     1238.53     1408.22    276.24 o 
   6   6 -14      195.04      129.15    154.59 o 
   7   6 -14       88.15      -72.06    155.18 o 
   8   6 -14      203.65      -18.49    166.67 o 
   9   6 -14      320.73      424.33    190.02 o 
  10   6 -14      774.66      715.81    230.22 o 
  11   6 -14      101.40      166.33    181.75 o 
  12   6 -14      258.54      148.12    150.51 o 
  13   6 -14      438.52      532.21    170.03 o 
  14   6 -14       35.35      153.88    167.04 o 
  15   6 -14     1248.52     1522.47    261.45 o 
  16   6 -14      668.67      707.60    196.42 o 
  17   6 -14      952.50     1045.53    233.54 o 
  18   6 -14       73.05       21.90    187.94 o 
  19   6 -14      142.06      287.77    198.77 o 
  20   6 -14      982.34      816.68    225.69 o 
  21   6 -14       28.96      -29.53    237.24 o 
  22   6 -14       32.40      -23.43    253.17 o 
  23   6 -14      970.90     1452.13    667.65 o 
   0   7 -14      309.55      433.58    332.74 o 
   1   7 -14      331.90      492.67    655.41 o 
   2   7 -14      539.96     1066.59    276.15 o 
   3   7 -14      178.76      135.90    208.49 o 
   4   7 -14        4.24     -194.78    214.10 o 
   5   7 -14      391.19      595.37    269.37 o 
   6   7 -14     1149.03     1030.89    215.18 o 
   7   7 -14       58.95       56.46    158.25 o 
   8   7 -14      600.53      586.25    192.51 o 
   9   7 -14      173.28      280.50    175.24 o 
  10   7 -14      233.00      150.24    196.08 o 
  11   7 -14       94.42      531.58    212.25 o 
  12   7 -14     1242.34     1927.74    230.92 o 
  13   7 -14     1523.63     1639.58    259.90 o 
  14   7 -14      189.39      273.54    193.62 o 
  15   7 -14      357.81      505.65    206.82 o 
  16   7 -14     1208.13     1451.00    254.57 o 
  17   7 -14        7.38       13.63    194.11 o 
  18   7 -14       14.68     -212.69    183.42 o 
  19   7 -14      323.47      206.19    203.80 o 
  20   7 -14      506.73      149.22    210.99 o 
   0   8 -14       87.37      321.22    361.55 o 
   1   8 -14      267.36      455.41    268.87 o 
   2   8 -14     1466.63     1500.62    316.69 o 
   3   8 -14        6.65     -151.07    250.81 o 
   4   8 -14      192.88      221.04    263.41 o 
   5   8 -14       75.77      140.85    223.97 o 
   6   8 -14      690.82      738.34    283.05 o 
   7   8 -14       77.77     -180.95    192.24 o 
   8   8 -14      168.41      253.63    168.35 o 
   9   8 -14     1052.27     1068.29    222.22 o 
  10   8 -14      602.84      527.38    211.14 o 
  11   8 -14      167.05      124.38    183.46 o 
  12   8 -14      569.55      560.46    232.36 o 
  13   8 -14      132.00      -75.88    165.47 o 
  14   8 -14       39.72       -0.72    183.13 o 
  15   8 -14        1.17       -0.38    176.79 o 
  16   8 -14     1462.97     1481.20    279.50 o 
   0   9 -14       61.83      -84.99    348.59 o 
   1   9 -14       51.04      -26.93    268.99 o 
   2   9 -14      638.92      601.15    297.79 o 
   3   9 -14       68.10       -9.02    227.13 o 
   4   9 -14      204.89      213.39    250.74 o 
   5   9 -14      137.41       98.41    255.80 o 
   6   9 -14     1620.19     1863.95    357.36 o 
   7   9 -14       46.42      117.94    239.74 o 
   8   9 -14      271.46      109.47    255.92 o 
   9   9 -14      277.20      245.10    226.82 o 
  10   9 -14       59.79       73.83    201.05 o 
  11   9 -14       17.91        3.74    175.60 o 
   2   0 -13     9349.28     9508.46    233.92 o 
   4   0 -13     9602.44    10286.46   1291.75 o 
   6   0 -13     1842.54     2029.47    177.14 o 
   8   0 -13      609.15      951.28    128.27 o 
  10   0 -13    34047.79    40493.20   3854.87 o 
  12   0 -13    20728.70    19292.03    384.46 o 
  14   0 -13     1956.60     2189.92    244.50 o 
  16   0 -13     1050.69     1354.35    151.77 o 
  18   0 -13     7495.14     8063.93    458.35 o 
  20   0 -13       73.20       71.05    226.87 o 
  22   0 -13      293.56      417.22    473.91 o 
  24   0 -13     1989.14     1853.80    289.16 o 
  26   0 -13     1269.56     1234.47    342.83 o 
  28   0 -13      326.88       24.87    150.89 o 
   1   1 -13     4050.23     4818.18    259.33 o 
   2   1 -13     3869.00     3814.28    182.38 o 
   3   1 -13     1638.65     1821.63    145.47 o 
   4   1 -13       44.66      115.19     70.57 o 
   5   1 -13     2313.09     2687.28    136.20 o 
   6   1 -13    29747.87    34208.48   1876.00 o 
   7   1 -13     2336.81     1935.72    104.02 o 
   8   1 -13    13357.59    13979.60   1026.47 o 
   9   1 -13     2715.45     3550.79    130.06 o 
  10   1 -13     4697.72     4219.16    140.01 o 
  11   1 -13      363.96      398.25     83.74 o 
  12   1 -13     2981.68     2710.83    121.65 o 
  13   1 -13      307.73      691.56     93.97 o 
  14   1 -13     9096.39     8463.93    206.68 o 
  15   1 -13     2514.53     2625.77    167.69 o 
  16   1 -13     2654.90     2612.94    125.23 o 
  17   1 -13      200.46      199.49    100.34 o 
  18   1 -13      993.16      931.59    172.98 o 
  19   1 -13     1442.40     1327.71    189.02 o 
  20   1 -13     1603.98     2051.13    221.26 o 
  21   1 -13     1536.92     1839.87    203.96 o 
  22   1 -13     2093.30     2234.59    265.50 o 
  23   1 -13      135.68      368.08    157.23 o 
  24   1 -13       31.75      146.51    149.07 o 
  25   1 -13      100.78      197.05    132.20 o 
  26   1 -13      225.09      223.43    135.34 o 
  27   1 -13       60.29      116.51    132.30 o 
  28   1 -13     1273.61      973.69    167.19 o 
  29   1 -13      117.44      130.89    124.49 o 
   1   2 -13       11.55      122.52     73.21 o 
   2   2 -13     9772.45     9472.50    221.28 o 
   3   2 -13     3709.06     3996.07    402.19 o 
   4   2 -13      557.66      762.88     91.54 o 
   5   2 -13     4370.67     4315.00    152.71 o 
   6   2 -13       84.56      110.82     69.31 o 
   7   2 -13      639.43      697.77     79.44 o 
   8   2 -13      387.16      238.40     76.39 o 
   9   2 -13     1774.04     1649.52    101.98 o 
  10   2 -13     5211.81     5773.72    228.57 o 
  11   2 -13     4120.12     3830.00    219.80 o 
  12   2 -13     5883.49     5220.04    158.70 o 
  13   2 -13      880.51     1093.99     99.23 o 
  14   2 -13     1092.00     1143.24    100.00 o 
  15   2 -13      105.92      -20.02     77.44 o 
  16   2 -13      487.37      581.44    111.34 o 
  17   2 -13     2214.45     2103.46    165.85 o 
  18   2 -13     1276.00     1014.42    146.82 o 
  19   2 -13     2052.05     1588.22    188.72 o 
  20   2 -13       36.00      164.46    143.44 o 
  21   2 -13      176.29      194.66    141.18 o 
  22   2 -13       35.46       26.16    145.06 o 
  23   2 -13      338.06      194.87    143.89 o 
  24   2 -13      863.39      799.49    186.19 o 
  25   2 -13      490.89      509.12    169.16 o 
  26   2 -13      131.92      -31.72    130.83 o 
  27   2 -13      322.33      223.27    179.17 o 
  28   2 -13       45.40      160.73    161.71 o 
  29   2 -13      103.06      149.15    175.69 o 
   1   3 -13     8470.47     8114.77    370.73 o 
   2   3 -13     3761.10     3127.50    129.92 o 
   3   3 -13      952.87     1211.02    207.59 o 
   4   3 -13      430.66      481.04     89.52 o 
   5   3 -13     2750.10     2731.40    136.41 o 
   6   3 -13     1116.85     1447.51    235.34 o 
   7   3 -13     6860.33     6288.70    191.53 o 
   8   3 -13     2487.53     2742.83    253.30 o 
   9   3 -13     3712.83     4059.89    154.51 o 
  10   3 -13       63.62       36.21     83.47 o 
  11   3 -13      744.03      754.96    101.59 o 
  12   3 -13      848.86      852.88    114.57 o 
  13   3 -13     2818.34     3942.08    337.34 o 
  14   3 -13      418.99      457.35    105.85 o 
  15   3 -13     1763.94     1780.62    246.65 o 
  16   3 -13       68.96      141.24    121.85 o 
  17   3 -13      240.65      258.96    137.96 o 
  18   3 -13       55.70      -25.19    136.75 o 
  19   3 -13      147.84       81.09    139.65 o 
  20   3 -13      169.15      319.83    187.74 o 
  21   3 -13     1154.02     1226.08    217.29 o 
  22   3 -13      220.14      175.20    167.68 o 
  23   3 -13      700.31      704.63    200.31 o 
  24   3 -13       71.43       84.02    157.12 o 
  25   3 -13      285.69      243.10    189.81 o 
  26   3 -13      350.89      337.86    188.17 o 
  27   3 -13      538.92      514.25    196.79 o 
  28   3 -13      315.65      334.47    183.92 o 
   1   4 -13      430.57      393.64    110.52 o 
   2   4 -13      240.84      594.04    128.29 o 
   3   4 -13    13735.57    14942.71   1128.15 o 
   4   4 -13     1108.46     1415.40    124.08 o 
   5   4 -13     3613.81     3318.71    170.08 o 
   6   4 -13     1750.34     2599.10    158.55 o 
   7   4 -13     1824.67     1824.05    140.34 o 
   8   4 -13      690.15      807.22    116.63 o 
   9   4 -13      794.91      640.77    119.62 o 
  10   4 -13      115.88      289.02    111.95 o 
  11   4 -13     2205.08     2211.12    161.14 o 
  12   4 -13      156.51      152.84    105.26 o 
  13   4 -13      503.08      440.53    121.41 o 
  14   4 -13      736.33      411.84    125.86 o 
  15   4 -13      787.17      803.70    177.14 o 
  16   4 -13      399.46      455.47    148.72 o 
  17   4 -13     2659.51     2866.90    229.49 o 
  18   4 -13      169.43       59.15    140.42 o 
  19   4 -13     1821.27     1807.69    208.50 o 
  20   4 -13      121.42      114.70    166.78 o 
  21   4 -13      234.91      121.36    178.80 o 
  22   4 -13      368.14      205.23    180.91 o 
  23   4 -13      475.47      677.63    215.08 o 
  24   4 -13       27.90       38.49    183.34 o 
  25   4 -13      724.39      999.67    221.61 o 
  26   4 -13       79.52      244.99    188.38 o 
  27   4 -13      143.47      227.36    206.03 o 
   1   5 -13     1637.70     2041.50    476.07 o 
   2   5 -13      146.47       70.90    137.58 o 
   3   5 -13      320.08      486.81    157.45 o 
   4   5 -13       51.47       44.00    133.79 o 
   5   5 -13      411.03      931.09    416.04 o 
   6   5 -13      980.40     1098.14    187.16 o 
   7   5 -13     3832.16     3517.11    285.52 o 
   8   5 -13     1535.35     1435.84    212.03 o 
   9   5 -13     1989.10     1856.35    231.13 o 
  10   5 -13      662.80      625.94    149.75 o 
  11   5 -13     1827.15     1911.31    167.95 o 
  12   5 -13      267.22      325.87    129.09 o 
  13   5 -13     1562.72     1845.22    191.00 o 
  14   5 -13      328.15      238.62    144.43 o 
  15   5 -13     2259.91     2389.56    211.57 o 
  16   5 -13      732.97      824.81    170.51 o 
  17   5 -13      114.97      119.90    146.09 o 
  18   5 -13      136.70      -18.86    141.67 o 
  19   5 -13     1012.76     1192.12    195.87 o 
  20   5 -13      182.71      478.04    175.66 o 
  21   5 -13     1700.31     1894.50    439.41 o 
  22   5 -13      268.02      263.94    198.56 o 
  23   5 -13      227.03       23.73    192.63 o 
  24   5 -13       91.94       60.31    198.45 o 
  25   5 -13       34.57      -41.03    187.78 o 
   1   6 -13       82.23      691.85    507.04 o 
   2   6 -13      470.56      828.60    305.38 o 
   3   6 -13     2380.28     2053.71    308.10 o 
   4   6 -13     1985.48     1924.72    523.94 o 
   5   6 -13      281.72      233.38    165.76 o 
   6   6 -13      232.09      159.52    161.88 o 
   7   6 -13       77.01       94.38    150.48 o 
   8   6 -13      372.81      323.64    174.96 o 
   9   6 -13       24.80       10.83    184.53 o 
  10   6 -13      744.65      373.68    185.03 o 
  11   6 -13     1089.03      880.92    207.80 o 
  12   6 -13     1464.30     1350.88    197.88 o 
  13   6 -13      341.71      268.24    184.21 o 
  14   6 -13       72.07      147.03    175.43 o 
  15   6 -13      570.03      697.31    197.56 o 
  16   6 -13      109.38      186.17    170.97 o 
  17   6 -13     1429.97     1609.06    259.70 o 
  18   6 -13     1857.88     1861.33    261.66 o 
  19   6 -13      280.19      284.15    202.16 o 
  20   6 -13        6.76       -0.30    162.78 o 
  21   6 -13       65.82      156.57    196.04 o 
  22   6 -13       69.18       69.24    200.06 o 
  23   6 -13      389.57      438.89    214.36 o 
   1   7 -13      256.34      685.28    243.02 o 
   2   7 -13      142.66      -90.24    225.43 o 
   3   7 -13       66.12      -47.09    245.46 o 
   4   7 -13       39.07     -140.01    267.20 o 
   5   7 -13       32.98      -26.82    207.64 o 
   6   7 -13      349.23      366.04    187.37 o 
   7   7 -13      716.43      601.94    190.11 o 
   8   7 -13     2394.92     2019.28    243.48 o 
   9   7 -13       79.19       50.36    153.49 o 
  10   7 -13       72.71      204.12    168.79 o 
  11   7 -13       63.22       31.65    174.23 o 
  12   7 -13       14.80       14.76    198.24 o 
  13   7 -13      433.66      693.75    243.65 o 
  14   7 -13     1220.53     1369.79    249.71 o 
  15   7 -13      240.27      205.10    185.31 o 
  16   7 -13      389.92      189.57    188.19 o 
  17   7 -13       68.01        8.07    184.84 o 
  18   7 -13       35.27     -120.29    180.57 o 
  19   7 -13      170.07      -12.54    205.77 o 
  20   7 -13      343.95      423.56    232.65 o 
  21   7 -13      309.45      466.89    290.98 o 
   1   8 -13      269.52      376.36    234.03 o 
   2   8 -13      318.23      457.18    284.52 o 
   3   8 -13      222.36       -1.39    236.44 o 
   4   8 -13      825.51      836.30    255.54 o 
   5   8 -13       15.94      -82.06    216.12 o 
   6   8 -13      117.39     -149.72    221.56 o 
   7   8 -13      102.13     -186.24    355.79 o 
   8   8 -13      134.56       18.77    169.09 o 
   9   8 -13       33.08     -216.20    147.87 o 
  10   8 -13     1151.92      996.03    223.90 o 
  11   8 -13      117.59      101.82    177.94 o 
  12   8 -13     1363.63     1284.68    318.34 o 
  13   8 -13       38.56       65.79    173.01 o 
  14   8 -13      139.37      -14.21    177.32 o 
  15   8 -13      119.84      112.60    194.87 o 
  16   8 -13       28.66       82.71    207.34 o 
  17   8 -13       36.05      -39.81    184.76 o 
   1   9 -13        3.38      -65.76    281.03 o 
   2   9 -13      294.10      269.77    257.95 o 
   3   9 -13       54.92     -154.81    203.21 o 
   4   9 -13      343.37      523.62    276.92 o 
   5   9 -13       40.74      215.63    247.45 o 
   6   9 -13     1141.33     1910.21    371.14 o 
   7   9 -13       68.02      221.41    266.81 o 
   8   9 -13      592.56      450.11    281.32 o 
   9   9 -13        7.74     -325.12    216.75 o 
  10   9 -13       83.55      -40.76    276.57 o 
  11   9 -13       10.70      211.26    199.45 o 
  12   9 -13      325.45      222.28    224.07 o 
   0   0 -12       17.25       51.53    114.81 o 
   2   0 -12      821.91     1255.45    186.70 o 
   4   0 -12    22927.03    23301.90    748.40 o 
   6   0 -12     6976.92     6823.01    305.01 o 
   8   0 -12      335.86      481.56    134.52 o 
  10   0 -12    48170.02    48387.49   1823.59 o 
  12   0 -12     4848.51     4914.33    208.58 o 
  14   0 -12      160.31      331.44    119.98 o 
  16   0 -12      316.98      218.49    118.85 o 
  18   0 -12     7054.87     7629.82    854.91 o 
  20   0 -12      303.11      296.56    220.08 o 
  22   0 -12     1090.74     1898.86    545.93 o 
  24   0 -12      116.48      308.68    208.64 o 
  26   0 -12       19.29      -10.73    162.77 o 
  28   0 -12       27.31       -5.22    122.00 o 
  30   0 -12        4.76      -19.43    106.65 o 
   0   1 -12    30059.20    27652.74    337.83 o 
   1   1 -12      713.24      826.09     63.36 o 
   2   1 -12      728.87      843.97     78.74 o 
   3   1 -12     3236.16     2754.15    109.15 o 
   4   1 -12      229.60      303.87     67.55 o 
   5   1 -12      914.13     1224.53     88.19 o 
   6   1 -12    19118.85    18670.25    329.88 o 
   7   1 -12     6720.12     6625.68    153.20 o 
   8   1 -12    15811.91    14788.28    231.33 o 
   9   1 -12      118.11      117.44     74.23 o 
  10   1 -12      823.94     1166.37    104.77 o 
  11   1 -12      144.80      204.22     73.86 o 
  12   1 -12      265.59      236.79     78.12 o 
  13   1 -12      670.51      635.79     88.38 o 
  14   1 -12     9073.23    11463.90    212.32 o 
  15   1 -12     2208.15     1948.06    112.38 o 
  16   1 -12      243.22      314.71     84.97 o 
  17   1 -12      836.78     1106.10    163.81 o 
  18   1 -12      150.37      155.47    142.43 o 
  19   1 -12      232.13      203.39    134.23 o 
  20   1 -12       18.95     -102.20    138.85 o 
  21   1 -12      652.96      724.11    166.14 o 
  22   1 -12      760.80      898.24    176.95 o 
  23   1 -12       20.56      -63.47    139.64 o 
  24   1 -12      125.75      118.75    143.53 o 
  25   1 -12      952.18     1014.27    181.24 o 
  26   1 -12      358.61      415.42    157.05 o 
  27   1 -12       55.54      115.93    131.07 o 
  28   1 -12      197.32      560.65    143.40 o 
  29   1 -12       30.99      119.07    115.10 o 
  30   1 -12       19.70       -1.29     94.39 o 
   0   2 -12     1854.49     1783.44    109.86 o 
   1   2 -12      129.93      218.44     76.57 o 
   2   2 -12      698.77      958.03     92.18 o 
   3   2 -12    16494.54    15820.90    250.54 o 
   4   2 -12    14635.74    13271.19    265.71 o 
   5   2 -12     4791.98     4396.74    148.83 o 
   6   2 -12     1258.77     1030.60     82.71 o 
   7   2 -12      825.17     1096.18     86.14 o 
   8   2 -12       41.89      -61.36     64.91 o 
   9   2 -12      299.05      383.43     76.38 o 
  10   2 -12     7761.26     6919.25    167.57 o 
  11   2 -12    10875.71     9679.56    197.77 o 
  12   2 -12     1777.27     1778.51    108.55 o 
  13   2 -12      673.14      745.38     92.99 o 
  14   2 -12      310.49      322.88     84.57 o 
  15   2 -12      179.68      150.52     81.39 o 
  16   2 -12       39.82      -31.08    105.23 o 
  17   2 -12      657.90      477.37    127.20 o 
  18   2 -12      597.03      361.11    131.46 o 
  19   2 -12      259.06      456.52    251.34 o 
  20   2 -12       27.63       35.46    138.28 o 
  21   2 -12      328.07      326.67    148.41 o 
  22   2 -12        7.54      -71.01    138.05 o 
  23   2 -12        0.51      -19.26    134.68 o 
  24   2 -12       56.17      252.16    156.10 o 
  25   2 -12       49.17       59.55    143.79 o 
  26   2 -12      133.22      204.74    167.04 o 
  27   2 -12      282.47      479.62    183.55 o 
  28   2 -12       95.08      100.78    167.35 o 
  29   2 -12      777.09      935.77    212.81 o 
   0   3 -12     2635.97     3318.32    298.89 o 
   1   3 -12    18040.36    18793.49    296.34 o 
   2   3 -12      193.96      493.38     82.91 o 
   3   3 -12      166.38      193.80    122.52 o 
   4   3 -12     2280.09     2362.29    121.94 o 
   5   3 -12      513.67      583.01     91.56 o 
   6   3 -12     1347.22     1500.82    124.54 o 
   7   3 -12    31874.78    35914.51   1716.05 o 
   8   3 -12     6850.21     6081.98    186.32 o 
   9   3 -12      566.71      694.60     95.75 o 
  10   3 -12     1739.17     1673.68    112.42 o 
  11   3 -12      246.57      244.28     94.91 o 
  12   3 -12        2.20      -69.00     90.64 o 
  13   3 -12     1201.92      946.19    112.58 o 
  14   3 -12     1446.55     1570.90    131.07 o 
  15   3 -12     2549.38     2614.27    203.38 o 
  16   3 -12       19.52      109.29    130.12 o 
  17   3 -12      133.88      111.42    125.97 o 
  18   3 -12      360.10      346.76    138.70 o 
  19   3 -12      199.84      226.92    141.16 o 
  20   3 -12        9.84      -14.67    158.20 o 
  21   3 -12      798.62      538.97    186.36 o 
  22   3 -12      143.57       16.80    157.53 o 
  23   3 -12       49.69      135.84    173.75 o 
  24   3 -12     1272.47     1188.43    211.31 o 
  25   3 -12      624.13      581.73    189.97 o 
  26   3 -12       48.35       78.88    175.31 o 
  27   3 -12      108.64      298.54    175.95 o 
  28   3 -12       91.64      128.06    167.20 o 
   0   4 -12    21667.80    23392.92    881.56 o 
   1   4 -12      527.37      533.44    144.17 o 
   2   4 -12      983.68     1335.63    124.15 o 
   3   4 -12    57755.47    54686.45    901.09 o 
   4   4 -12       14.29      118.66    278.53 o 
   5   4 -12     1448.96     1514.11    147.62 o 
   6   4 -12      919.47      934.31    128.20 o 
   7   4 -12     2563.99     2340.55    191.07 o 
   8   4 -12     1011.04      910.89    133.64 o 
   9   4 -12       39.35       20.00    117.04 o 
  10   4 -12      812.73      925.03    127.65 o 
  11   4 -12     9469.47     8677.75    266.40 o 
  12   4 -12      175.54       67.23    103.56 o 
  13   4 -12     1389.25     1278.22    145.47 o 
  14   4 -12     1176.48     1366.08    150.68 o 
  15   4 -12      401.84      370.21    136.05 o 
  16   4 -12       69.97      152.89    134.85 o 
  17   4 -12     1167.65     1247.30    177.22 o 
  18   4 -12       88.63      251.84    139.64 o 
  19   4 -12      982.14      991.15    171.84 o 
  20   4 -12       37.11      -59.69    156.62 o 
  21   4 -12       22.40      136.49    168.10 o 
  22   4 -12       86.49      108.93    173.19 o 
  23   4 -12       49.03       37.46    178.26 o 
  24   4 -12      358.70      463.41    205.22 o 
  25   4 -12       51.60      140.28    177.71 o 
  26   4 -12       28.58       -4.06    180.85 o 
  27   4 -12       85.06       78.50    181.14 o 
   0   5 -12    15871.33    18652.40    898.84 o 
   1   5 -12     5376.70     5306.76    416.29 o 
   2   5 -12       64.80      -49.25    137.10 o 
   3   5 -12      519.47      606.52    173.21 o 
   4   5 -12      143.79      237.16    147.36 o 
   5   5 -12      134.78       54.67    139.72 o 
   6   5 -12     1469.52     1761.96    207.51 o 
   7   5 -12    34123.05    37153.25    865.12 o 
   8   5 -12     1202.76     1279.50    152.94 o 
   9   5 -12      552.04      925.48    210.82 o 
  10   5 -12     1406.44     1524.37    168.99 o 
  11   5 -12      427.24      376.36    124.68 o 
  12   5 -12      120.68       59.55    119.52 o 
  13   5 -12      166.42      238.36    124.56 o 
  14   5 -12      800.99      681.00    155.66 o 
  15   5 -12     2840.67     2685.28    228.66 o 
  16   5 -12       45.18      126.85    137.43 o 
  17   5 -12      641.71      516.98    165.79 o 
  18   5 -12       36.74        2.97    147.80 o 
  19   5 -12      181.68      149.35    151.19 o 
  20   5 -12       31.53       -8.17    149.15 o 
  21   5 -12      140.47      461.15    206.00 o 
  22   5 -12      143.88      147.56    191.12 o 
  23   5 -12       53.84       39.70    188.56 o 
  24   5 -12       16.46     -182.19    182.76 o 
  25   5 -12      203.55      258.05    200.01 o 
  26   5 -12        0.72     -139.93    178.82 o 
   0   6 -12      205.11      263.60    276.57 o 
   1   6 -12      135.83      591.94    244.88 o 
   2   6 -12      180.67      147.64    199.00 o 
   3   6 -12    11618.67    12346.02    905.32 o 
   4   6 -12     9289.84     9588.15   1236.74 o 
   5   6 -12      120.80      134.20    149.27 o 
   6   6 -12      150.36      227.08    154.34 o 
   7   6 -12      273.72       63.26    190.84 o 
   8   6 -12     1193.95     1099.60    200.35 o 
   9   6 -12       94.35      101.83    150.29 o 
  10   6 -12     1459.61     1650.75    222.51 o 
  11   6 -12     6031.48     6360.32    369.88 o 
  12   6 -12      492.25      533.80    179.22 o 
  13   6 -12      292.36      374.88    157.43 o 
  14   6 -12      156.70       88.48    157.93 o 
  15   6 -12      143.16       94.89    172.96 o 
  16   6 -12       48.41        9.77    139.04 o 
  17   6 -12       61.00      281.82    164.50 o 
  18   6 -12     1321.60     1407.58    213.32 o 
  19   6 -12      495.13      607.46    187.36 o 
  20   6 -12      146.50      286.93    170.94 o 
  21   6 -12      202.03      285.73    206.50 o 
  22   6 -12      209.21      239.11    209.89 o 
  23   6 -12        3.95      -28.13    200.90 o 
  24   6 -12       20.76       -5.04    203.42 o 
   0   7 -12    10376.74    12949.65    894.52 o 
   1   7 -12      140.97      354.45    262.57 o 
   2   7 -12       34.84       82.20    208.32 o 
   3   7 -12      842.79      624.49    245.25 o 
   4   7 -12      166.03      568.22    262.31 o 
   5   7 -12       98.46      195.05    247.72 o 
   6   7 -12      625.82      827.40    231.75 o 
   7   7 -12     4394.22     5293.77    660.33 o 
   8   7 -12     3270.71     3477.59    291.05 o 
   9   7 -12        7.44     -116.84    162.82 o 
  10   7 -12      130.15      295.94    187.46 o 
  11   7 -12      235.99      237.33    175.06 o 
  12   7 -12        8.03      -82.12    164.06 o 
  13   7 -12        7.36       41.78    178.32 o 
  14   7 -12     2491.56     3088.59    403.75 o 
  15   7 -12      658.23      903.09    231.69 o 
  16   7 -12      110.76       38.92    182.15 o 
  17   7 -12      146.18       85.70    184.05 o 
  18   7 -12      217.97      223.89    204.35 o 
  19   7 -12        5.68      -90.27    199.18 o 
  20   7 -12       21.60     -113.23    194.93 o 
  21   7 -12       23.18      204.35    222.24 o 
   0   8 -12      924.67     1083.22    391.80 o 
   1   8 -12      347.44      426.77    291.56 o 
   2   8 -12       39.99      266.14    231.18 o 
   3   8 -12      560.67      610.28    267.44 o 
   4   8 -12     5355.48     6772.88    571.86 o 
   5   8 -12       40.18       21.20    260.06 o 
   6   8 -12       58.79      176.93    263.24 o 
   7   8 -12      446.05      185.61    267.12 o 
   8   8 -12      116.86       47.09    183.18 o 
   9   8 -12       55.82      -93.96    172.74 o 
  10   8 -12     1317.45     1060.41    227.57 o 
  11   8 -12      158.65       95.37    173.75 o 
  12   8 -12      414.34      286.78    221.70 o 
  13   8 -12      129.12      167.79    190.92 o 
  14   8 -12       39.05      148.19    232.19 o 
  15   8 -12       98.42      226.41    198.86 o 
  16   8 -12        1.10      -11.96    187.08 o 
  17   8 -12       54.71     -199.42    187.55 o 
  18   8 -12      739.38      826.13    355.79 o 
   0   9 -12     6105.52     8294.12    890.20 o 
   1   9 -12       66.74       94.59    368.04 o 
   2   9 -12      147.72      144.05    248.35 o 
   3   9 -12      122.47      309.84    280.94 o 
   4   9 -12      127.00      108.81    254.60 o 
   5   9 -12       69.40     -221.58    244.95 o 
   6   9 -12      373.29       90.52    271.10 o 
   7   9 -12       34.96      341.41    289.16 o 
   8   9 -12      519.35      346.82    285.37 o 
   9   9 -12       12.18     -135.94    257.14 o 
  10   9 -12       80.46      114.87    254.71 o 
  11   9 -12       28.58      151.25    199.25 o 
  12   9 -12        5.26        4.91    194.42 o 
  13   9 -12       65.94      137.96    185.25 o 
   0  10 -12        5.43      275.13    377.40 o 
   1  10 -12        0.46     -368.27    276.91 o 
   2   0 -11    17267.53    17358.85    742.87 o 
   4   0 -11      271.11      302.66     91.35 o 
   6   0 -11     5953.10     7076.15    901.50 o 
   8   0 -11      468.05      918.31    122.46 o 
  10   0 -11    30017.60    32932.86   1368.89 o 
  12   0 -11    12345.59    10661.88    292.53 o 
  14   0 -11     2970.30     2447.98    160.07 o 
  16   0 -11     2223.08     1756.62    152.32 o 
  18   0 -11     3675.64     3541.47    331.98 o 
  20   0 -11      273.92      817.69    244.88 o 
  22   0 -11      135.05      225.13    216.92 o 
  24   0 -11     1370.49     1426.66    252.88 o 
  26   0 -11      234.38      116.38    145.15 o 
  28   0 -11      208.65      168.65    150.54 o 
  30   0 -11      349.32      178.92    159.51 o 
   1   1 -11      275.24      317.96     53.03 o 
   2   1 -11     2984.79     2828.53    100.38 o 
   3   1 -11      496.42      599.66     73.16 o 
   4   1 -11      230.87      197.61     62.92 o 
   5   1 -11     8020.54     7798.93    183.10 o 
   6   1 -11    32380.32    36108.05   2138.35 o 
   7   1 -11     1197.71     1628.14     99.85 o 
   8   1 -11     4538.76     4946.05    207.02 o 
   9   1 -11     1442.39     1823.39     99.13 o 
  10   1 -11     3180.77     3333.77    162.50 o 
  11   1 -11      738.73      695.89     84.15 o 
  12   1 -11     2207.31     2124.70    109.87 o 
  13   1 -11     4375.33     4779.43    253.16 o 
  14   1 -11     5909.39     5409.93    150.54 o 
  15   1 -11      212.31      202.00     75.99 o 
  16   1 -11      800.54      872.36     88.83 o 
  17   1 -11      439.97      451.32    101.36 o 
  18   1 -11     1133.90      789.78    161.53 o 
  19   1 -11      362.18      468.56    147.41 o 
  20   1 -11     1375.57     1884.00    199.73 o 
  21   1 -11     1308.97     1222.85    187.57 o 
  22   1 -11      972.63      521.39    153.91 o 
  23   1 -11       96.03       78.71    131.28 o 
  24   1 -11        4.60      130.79    129.03 o 
  25   1 -11       64.74      172.80    143.84 o 
  26   1 -11      240.25      339.96    144.12 o 
  27   1 -11      361.10      439.94    151.40 o 
  28   1 -11      892.25      729.12    161.01 o 
  29   1 -11       26.55       57.21    101.89 o 
  30   1 -11       77.72      -44.86     84.85 o 
   1   2 -11      113.08      596.46    115.22 o 
   2   2 -11    12184.44    12809.78    253.60 o 
   3   2 -11     6108.33     6033.00    208.67 o 
   4   2 -11     6398.51     5882.18    245.76 o 
   5   2 -11    11524.13    10357.77    207.93 o 
   6   2 -11     4383.60     4641.58    452.33 o 
   7   2 -11     1420.55     1496.09     91.78 o 
   8   2 -11       72.24       -4.61     63.56 o 
   9   2 -11     2883.82     2532.09    108.49 o 
  10   2 -11     6987.70     6879.82    212.20 o 
  11   2 -11     1056.86     1021.24     92.40 o 
  12   2 -11     4268.89     3830.18    133.78 o 
  13   2 -11      636.71      836.21     92.03 o 
  14   2 -11      789.22      740.63     89.47 o 
  15   2 -11      174.04      195.98     89.48 o 
  16   2 -11        8.20      189.01    117.01 o 
  17   2 -11     3676.69     3581.69    323.60 o 
  18   2 -11      591.02      915.03    152.72 o 
  19   2 -11       18.08      -26.77    122.76 o 
  20   2 -11      116.53      113.85    142.41 o 
  21   2 -11      557.53      433.77    152.52 o 
  22   2 -11      342.40      448.24    161.56 o 
  23   2 -11      387.31      351.71    147.64 o 
  24   2 -11      902.58      959.10    180.60 o 
  25   2 -11      580.62      552.08    155.13 o 
  26   2 -11      580.77      549.93    191.47 o 
  27   2 -11       79.61      144.19    159.06 o 
  28   2 -11      396.39      375.69    172.59 o 
  29   2 -11      220.08      415.73    373.80 o 
   1   3 -11    30700.13    38243.41   1845.82 o 
   2   3 -11     5751.52     5381.91    148.28 o 
   3   3 -11     1104.55     1148.18     96.66 o 
   4   3 -11     1674.15     1754.20    105.42 o 
   5   3 -11     1550.14     1574.91    106.96 o 
   6   3 -11     8490.51     8701.17    496.04 o 
   7   3 -11     3647.27     3472.53    144.57 o 
   8   3 -11     6225.47     6759.83    690.14 o 
   9   3 -11     9239.54     8803.51    337.05 o 
  10   3 -11     2033.39     2296.22    141.61 o 
  11   3 -11      911.70      832.35    103.63 o 
  12   3 -11       40.16       36.04     88.82 o 
  13   3 -11     9220.66     9741.59    709.76 o 
  14   3 -11      953.67     1132.80    117.13 o 
  15   3 -11      724.57     1087.78    186.42 o 
  16   3 -11      327.41      277.76    126.88 o 
  17   3 -11      138.73       17.47    124.72 o 
  18   3 -11      453.40      344.19    146.50 o 
  19   3 -11      101.11       42.59    122.03 o 
  20   3 -11      170.52       36.13    149.16 o 
  21   3 -11     1965.72     1626.75    217.85 o 
  22   3 -11      174.70      111.18    182.60 o 
  23   3 -11      486.08      263.58    176.09 o 
  24   3 -11       23.53       88.43    159.09 o 
  25   3 -11       87.52      172.88    172.31 o 
  26   3 -11       12.84       67.63    165.87 o 
  27   3 -11      547.66      616.98    196.62 o 
  28   3 -11      222.18      144.81    157.40 o 
  29   3 -11      207.49      324.80    184.13 o 
   1   4 -11      454.75      766.61    161.22 o 
   2   4 -11     2356.31     2853.53    151.98 o 
   3   4 -11    14793.20    14258.70    545.67 o 
   4   4 -11       69.93      292.58    113.36 o 
   5   4 -11    17418.89    16476.87    340.56 o 
   6   4 -11      300.64      317.74    103.02 o 
   7   4 -11     1492.59     1344.61    138.88 o 
   8   4 -11      839.93      828.53    135.23 o 
   9   4 -11     4334.50     3819.58    204.93 o 
  10   4 -11       45.43      199.11    106.33 o 
  11   4 -11     1802.89     1440.67    142.20 o 
  12   4 -11       19.16       76.58    107.25 o 
  13   4 -11        5.04      185.36    113.11 o 
  14   4 -11     1072.46     1074.73    141.50 o 
  15   4 -11      165.49       62.84    122.14 o 
  16   4 -11      974.46      863.15    160.20 o 
  17   4 -11     5928.80     5925.82    356.51 o 
  18   4 -11      149.13      164.75    140.22 o 
  19   4 -11      978.28     1063.71    175.40 o 
  20   4 -11      580.88      434.51    175.30 o 
  21   4 -11      527.12      591.25    184.14 o 
  22   4 -11      116.33       31.73    165.72 o 
  23   4 -11      300.73      404.83    192.50 o 
  24   4 -11      113.13      406.32    194.92 o 
  25   4 -11      368.39      361.80    197.03 o 
  26   4 -11       13.05       38.64    171.81 o 
  27   4 -11      134.44      238.33    189.17 o 
  28   4 -11       88.46       93.25    174.02 o 
   1   5 -11    15345.44    17997.32   2775.03 o 
   2   5 -11      329.45      281.90    155.58 o 
   3   5 -11      430.39      302.04    160.81 o 
   4   5 -11       24.11      -95.63    129.89 o 
   5   5 -11      218.60      313.85    117.41 o 
   6   5 -11      414.91      432.46    129.78 o 
   7   5 -11     3310.78     2916.19    196.61 o 
   8   5 -11      128.44      173.13    117.39 o 
   9   5 -11     2558.50     2324.72    181.68 o 
  10   5 -11     2490.05     2357.35    188.36 o 
  11   5 -11      217.55      292.30    121.52 o 
  12   5 -11      254.36      314.46    122.89 o 
  13   5 -11     2507.38     3082.64    320.94 o 
  14   5 -11      273.01      384.75    136.71 o 
  15   5 -11      785.21     1253.73    180.44 o 
  16   5 -11      897.99      947.58    166.71 o 
  17   5 -11     1232.38     1245.90    186.34 o 
  18   5 -11       71.29       85.42    146.74 o 
  19   5 -11      269.48      242.24    159.12 o 
  20   5 -11       94.85      453.12    330.58 o 
  21   5 -11      737.07      624.20    214.08 o 
  22   5 -11       33.59       40.36    180.79 o 
  23   5 -11      256.44      272.10    191.94 o 
  24   5 -11       24.40      -54.39    178.91 o 
  25   5 -11      338.11      503.95    209.39 o 
  26   5 -11      190.77       95.53    191.90 o 
   1   6 -11       11.15       56.73    296.01 o 
   2   6 -11      766.24      980.71    245.07 o 
   3   6 -11     4648.40     4998.82    470.31 o 
   4   6 -11      286.70      400.14    202.66 o 
   5   6 -11      828.95     1342.79    474.38 o 
   6   6 -11      533.66      568.53    170.23 o 
   7   6 -11      613.96      208.81    164.61 o 
   8   6 -11     1231.13     1810.36    222.47 o 
   9   6 -11      991.63      744.82    191.60 o 
  10   6 -11      655.77      677.12    181.31 o 
  11   6 -11     2321.68     2242.17    239.90 o 
  12   6 -11      755.68      624.02    159.20 o 
  13   6 -11       64.30      170.80    134.94 o 
  14   6 -11      274.25      202.65    142.53 o 
  15   6 -11       28.93       11.13    143.63 o 
  16   6 -11      748.25      629.25    173.46 o 
  17   6 -11      494.51      516.36    172.78 o 
  18   6 -11      547.96      540.34    174.25 o 
  19   6 -11      949.22     1088.47    197.10 o 
  20   6 -11       86.74      167.47    165.21 o 
  21   6 -11      629.56      517.61    219.31 o 
  22   6 -11       22.90       86.78    209.56 o 
  23   6 -11      213.85      176.05    219.44 o 
  24   6 -11      351.26      453.19    232.08 o 
   1   7 -11      942.36     1169.48    265.88 o 
   2   7 -11      512.47      843.98    294.17 o 
   3   7 -11      158.35      197.77    417.73 o 
   4   7 -11      188.10      193.98    202.62 o 
   5   7 -11      227.79      304.22    214.93 o 
   6   7 -11      869.89      989.73    198.71 o 
   7   7 -11      404.26      339.75    172.02 o 
   8   7 -11     1512.12     1919.73    331.80 o 
   9   7 -11      108.89      -10.69    165.77 o 
  10   7 -11        7.34      -41.07    155.89 o 
  11   7 -11      214.93      134.44    185.75 o 
  12   7 -11      111.07        7.70    167.12 o 
  13   7 -11       94.96      130.15    173.17 o 
  14   7 -11     1450.42     1437.30    244.67 o 
  15   7 -11      566.92     1106.01    239.69 o 
  16   7 -11      466.78      565.76    215.90 o 
  17   7 -11      225.94      491.19    246.15 o 
  18   7 -11      313.09      283.61    204.68 o 
  19   7 -11       24.90      273.16    206.64 o 
  20   7 -11      406.77      297.32    208.21 o 
  21   7 -11       82.62      283.91    216.49 o 
  22   7 -11      251.15      422.91    285.11 o 
   1   8 -11      160.85      261.46    243.03 o 
   2   8 -11     1308.59     1903.93    342.38 o 
   3   8 -11      242.17      328.71    289.18 o 
   4   8 -11      726.25      873.27    414.13 o 
   5   8 -11      126.77      -59.25    211.24 o 
   6   8 -11      105.65      209.34    232.58 o 
   7   8 -11       83.57      100.28    215.22 o 
   8   8 -11       29.37      323.18    242.20 o 
   9   8 -11      187.85       54.34    181.24 o 
  10   8 -11     1309.65     1376.53    248.17 o 
  11   8 -11        2.30       90.62    177.62 o 
  12   8 -11     1337.40     1439.68    290.82 o 
  13   8 -11      436.84      964.24    228.94 o 
  14   8 -11      201.25      174.55    184.90 o 
  15   8 -11        1.55      170.38    189.11 o 
  16   8 -11      366.74      240.13    198.04 o 
  17   8 -11       89.33      145.06    213.75 o 
  18   8 -11      318.72      582.97    291.72 o 
   1   9 -11       18.07       98.47    247.66 o 
   2   9 -11      585.66      944.04    314.38 o 
   3   9 -11       51.34      -17.89    261.29 o 
   4   9 -11       32.98       39.92    276.84 o 
   5   9 -11      118.47      213.74    283.48 o 
   6   9 -11     1280.71     1463.62    509.92 o 
   7   9 -11       59.71      119.20    247.54 o 
   8   9 -11      535.81      493.11    291.23 o 
   9   9 -11      168.76     -139.34    248.56 o 
  10   9 -11      162.89      214.57    273.27 o 
  11   9 -11      117.03      127.59    207.12 o 
  12   9 -11       58.40      128.21    192.71 o 
  13   9 -11      143.31      316.45    352.19 o 
   1  10 -11       15.29     -186.54    285.81 o 
   2  10 -11      370.48      785.23    329.89 o 
   3  10 -11      113.22       -7.82    271.78 o 
   4  10 -11      322.04      386.98    270.70 o 
   0   0 -10     1470.62     1226.90    148.69 o 
   2   0 -10    24174.01    25949.16   1762.88 o 
   4   0 -10     6448.54     6743.82    346.38 o 
   6   0 -10    47947.82    48785.64    732.26 o 
   8   0 -10     3057.54     2640.72    148.65 o 
  10   0 -10     5936.73     6266.49    209.16 o 
  12   0 -10    12955.55    11684.63    618.66 o 
  14   0 -10     1051.21     1127.14    131.75 o 
  16   0 -10     9273.25     9220.66    873.02 o 
  18   0 -10      493.32      530.02    217.57 o 
  20   0 -10     8158.52     7634.84    454.81 o 
  22   0 -10     1959.87     2034.47    297.24 o 
  24   0 -10     1661.20     1758.88    265.58 o 
  26   0 -10      471.85      155.89    167.02 o 
  28   0 -10      162.18      232.96    168.49 o 
  30   0 -10      496.18      381.12    171.04 o 
   0   1 -10      103.60      123.70     55.29 o 
   1   1 -10     1372.33     1590.33     65.20 o 
   2   1 -10     3880.96     4327.17    201.87 o 
   3   1 -10      984.16     1017.73     77.67 o 
   4   1 -10      789.29      861.43     70.83 o 
   5   1 -10     5286.85     6481.90    420.24 o 
   6   1 -10    17864.84    16118.03    206.68 o 
   7   1 -10       45.86      206.17     67.43 o 
   8   1 -10     1064.43     1211.44     85.50 o 
   9   1 -10     5336.95     6103.44    267.32 o 
  10   1 -10     9138.75     9439.19    175.69 o 
  11   1 -10      356.69      333.68     73.64 o 
  12   1 -10     7115.44     8042.75    853.27 o 
  13   1 -10     1905.46     2158.07    105.90 o 
  14   1 -10       78.66       79.93     70.44 o 
  15   1 -10      213.97      374.28     79.38 o 
  16   1 -10    24809.22    24862.04    750.24 o 
  17   1 -10      683.06      866.14    134.29 o 
  18   1 -10      404.96      397.44    142.19 o 
  19   1 -10      872.28      899.26    164.46 o 
  20   1 -10     5039.74     5491.83    281.14 o 
  21   1 -10       12.60      374.21    152.57 o 
  22   1 -10      410.25      330.44    160.79 o 
  23   1 -10      601.09      485.87    148.78 o 
  24   1 -10      622.02      478.46    160.63 o 
  25   1 -10       44.59      144.60    136.96 o 
  26   1 -10      502.69      604.85    153.53 o 
  27   1 -10      112.41       82.48    117.39 o 
  28   1 -10      200.74      267.85    132.56 o 
  29   1 -10       19.97       28.46     94.60 o 
  30   1 -10      276.60       81.16    106.59 o 
   0   2 -10      931.84      928.86     79.44 o 
   1   2 -10      732.23      879.16     85.32 o 
   2   2 -10    11786.39    12160.39    528.34 o 
   3   2 -10     1644.40     1648.54    118.63 o 
   4   2 -10      848.71      716.53     95.98 o 
   5   2 -10    12455.80    12217.90    445.24 o 
   6   2 -10    13181.15    13798.54    250.80 o 
   7   2 -10      306.02      389.61     66.79 o 
   8   2 -10      808.98      928.29     81.29 o 
   9   2 -10     7631.57     8400.09    264.80 o 
  10   2 -10     1036.70      913.97     84.29 o 
  11   2 -10      779.95      754.39     84.92 o 
  12   2 -10    20063.46    19175.08    258.84 o 
  13   2 -10     7128.44     6323.51    172.28 o 
  14   2 -10      255.15      499.31     95.59 o 
  15   2 -10      499.10      363.16     87.78 o 
  16   2 -10     8696.40     9959.96    285.37 o 
  17   2 -10     1513.66     1464.79    153.09 o 
  18   2 -10       60.43       52.24    113.64 o 
  19   2 -10      702.44      607.11    158.44 o 
  20   2 -10      594.87      592.21    162.42 o 
  21   2 -10       62.95       79.45    136.17 o 
  22   2 -10      327.03      565.38    154.10 o 
  23   2 -10      617.53      595.19    167.07 o 
  24   2 -10      279.70      213.94    142.67 o 
  25   2 -10       18.16      111.17    157.23 o 
  26   2 -10     1017.66      904.77    210.83 o 
  27   2 -10      209.51       73.69    157.90 o 
  28   2 -10       66.75      -70.85    141.00 o 
  29   2 -10      140.30      141.61    164.49 o 
  30   2 -10       81.11       97.23    160.40 o 
   0   3 -10     1132.66     1081.53     84.69 o 
   1   3 -10     7372.17     6786.49    151.68 o 
   2   3 -10    13334.39    15624.64    769.69 o 
   3   3 -10     2419.11     2830.55    118.78 o 
   4   3 -10      478.15      326.29     81.53 o 
   5   3 -10     1369.64     1437.07    103.56 o 
   6   3 -10     1875.34     2131.29    117.70 o 
   7   3 -10       41.61      140.64     87.22 o 
   8   3 -10     3645.61     2979.04    138.65 o 
   9   3 -10     8421.63     9975.65    733.19 o 
  10   3 -10     2596.88     2322.86    129.05 o 
  11   3 -10      239.70      216.55     87.73 o 
  12   3 -10     6896.33     6768.07    212.92 o 
  13   3 -10     8462.68     7987.09    238.97 o 
  14   3 -10       77.29      203.19    102.75 o 
  15   3 -10     1124.54     1015.60    125.20 o 
  16   3 -10     8812.97     9809.90    325.03 o 
  17   3 -10      520.38      519.14    137.69 o 
  18   3 -10      268.31      170.20    123.11 o 
  19   3 -10      390.22      248.97    138.80 o 
  20   3 -10      872.74      664.23    180.71 o 
  21   3 -10       39.45      198.79    149.14 o 
  22   3 -10       26.27       79.81    161.71 o 
  23   3 -10     1441.11     1845.13    284.20 o 
  24   3 -10       43.54       10.19    160.36 o 
  25   3 -10        1.43       26.68    170.01 o 
  26   3 -10       43.93       63.14    175.68 o 
  27   3 -10      598.27      593.50    195.14 o 
  28   3 -10        5.00       22.78    160.07 o 
  29   3 -10      123.50       85.07    145.98 o 
   0   4 -10      473.49      400.54    105.33 o 
   1   4 -10     3491.05     3233.38    156.48 o 
   2   4 -10     7009.90     8847.05    824.52 o 
   3   4 -10      311.28      370.72    140.33 o 
   4   4 -10      602.46     1038.84    182.55 o 
   5   4 -10     6232.43     6458.65    661.89 o 
   6   4 -10      935.79      858.24    123.80 o 
   7   4 -10      638.29      622.19    122.45 o 
   8   4 -10      335.41      215.58    115.08 o 
   9   4 -10     7212.26     8607.72   1008.46 o 
  10   4 -10      254.56      263.89    101.85 o 
  11   4 -10      782.18      533.24    117.06 o 
  12   4 -10     8364.82     7895.08    251.15 o 
  13   4 -10     7468.66     7487.46    343.98 o 
  14   4 -10      241.14      251.99    111.60 o 
  15   4 -10      377.50     1121.14    590.40 o 
  16   4 -10     1910.02     1977.68    190.56 o 
  17   4 -10     1837.43     1842.33    264.46 o 
  18   4 -10      157.94      227.14    143.39 o 
  19   4 -10     1166.74     1193.87    177.49 o 
  20   4 -10     1452.13     1398.62    218.04 o 
  21   4 -10      163.60      243.05    165.62 o 
  22   4 -10       35.77       43.01    160.59 o 
  23   4 -10      606.24      500.65    193.10 o 
  24   4 -10       45.69       66.21    166.58 o 
  25   4 -10        9.27       30.87    169.13 o 
  26   4 -10       24.02        0.78    167.70 o 
  27   4 -10      777.12      630.23    210.33 o 
  28   4 -10        2.85       16.29    168.95 o 
   0   5 -10      135.59       67.70    259.28 o 
   1   5 -10     3009.42     3468.69    310.81 o 
   2   5 -10      387.39      603.76    170.58 o 
   3   5 -10     2103.63     2152.40    165.11 o 
   4   5 -10      130.52      106.07    110.01 o 
   5   5 -10     1474.57     1896.71    229.43 o 
   6   5 -10     2177.66     2330.65    174.70 o 
   7   5 -10      147.72       65.75    117.60 o 
   8   5 -10      268.09      251.71    124.54 o 
   9   5 -10     5319.98     5401.38    242.21 o 
  10   5 -10     1033.87     1216.39    154.78 o 
  11   5 -10      115.91      178.34    113.58 o 
  12   5 -10      392.56      491.85    125.93 o 
  13   5 -10     2435.92     2488.29    182.67 o 
  14   5 -10      152.28      206.57    130.65 o 
  15   5 -10      486.92      711.90    159.53 o 
  16   5 -10     1165.22     1101.98    173.44 o 
  17   5 -10     2854.03     3199.76    269.51 o 
  18   5 -10       79.91      188.87    147.83 o 
  19   5 -10      928.97      943.37    202.51 o 
  20   5 -10      306.13       85.90    152.63 o 
  21   5 -10       87.37      -33.83    175.16 o 
  22   5 -10       64.61      -22.55    165.25 o 
  23   5 -10      735.30      786.42    215.83 o 
  24   5 -10        3.97       54.90    177.29 o 
  25   5 -10        2.68      -74.95    180.97 o 
  26   5 -10      144.64       79.60    184.64 o 
   0   6 -10      155.14      280.89    273.69 o 
   1   6 -10     2094.90     2180.27    335.62 o 
   2   6 -10     1021.64      888.25    243.38 o 
   3   6 -10      312.62      242.13    214.00 o 
   4   6 -10       53.19       27.94    163.02 o 
   5   6 -10      565.27      643.12    186.48 o 
   6   6 -10     1284.93     1428.36    203.77 o 
   7   6 -10      130.44      189.17    164.61 o 
   8   6 -10        9.29      116.71    158.01 o 
   9   6 -10      240.60      592.13    188.69 o 
  10   6 -10      283.16      267.67    135.89 o 
  11   6 -10      866.03      702.90    156.46 o 
  12   6 -10      194.49      181.80    122.38 o 
  13   6 -10     2228.20     2692.27    193.47 o 
  14   6 -10       52.90      155.91    147.83 o 
  15   6 -10      213.22      389.38    162.38 o 
  16   6 -10      635.25     1061.14    191.14 o 
  17   6 -10      163.27      171.00    157.28 o 
  18   6 -10       53.64      -58.03    147.02 o 
  19   6 -10     1366.27     1611.60    220.06 o 
  20   6 -10      465.50      501.04    183.55 o 
  21   6 -10       82.84        6.40    198.02 o 
  22   6 -10      113.26      -49.14    198.49 o 
  23   6 -10      773.18     1212.18    264.57 o 
  24   6 -10      166.75      311.24    223.77 o 
   0   7 -10       93.18       82.11    344.27 o 
   1   7 -10      171.72      253.52    228.16 o 
   2   7 -10     1541.71     1814.37    297.40 o 
   3   7 -10      321.69      445.95    268.87 o 
   4   7 -10       28.23      -37.74    235.12 o 
   5   7 -10      479.35      976.40    271.09 o 
   6   7 -10      932.98      931.13    240.24 o 
   7   7 -10      103.18      193.95    155.56 o 
   8   7 -10       23.03      -48.30    151.81 o 
   9   7 -10       51.86      121.84    158.72 o 
  10   7 -10      516.30      593.53    190.81 o 
  11   7 -10      201.96      162.57    166.18 o 
  12   7 -10      649.78      889.16    207.33 o 
  13   7 -10       10.25       -7.81    168.06 o 
  14   7 -10       28.95      168.99    177.67 o 
  15   7 -10      496.01      509.49    203.46 o 
  16   7 -10     1727.19     2164.87    286.19 o 
  17   7 -10      386.66      705.13    212.23 o 
  18   7 -10       26.07      289.31    204.34 o 
  19   7 -10      220.23      315.43    211.43 o 
  20   7 -10      888.11      905.99    246.76 o 
  21   7 -10        2.24     -122.79    173.58 o 
  22   7 -10      184.98      143.96    213.42 o 
   0   8 -10       85.58       21.61    322.66 o 
   1   8 -10      150.01      117.59    246.51 o 
   2   8 -10      935.01     1166.65    318.20 o 
   3   8 -10      114.16        0.26    211.20 o 
   4   8 -10      113.32      -37.88    225.76 o 
   5   8 -10      278.04      462.74    311.86 o 
   6   8 -10     1663.99     1885.63    339.62 o 
   7   8 -10       69.60      -15.55    233.25 o 
   8   8 -10      116.32      390.35    332.05 o 
   9   8 -10       49.56       80.03    163.07 o 
  10   8 -10      217.91      229.16    177.27 o 
  11   8 -10       48.77      -19.78    174.52 o 
  12   8 -10     1144.25     1155.24    273.15 o 
  13   8 -10      284.08      407.53    194.39 o 
  14   8 -10       92.56      386.43    207.84 o 
  15   8 -10      325.44      310.29    204.13 o 
  16   8 -10     1805.65     2175.82    292.74 o 
  17   8 -10      111.60      323.07    221.84 o 
  18   8 -10      161.22       90.80    210.61 o 
  19   8 -10       71.83     3273.74   2752.71 o 
   0   9 -10       70.67     -309.70    362.99 o 
   1   9 -10       56.37       12.14    232.47 o 
   2   9 -10     1781.81     2610.25    414.95 o 
   3   9 -10       70.23      185.13    264.24 o 
   4   9 -10       60.39        7.36    256.01 o 
   5   9 -10       96.61       48.84    229.55 o 
   6   9 -10      486.01      299.15    242.89 o 
   7   9 -10       25.99      -12.89    208.43 o 
   8   9 -10      187.82      -30.98    199.03 o 
   9   9 -10       58.74      -56.30    230.47 o 
  10   9 -10      629.26      413.26    286.87 o 
  11   9 -10       40.37       57.29    203.81 o 
  12   9 -10      835.59      683.42    239.30 o 
  13   9 -10      247.15      114.70    218.81 o 
  14   9 -10       14.85       75.00    173.64 o 
   0  10 -10       14.49      100.83    355.79 o 
   1  10 -10      298.94      492.89    329.47 o 
   2  10 -10      380.17      776.47    325.55 o 
   3  10 -10       58.88      112.93    249.04 o 
   4  10 -10       76.84       54.59    244.34 o 
   5  10 -10       66.94      616.79    297.30 o 
   6  10 -10     1174.98     1235.02    339.23 o 
   2   0  -9     4154.39     4372.49    145.69 o 
   4   0  -9     1567.87     1452.46    136.12 o 
   6   0  -9    40598.34    45589.43   4225.17 o 
   8   0  -9    20968.10    22262.17   2097.62 o 
  10   0  -9     2254.79     2219.46    136.21 o 
  12   0  -9      226.34      398.59    106.47 o 
  14   0  -9    15800.59    15256.23    305.57 o 
  16   0  -9     5633.04     5209.93    197.77 o 
  18   0  -9     1127.05     1105.47    256.36 o 
  20   0  -9     4221.96     4236.42    945.66 o 
  22   0  -9     6879.08     6995.71   1318.73 o 
  24   0  -9      260.00      287.97    180.21 o 
  26   0  -9      269.32      135.95    152.83 o 
  28   0  -9      905.59      568.35    193.38 o 
  30   0  -9      290.26      156.66    161.00 o 
   1   1  -9     5163.13     7801.32    720.34 o 
   2   1  -9     1525.29     1184.64     72.37 o 
   3   1  -9     2333.92     2156.08     88.40 o 
   4   1  -9     4398.14     4182.91    291.06 o 
   5   1  -9     8667.72     8069.03    140.05 o 
   6   1  -9     1051.87     1149.23     76.39 o 
   7   1  -9      209.09      344.78     63.92 o 
   8   1  -9      688.74      848.63     73.61 o 
   9   1  -9      702.50      760.76     76.77 o 
  10   1  -9    17194.03    19453.45    944.56 o 
  11   1  -9      714.77      929.07     96.30 o 
  12   1  -9    14054.80    12733.27    216.69 o 
  13   1  -9      759.50      833.96     82.25 o 
  14   1  -9      616.34      606.85     78.88 o 
  15   1  -9      101.53       67.13     69.28 o 
  16   1  -9     3050.54     2568.56    118.32 o 
  17   1  -9     1826.78     2004.27    150.77 o 
  18   1  -9     3051.54     3188.68    215.86 o 
  19   1  -9     1411.23     1472.30    193.29 o 
  20   1  -9       45.52      400.62    150.16 o 
  21   1  -9      232.88      227.09    145.68 o 
  22   1  -9       93.26       71.35    136.64 o 
  23   1  -9      648.64      734.29    159.29 o 
  24   1  -9     1186.70      971.18    170.42 o 
  25   1  -9      161.23       67.23    125.11 o 
  26   1  -9      728.56      526.88    154.12 o 
  27   1  -9      204.10      274.59    135.95 o 
  28   1  -9       81.96       24.57    129.31 o 
  29   1  -9       11.42      -51.61    103.32 o 
  30   1  -9      270.78      231.81    114.61 o 
   1   2  -9      117.12      183.23     59.12 o 
   2   2  -9     3978.26     4212.67    180.71 o 
   3   2  -9     8734.21     8785.83    336.77 o 
   4   2  -9      749.45      637.41     76.27 o 
   5   2  -9      588.37      686.30     81.06 o 
   6   2  -9     6788.54     7841.86    655.68 o 
   7   2  -9     1334.83     1258.53     88.62 o 
   8   2  -9     3287.26     3320.22    227.65 o 
   9   2  -9     1826.30     1904.78     95.86 o 
  10   2  -9      756.69      857.17     77.49 o 
  11   2  -9     1944.39     2406.54    105.39 o 
  12   2  -9     1808.35     1820.73    105.26 o 
  13   2  -9     3575.30     4658.65    346.63 o 
  14   2  -9     2924.13     3188.72    131.46 o 
  15   2  -9     2974.46     2889.19    129.05 o 
  16   2  -9       22.34        5.07     99.35 o 
  17   2  -9       30.55       42.47    112.58 o 
  18   2  -9      217.33      108.67    115.07 o 
  19   2  -9      556.68      360.28    143.91 o 
  20   2  -9     1107.67      923.92    167.59 o 
  21   2  -9     1113.86      987.80    176.74 o 
  22   2  -9      688.09      565.66    159.13 o 
  23   2  -9      268.57      166.39    137.69 o 
  24   2  -9       60.61      -29.41    157.63 o 
  25   2  -9      109.86      155.23    159.15 o 
  26   2  -9      266.81      340.80    164.22 o 
  27   2  -9      132.23      152.00    161.62 o 
  28   2  -9      767.02      677.35    196.96 o 
  29   2  -9      134.08      104.82    143.40 o 
  30   2  -9       81.32      142.51    157.10 o 
   1   3  -9      501.85      631.75     75.15 o 
   2   3  -9     5907.06     5505.85    147.69 o 
   3   3  -9     4555.94     4284.71    240.94 o 
   4   3  -9     1504.65     1512.72     98.72 o 
   5   3  -9      782.54      778.50     93.38 o 
   6   3  -9     2588.53     3103.56    186.19 o 
   7   3  -9     1272.24     1105.59    106.21 o 
   8   3  -9     3066.79     3576.54    182.64 o 
   9   3  -9     2368.36     2426.91    127.97 o 
  10   3  -9     2597.94     2510.92    127.34 o 
  11   3  -9     4246.47     3817.83    168.56 o 
  12   3  -9     2454.53     2203.67    147.01 o 
  13   3  -9      828.80      685.89    114.94 o 
  14   3  -9      305.10      251.25    104.60 o 
  15   3  -9      677.93      566.46    129.41 o 
  16   3  -9       34.97      122.18    114.92 o 
  17   3  -9     1413.14     1466.68    162.71 o 
  18   3  -9     1285.68     1469.40    322.30 o 
  19   3  -9      312.57      294.05    125.01 o 
  20   3  -9       70.51      138.75    153.51 o 
  21   3  -9       66.73       24.11    159.51 o 
  22   3  -9      192.67       24.44    159.88 o 
  23   3  -9      439.32      581.33    192.37 o 
  24   3  -9      148.23      314.20    165.57 o 
  25   3  -9      449.66      615.46    187.36 o 
  26   3  -9      125.50     -119.18    155.19 o 
  27   3  -9      144.39      263.34    176.30 o 
  28   3  -9       48.05      130.15    170.53 o 
  29   3  -9      258.50      289.97    171.32 o 
   1   4  -9     6818.12     7437.23    486.03 o 
   2   4  -9     4658.52     5910.32    543.81 o 
   3   4  -9      618.54      514.40     73.57 o 
   4   4  -9      358.99      285.03     68.03 o 
   5   4  -9      381.87      456.47     82.35 o 
   6   4  -9      253.02      363.11    156.80 o 
   7   4  -9     5339.78     4357.19    201.01 o 
   8   4  -9     1522.43     2012.97    360.71 o 
   9   4  -9     7080.22     6797.39    244.36 o 
  10   4  -9      132.85      137.00    104.08 o 
  11   4  -9     1192.16     1188.44    131.32 o 
  12   4  -9     1739.58     1357.52    141.05 o 
  13   4  -9     1814.71     2010.33    268.30 o 
  14   4  -9      367.18      199.56    110.24 o 
  15   4  -9     2077.66     2326.77    191.35 o 
  16   4  -9      158.52      249.10    132.69 o 
  17   4  -9       26.56       82.92    131.56 o 
  18   4  -9       64.25       17.57    133.60 o 
  19   4  -9      195.19      213.42    142.37 o 
  20   4  -9       16.51       65.05    159.97 o 
  21   4  -9     1145.29     1460.72    229.13 o 
  22   4  -9        6.45       40.07    167.01 o 
  23   4  -9      610.33      604.88    202.29 o 
  24   4  -9      217.70      486.14    195.12 o 
  25   4  -9      139.44       33.97    176.46 o 
  26   4  -9       46.35      100.84    171.02 o 
  27   4  -9      793.94      670.36    209.73 o 
  28   4  -9      155.64      393.03    185.91 o 
   1   5  -9     1180.00     2686.19    986.92 o 
   2   5  -9      514.61      692.63    124.30 o 
   3   5  -9    12314.97    12826.49    323.03 o 
   4   5  -9      891.55      938.92    135.73 o 
   5   5  -9     4511.85     4941.85    245.85 o 
   6   5  -9     2660.84     3603.53    279.16 o 
   7   5  -9      258.41      116.60    119.15 o 
   8   5  -9       31.87       53.93    114.82 o 
   9   5  -9      196.14      122.43    121.55 o 
  10   5  -9       67.04      125.34    119.19 o 
  11   5  -9     1506.45     1291.11    146.11 o 
  12   5  -9      353.96      343.03    117.30 o 
  13   5  -9      801.41      921.62    145.22 o 
  14   5  -9      246.76      304.71    134.97 o 
  15   5  -9       54.62       63.69    135.62 o 
  16   5  -9      195.66      240.46    146.97 o 
  17   5  -9     4672.68     5832.07    350.01 o 
  18   5  -9      430.61      437.36    161.78 o 
  19   5  -9     2213.42     2214.60    222.40 o 
  20   5  -9       38.45      -83.41    142.91 o 
  21   5  -9      453.90      390.03    179.87 o 
  22   5  -9       52.26       31.99    164.26 o 
  23   5  -9      324.49      353.41    189.57 o 
  24   5  -9       68.16       44.58    186.69 o 
  25   5  -9      889.08     1022.43    241.60 o 
  26   5  -9       62.28      149.65    194.74 o 
  27   5  -9      107.12      116.97    187.94 o 
   1   6  -9     3879.15     4436.16    890.92 o 
   2   6  -9       93.55      145.02    189.59 o 
   3   6  -9       58.39       63.31    190.88 o 
   4   6  -9       25.25      126.17    158.47 o 
   5   6  -9      354.96      375.74    167.54 o 
   6   6  -9     1120.95     1094.66    195.39 o 
   7   6  -9     2352.40     2232.30    196.45 o 
   8   6  -9     1942.27     2017.80    256.35 o 
   9   6  -9     1637.32     1848.79    186.41 o 
  10   6  -9      449.99      395.82    142.25 o 
  11   6  -9      190.01      114.85    139.53 o 
  12   6  -9       79.23       74.09    122.64 o 
  13   6  -9     1759.01     2294.40    184.52 o 
  14   6  -9      599.54      793.64    170.99 o 
  15   6  -9      625.57      979.75    181.19 o 
  16   6  -9     1537.93     1710.35    201.36 o 
  17   6  -9      182.11      113.61    145.32 o 
  18   6  -9       48.67      134.77    155.52 o 
  19   6  -9      326.30      484.11    180.87 o 
  20   6  -9      160.27      164.23    168.45 o 
  21   6  -9     1279.04     1450.12    259.21 o 
  22   6  -9      416.40      451.71    225.05 o 
  23   6  -9      186.17      115.79    194.23 o 
  24   6  -9        6.33      108.82    197.78 o 
  25   6  -9       68.22      114.70    204.43 o 
   1   7  -9      149.14      244.39    240.37 o 
   2   7  -9      660.84      734.19    232.46 o 
   3   7  -9     1895.72     1846.82    298.94 o 
   4   7  -9      133.60      506.56    507.76 o 
   5   7  -9      366.76      551.82    261.14 o 
   6   7  -9      258.15      316.99    176.82 o 
   7   7  -9      166.77      230.99    163.54 o 
   8   7  -9      150.45      208.90    162.48 o 
   9   7  -9      194.95      183.82    168.23 o 
  10   7  -9      919.30     1418.13    249.38 o 
  11   7  -9      391.02      377.49    175.98 o 
  12   7  -9     1713.42     1588.93    230.42 o 
  13   7  -9      120.42      208.79    174.43 o 
  14   7  -9      220.56      229.85    182.14 o 
  15   7  -9      336.10      439.21    252.63 o 
  16   7  -9       54.82      157.28    157.44 o 
  17   7  -9      298.07      508.17    173.59 o 
  18   7  -9     1421.64     1437.54    229.12 o 
  19   7  -9      165.19      206.70    183.02 o 
  20   7  -9       90.73      188.73    172.10 o 
  21   7  -9       21.34       90.82    184.51 o 
  22   7  -9       11.23     -226.95    203.83 o 
   1   8  -9      340.53      264.58    248.00 o 
   2   8  -9      133.46      172.44    231.69 o 
   3   8  -9       97.74       92.91    252.60 o 
   4   8  -9       94.40      256.57    246.51 o 
   5   8  -9       84.71      -62.58    222.52 o 
   6   8  -9      900.68     1112.18    298.93 o 
   7   8  -9      156.81      447.86    416.29 o 
   8   8  -9     1045.10     1338.88    433.05 o 
   9   8  -9       28.64       -5.68    164.40 o 
  10   8  -9      183.60       96.66    168.65 o 
  11   8  -9      196.15      229.78    171.68 o 
  12   8  -9       33.14       -8.02    200.22 o 
  13   8  -9       20.99      105.96    170.24 o 
  14   8  -9     1007.51     1233.00    250.84 o 
  15   8  -9      233.19      425.57    200.68 o 
  16   8  -9      628.68      764.15    226.21 o 
  17   8  -9       35.29      172.42    211.19 o 
  18   8  -9       86.61      265.64    207.00 o 
  19   8  -9      282.94      522.95    288.57 o 
   1   9  -9        4.95      -40.17    267.33 o 
   2   9  -9      650.91      823.07    296.21 o 
   3   9  -9        3.35      214.45    260.26 o 
   4   9  -9      559.70      655.13    285.21 o 
   5   9  -9        0.49     -201.59    195.06 o 
   6   9  -9       23.20     -154.84    203.16 o 
   7   9  -9      105.14     -141.70    207.17 o 
   8   9  -9      175.67      245.78    247.04 o 
   9   9  -9        2.64      -43.77    196.06 o 
  10   9  -9     1355.56     1719.91    342.24 o 
  11   9  -9        8.63       48.68    209.09 o 
  12   9  -9     1046.38      970.58    259.70 o 
  13   9  -9       11.07      -42.53    201.05 o 
  14   9  -9      107.39      223.07    188.94 o 
  15   9  -9      119.26       38.26    186.70 o 
   1  10  -9      541.88      759.62    338.47 o 
   2  10  -9      246.38      -53.37    264.80 o 
   3  10  -9       78.18      -33.38    261.44 o 
   4  10  -9       58.89       39.14    234.91 o 
   5  10  -9       82.56       36.50    249.27 o 
   6  10  -9      799.85      999.28    328.03 o 
   7  10  -9      170.29      198.34    261.77 o 
   0   0  -8    10291.02    13214.97    992.47 o 
   2   0  -8     1038.97      985.34     93.51 o 
   4   0  -8      889.67      787.79     95.06 o 
   6   0  -8    28788.55    26101.54    481.11 o 
   8   0  -8    12298.55     9890.75    251.16 o 
  10   0  -8     1346.27     1371.41    112.51 o 
  12   0  -8      172.97      -51.24     94.43 o 
  14   0  -8    15779.40    20821.75    937.48 o 
  16   0  -8      290.00      384.55    109.01 o 
  18   0  -8     1991.07     1873.26    254.05 o 
  20   0  -8       10.53      155.72    218.62 o 
  22   0  -8     2702.23     2727.77    319.26 o 
  24   0  -8      409.51      259.22    191.86 o 
  26   0  -8      116.29      272.25    175.20 o 
  28   0  -8      366.19      591.89    205.68 o 
  30   0  -8       17.79      -80.39    132.83 o 
   0   1  -8     5179.18     6402.23    155.60 o 
   1   1  -8    28585.51    27176.63    269.17 o 
   2   1  -8       41.51      113.11     65.40 o 
   3   1  -8      101.99      319.50     92.44 o 
   4   1  -8     9798.24     9692.21    188.85 o 
   5   1  -8      982.08      851.83     66.29 o 
   6   1  -8      515.37      573.86     64.64 o 
   7   1  -8      640.59      709.13     70.01 o 
   8   1  -8      248.54      206.23     62.66 o 
   9   1  -8      334.25      355.04     66.95 o 
  10   1  -8    13912.37    13846.53    198.60 o 
  11   1  -8     4479.71     4106.27    145.35 o 
  12   1  -8     6548.36     6006.26    137.93 o 
  13   1  -8     1630.67     1762.73     91.93 o 
  14   1  -8      659.88      653.39     76.78 o 
  15   1  -8       50.31        7.86     71.09 o 
  16   1  -8       23.88        4.12     70.37 o 
  17   1  -8      351.83      171.30    104.01 o 
  18   1  -8     2894.43     2742.56    202.72 o 
  19   1  -8      171.76      236.60    142.41 o 
  20   1  -8      198.85      164.62    143.39 o 
  21   1  -8      230.13      102.17    123.02 o 
  22   1  -8      149.22      421.96    145.63 o 
  23   1  -8       47.04       99.60    128.85 o 
  24   1  -8      309.49      499.44    160.44 o 
  25   1  -8      757.31      726.79    166.22 o 
  26   1  -8       30.62       11.33    116.88 o 
  27   1  -8      102.10      147.87    127.01 o 
  28   1  -8      143.13      184.48    112.80 o 
  29   1  -8       61.76       19.76    101.01 o 
  30   1  -8       12.77      -51.46    101.40 o 
  31   1  -8       87.35       59.76    110.29 o 
   0   2  -8     1601.22     2758.34    156.31 o 
   1   2  -8      828.82      912.48     70.25 o 
   2   2  -8      511.52      549.63     69.37 o 
   3   2  -8     9298.62     8435.99    160.71 o 
   4   2  -8      698.69      589.50     71.42 o 
   5   2  -8      343.42      352.26     71.70 o 
   6   2  -8     4857.92     5038.26    139.74 o 
   7   2  -8     8261.72     7916.55    157.87 o 
   8   2  -8     7916.42     6819.48    150.59 o 
   9   2  -8       61.79       25.11     59.21 o 
  10   2  -8      641.46      526.26     75.30 o 
  11   2  -8     1152.71     1201.95     90.59 o 
  12   2  -8      101.26      121.75     73.43 o 
  13   2  -8      527.66      525.46     79.63 o 
  14   2  -8     2598.86     2792.55    200.25 o 
  15   2  -8     2545.99     2740.14    119.15 o 
  16   2  -8      238.05      202.18    100.55 o 
  17   2  -8     1002.76     1148.29    133.86 o 
  18   2  -8      555.11      370.95    129.27 o 
  19   2  -8      129.65     1318.54    923.90 o 
  20   2  -8      269.92      108.65    125.50 o 
  21   2  -8      664.18      920.34    164.44 o 
  22   2  -8      571.13      797.60    158.44 o 
  23   2  -8        9.00        1.54    155.93 o 
  24   2  -8      735.75      586.41    187.57 o 
  25   2  -8      657.58      428.14    180.57 o 
  26   2  -8      253.90      278.87    170.52 o 
  27   2  -8       60.85       55.81    151.41 o 
  28   2  -8      116.17      275.55    163.87 o 
  29   2  -8       19.82     -184.47    170.46 o 
  30   2  -8       23.22       34.56    156.88 o 
   0   3  -8      767.41      893.53     90.76 o 
   1   3  -8     1197.01     1341.78     92.40 o 
   2   3  -8      147.23      422.01     80.19 o 
   3   3  -8    36609.13    33685.98    499.14 o 
   4   3  -8     1176.35     1954.06    113.96 o 
   5   3  -8      160.24      302.05     78.44 o 
   6   3  -8     1286.05     1106.85    109.48 o 
   7   3  -8      511.17      312.08     94.15 o 
   8   3  -8     2400.46     2964.51    159.26 o 
   9   3  -8      131.06      108.41     82.45 o 
  10   3  -8     3576.68     3521.13    159.93 o 
  11   3  -8    15905.45    13940.20    512.32 o 
  12   3  -8      490.88      488.63    100.54 o 
  13   3  -8     2445.04     2733.18    153.22 o 
  14   3  -8      587.41      594.49    111.89 o 
  15   3  -8      513.43      727.08    128.85 o 
  16   3  -8        5.13       -8.38    107.94 o 
  17   3  -8      127.55      195.85    119.07 o 
  18   3  -8     1589.99     1153.06    157.26 o 
  19   3  -8      254.84      172.28    138.11 o 
  20   3  -8       15.02       56.81    151.76 o 
  21   3  -8     1536.70     1394.51    216.38 o 
  22   3  -8       87.12      -67.82    148.88 o 
  23   3  -8        2.67        6.37    158.91 o 
  24   3  -8       27.84      219.48    174.37 o 
  25   3  -8      203.09      236.91    171.49 o 
  26   3  -8       75.89       36.42    154.91 o 
  27   3  -8      203.29      198.28    167.75 o 
  28   3  -8      135.10      339.16    172.37 o 
  29   3  -8      467.39      518.93    207.87 o 
   0   4  -8     7939.58    11267.69    313.34 o 
   1   4  -8     7170.45     8003.23    224.85 o 
   2   4  -8      291.05      383.37     82.75 o 
   3   4  -8      637.34      699.33     80.81 o 
   4   4  -8      386.08      580.50     76.95 o 
   5   4  -8      179.32      223.48     59.26 o 
   6   4  -8       72.20      229.77    108.41 o 
   7   4  -8    55878.45    63135.43   2024.71 o 
   8   4  -8     2877.68     2699.89    233.69 o 
   9   4  -8      601.04      832.24    126.55 o 
  10   4  -8      597.53      480.89    103.27 o 
  11   4  -8      871.01      949.85    124.61 o 
  12   4  -8       78.90       67.78    102.79 o 
  13   4  -8      741.13      560.83    123.50 o 
  14   4  -8      745.91      631.60    126.58 o 
  15   4  -8     3326.00     3647.40    221.82 o 
  16   4  -8       56.44      -54.70    117.58 o 
  17   4  -8     1539.95     1740.34    179.55 o 
  18   4  -8      155.48       30.39    120.88 o 
  19   4  -8      108.87       82.75    130.60 o 
  20   4  -8       81.42      -28.64    150.89 o 
  21   4  -8      186.11      371.11    182.25 o 
  22   4  -8      134.55       18.13    167.56 o 
  23   4  -8       22.80      131.68    174.52 o 
  24   4  -8      361.56      294.36    186.70 o 
  25   4  -8       53.50      131.54    174.91 o 
  26   4  -8       31.07       62.00    171.65 o 
  27   4  -8      123.90      192.28    180.01 o 
  28   4  -8       43.19      192.43    176.63 o 
   0   5  -8       15.98     -142.16    127.74 o 
   1   5  -8      795.86     1157.62    240.14 o 
   2   5  -8      145.26      167.22     91.86 o 
   3   5  -8    32010.20    33672.75   1120.01 o 
   4   5  -8     4053.13     4232.87    207.51 o 
   5   5  -8      419.07      621.08    127.63 o 
   6   5  -8      340.58      202.31    117.41 o 
   7   5  -8      641.65      906.50    140.52 o 
   8   5  -8      112.06      -82.29    115.52 o 
   9   5  -8      105.83      -37.06    115.36 o 
  10   5  -8     2521.22     2208.83    178.51 o 
  11   5  -8     6545.77     6350.72    242.28 o 
  12   5  -8       36.70       32.58    104.50 o 
  13   5  -8      906.60     1021.51    140.09 o 
  14   5  -8     1241.84     1533.35    175.31 o 
  15   5  -8       36.34       76.41    135.54 o 
  16   5  -8        8.17      -20.69    140.77 o 
  17   5  -8     1105.13     1141.46    182.26 o 
  18   5  -8      316.09      461.16    192.17 o 
  19   5  -8      673.13      798.57    176.61 o 
  20   5  -8       14.90      196.23    155.03 o 
  21   5  -8       46.32      -90.33    162.94 o 
  22   5  -8       72.22       82.46    162.31 o 
  23   5  -8       32.05       57.48    175.62 o 
  24   5  -8       78.94      105.01    191.02 o 
  25   5  -8       22.91       58.54    191.28 o 
  26   5  -8        1.42       20.91    189.02 o 
  27   5  -8       70.02      -85.52    185.10 o 
   0   6  -8     5820.93     6523.80    589.14 o 
   1   6  -8     1720.88     2591.94    324.84 o 
   2   6  -8       93.92       60.39    180.48 o 
   3   6  -8     1101.12      968.93    225.60 o 
   4   6  -8      819.66      911.44    149.15 o 
   5   6  -8      116.27       75.29    122.84 o 
   6   6  -8     1142.70     1303.95    165.95 o 
   7   6  -8    14011.66    19323.66    797.96 o 
   8   6  -8     3010.46     3431.24    229.91 o 
   9   6  -8      158.39      299.68    144.60 o 
  10   6  -8      400.44      210.30    134.54 o 
  11   6  -8      208.35      135.27    131.75 o 
  12   6  -8       36.24       56.98    112.57 o 
  13   6  -8      129.76       57.28    116.11 o 
  14   6  -8     1978.29     1830.49    198.28 o 
  15   6  -8     2075.29     2142.00    218.05 o 
  16   6  -8       62.67      127.11    147.14 o 
  17   6  -8       49.12      -41.65    150.24 o 
  18   6  -8       86.77      -99.50    144.29 o 
  19   6  -8      149.21      467.30    177.19 o 
  20   6  -8       17.95       55.28    168.08 o 
  21   6  -8      224.66      736.90    222.85 o 
  22   6  -8       61.85      101.11    191.75 o 
  23   6  -8        7.38      -20.04    193.79 o 
  24   6  -8       63.63       61.44    201.44 o 
  25   6  -8      221.44      182.20    202.90 o 
   0   7  -8     2669.64     3474.37    530.09 o 
   1   7  -8      338.72      364.61    245.71 o 
   2   7  -8       24.79      216.02    253.27 o 
   3   7  -8     6208.59     7105.29    481.99 o 
   4   7  -8     3047.00     4094.95    390.86 o 
   5   7  -8       10.10      150.63    221.20 o 
   6   7  -8       13.56      100.04    161.13 o 
   7   7  -8      450.67      377.92    169.88 o 
   8   7  -8       62.00       92.43    151.63 o 
   9   7  -8      239.96      206.59    174.81 o 
  10   7  -8     2164.18     2018.87    343.44 o 
  11   7  -8     2311.49     3215.40    287.11 o 
  12   7  -8      434.36      510.07    181.53 o 
  13   7  -8        5.29        3.28    138.66 o 
  14   7  -8      129.85      128.65    159.04 o 
  15   7  -8      156.03      175.20    154.20 o 
  16   7  -8        6.33       27.37    152.47 o 
  17   7  -8      101.12      181.83    166.18 o 
  18   7  -8     1287.38     1623.81    222.78 o 
  19   7  -8       82.21      253.65    174.01 o 
  20   7  -8       81.75      -34.94    166.99 o 
  21   7  -8        8.35       28.07    194.60 o 
  22   7  -8      180.19     -112.41    208.88 o 
  23   7  -8        1.68       57.85    279.45 o 
   0   8  -8     8717.54    12703.34    970.86 o 
   1   8  -8       57.08      246.22    250.89 o 
   2   8  -8      138.31       93.71    388.92 o 
   3   8  -8      441.25      589.10    260.66 o 
   4   8  -8      188.06      -93.37    216.91 o 
   5   8  -8       48.26      256.37    242.16 o 
   6   8  -8      338.08      465.05    250.85 o 
   7   8  -8     1104.54     1315.63    307.06 o 
   8   8  -8     2640.01     2840.51    519.45 o 
   9   8  -8       22.79      -42.89    164.59 o 
  10   8  -8      185.69      198.86    182.69 o 
  11   8  -8      393.87      360.74    178.31 o 
  12   8  -8        7.18     -220.41    176.02 o 
  13   8  -8       67.23      224.62    184.01 o 
  14   8  -8     1619.97     1924.71    272.55 o 
  15   8  -8      101.45      222.67    197.62 o 
  16   8  -8       25.89      120.62    191.52 o 
  17   8  -8       22.42       18.64    182.16 o 
  18   8  -8       63.26       73.87    198.62 o 
  19   8  -8       66.73      -59.06    193.27 o 
   0   9  -8       39.24     -436.46    290.97 o 
   1   9  -8        7.16       87.10    277.04 o 
   2   9  -8       10.69      -57.71    242.80 o 
   3   9  -8       73.29      150.92    247.24 o 
   4   9  -8     4624.57     5910.08    523.51 o 
   5   9  -8       19.04       52.63    269.71 o 
   6   9  -8      244.84      293.52    288.73 o 
   7   9  -8      127.74      218.04    273.94 o 
   8   9  -8       19.21     -242.38    229.34 o 
   9   9  -8       23.28       44.68    222.72 o 
  10   9  -8     1200.27     1365.07    329.48 o 
  11   9  -8       81.31      190.01    215.27 o 
  12   9  -8      126.84      114.50    205.24 o 
  13   9  -8       89.92      233.35    213.90 o 
  14   9  -8       40.93      184.68    184.12 o 
  15   9  -8       72.16       76.86    171.00 o 
   0  10  -8     3716.02     6327.90    826.82 o 
   1  10  -8      248.74      591.33    322.80 o 
   2  10  -8       74.86      222.26    284.08 o 
   3  10  -8       34.11      100.94    241.15 o 
   4  10  -8      292.87      215.86    246.22 o 
   5  10  -8       21.40      165.25    272.24 o 
   6  10  -8      135.01      466.12    284.97 o 
   7  10  -8      954.06     1037.27    457.34 o 
   8  10  -8      166.19      265.62    241.35 o 
   2   0  -7     4499.10     4404.64    174.44 o 
   4   0  -7      109.81      241.08     85.17 o 
   6   0  -7    59283.06    62467.85   6515.31 o 
   8   0  -7     1501.09     1277.10    145.54 o 
  10   0  -7     1322.13     1728.72    133.69 o 
  12   0  -7      433.64      212.53     96.51 o 
  14   0  -7     7302.10     7424.98    207.64 o 
  16   0  -7    10445.58     8904.98    225.60 o 
  18   0  -7     4771.12     4256.54    322.84 o 
  20   0  -7     3367.24     3837.33   1013.36 o 
  22   0  -7      864.36      933.56    228.05 o 
  24   0  -7       24.34      149.98    182.96 o 
  26   0  -7      283.20      274.47    176.09 o 
  28   0  -7      929.66      752.76    216.01 o 
  30   0  -7       53.45      152.16    177.78 o 
   1   1  -7    45609.23    49871.88   2510.87 o 
   2   1  -7     2033.93     2031.56     86.90 o 
   3   1  -7      358.66      372.70     62.69 o 
   4   1  -7       81.90      -36.35     52.05 o 
   5   1  -7     4399.71     3781.72     96.67 o 
   6   1  -7     1800.50     2064.97    193.55 o 
   7   1  -7     1116.29     1145.45     73.56 o 
   8   1  -7      222.14      250.36     60.82 o 
   9   1  -7     2085.86     2039.87     86.75 o 
  10   1  -7     7441.10     7920.30    359.67 o 
  11   1  -7     1132.16      990.69     80.44 o 
  12   1  -7    21899.11    19673.43    231.86 o 
  13   1  -7     2666.98     3486.64    115.79 o 
  14   1  -7     1678.53     1793.95    111.41 o 
  15   1  -7       30.77       30.95     68.14 o 
  16   1  -7       79.61       18.89     95.21 o 
  17   1  -7     1840.03     1356.74    130.77 o 
  18   1  -7     1732.57     1690.42    181.65 o 
  19   1  -7      187.45      386.89    143.99 o 
  20   1  -7      941.89     1417.79    521.76 o 
  21   1  -7       86.20       96.20    132.92 o 
  22   1  -7     1141.25     1360.03    184.10 o 
  23   1  -7      702.27      805.89    171.40 o 
  24   1  -7     2620.37     2866.81    226.38 o 
  25   1  -7       14.26      -57.65    122.85 o 
  26   1  -7      199.89      291.82    138.60 o 
  27   1  -7       14.48       26.97    123.00 o 
  28   1  -7      325.97      202.15    119.04 o 
  29   1  -7       13.82       78.29    113.81 o 
  30   1  -7      216.57      174.58    110.60 o 
  31   1  -7      212.56      164.75    112.66 o 
   1   2  -7     1003.58      940.23    105.75 o 
   2   2  -7     5774.48     5673.42    128.12 o 
   3   2  -7      550.42      503.21     68.53 o 
   4   2  -7     2871.84     3053.65    106.92 o 
   5   2  -7     2773.79     2739.43    107.42 o 
   6   2  -7     9331.03     9272.50    397.02 o 
   7   2  -7     1045.35     1165.31     78.94 o 
   8   2  -7     4800.48     4770.60    433.57 o 
   9   2  -7     2119.72     2070.60    103.74 o 
  10   2  -7     1888.48     1944.69    101.50 o 
  11   2  -7      234.49      277.56     71.37 o 
  12   2  -7      374.50      387.60     73.39 o 
  13   2  -7     1623.98     2256.52    213.93 o 
  14   2  -7     2514.66     2509.42    126.06 o 
  15   2  -7     1622.21     1925.68    121.54 o 
  16   2  -7      674.80      783.50    118.65 o 
  17   2  -7      523.48      433.03    109.89 o 
  18   2  -7     1149.21      979.14    124.72 o 
  19   2  -7      293.68      256.86    133.19 o 
  20   2  -7      116.00      133.79    126.33 o 
  21   2  -7     1373.47     1403.51    217.71 o 
  22   2  -7     1415.11     2038.86    281.31 o 
  23   2  -7       54.86      167.10    154.56 o 
  24   2  -7       37.18      -71.29    151.00 o 
  25   2  -7       50.25       -9.12    156.19 o 
  26   2  -7      140.00      184.13    164.51 o 
  27   2  -7      350.55      353.50    175.35 o 
  28   2  -7      553.31      525.77    180.75 o 
  29   2  -7       98.13      105.63    150.07 o 
  30   2  -7       49.92      133.54    146.29 o 
   1   3  -7      978.85     1112.74     76.61 o 
   2   3  -7     5530.78     5703.99    127.22 o 
   3   3  -7    19285.48    17668.84    269.19 o 
   4   3  -7      500.19      833.42    179.88 o 
   5   3  -7     1950.45     2095.20    132.33 o 
   6   3  -7      969.28      960.52    181.64 o 
   7   3  -7      986.11      777.78    106.99 o 
   8   3  -7     1756.49     1866.09    132.59 o 
   9   3  -7     2003.44     1892.24    125.86 o 
  10   3  -7     5560.94     5919.16    190.68 o 
  11   3  -7     1099.13     1340.03    121.61 o 
  12   3  -7      546.29      490.94     98.78 o 
  13   3  -7     2467.61     2347.92    181.64 o 
  14   3  -7     1047.99      817.05    113.78 o 
  15   3  -7       67.92       76.11    111.44 o 
  16   3  -7      293.12      123.30    108.00 o 
  17   3  -7     2687.93     2877.29    228.91 o 
  18   3  -7      275.78      505.21    129.66 o 
  19   3  -7      534.10      395.16    136.42 o 
  20   3  -7       12.28      -91.23    157.76 o 
  21   3  -7      290.71      126.96    165.19 o 
  22   3  -7       53.65       -0.86    165.35 o 
  23   3  -7       65.39       -9.93    156.48 o 
  24   3  -7      291.46      263.61    166.98 o 
  25   3  -7      710.93      780.43    197.27 o 
  26   3  -7      259.28      111.97    164.34 o 
  27   3  -7       80.35       70.95    160.72 o 
  28   3  -7      623.03      686.52    196.05 o 
  29   3  -7        4.57       68.45    152.48 o 
  30   3  -7      104.26      218.25    165.70 o 
   1   4  -7    15281.83    18029.64    768.96 o 
   2   4  -7     1631.86     1994.85    110.49 o 
   3   4  -7     1044.73      938.60     89.19 o 
   4   4  -7      540.19      736.36     72.40 o 
   5   4  -7      538.73      552.67    115.56 o 
   6   4  -7      887.80     1000.57    123.36 o 
   7   4  -7     5194.86     5097.41    209.70 o 
   8   4  -7      353.01      446.25    110.57 o 
   9   4  -7     6073.59     6124.95    228.86 o 
  10   4  -7      206.70      150.83     98.29 o 
  11   4  -7      750.16      680.14    113.26 o 
  12   4  -7      472.14      405.86    109.92 o 
  13   4  -7    10945.28    12555.96   1195.67 o 
  14   4  -7      228.05      216.44    111.87 o 
  15   4  -7     1278.93     1596.35    169.51 o 
  16   4  -7      153.23      221.05    130.05 o 
  17   4  -7      151.87      161.14    130.85 o 
  18   4  -7       53.74       30.63    128.08 o 
  19   4  -7      321.65      209.26    136.24 o 
  20   4  -7      461.38      319.51    157.81 o 
  21   4  -7     1363.09     1214.91    206.78 o 
  22   4  -7       81.22       51.29    155.66 o 
  23   4  -7      846.61      824.01    203.86 o 
  24   4  -7        1.32       -7.21    163.61 o 
  25   4  -7      324.83      329.56    184.08 o 
  26   4  -7       16.74       -3.50    159.02 o 
  27   4  -7      453.12      825.74    209.82 o 
  28   4  -7       23.77       25.82    153.78 o 
  29   4  -7      368.09      565.20    190.22 o 
   1   5  -7       19.31      -58.70     91.89 o 
   2   5  -7      523.03      495.31    106.50 o 
   3   5  -7     9863.02     9028.89    268.63 o 
   4   5  -7     1759.64     1775.19    122.78 o 
   5   5  -7     3972.89     4194.96    187.67 o 
   6   5  -7      968.87      901.88    116.41 o 
   7   5  -7      542.01      501.93    120.01 o 
   8   5  -7      138.98      237.73    116.73 o 
   9   5  -7     5667.02     5320.66    375.28 o 
  10   5  -7     2092.01     2105.80    179.92 o 
  11   5  -7      911.51     1174.81    213.85 o 
  12   5  -7       46.09      -42.55    107.46 o 
  13   5  -7       95.48      310.01    119.68 o 
  14   5  -7     1171.88     1112.82    161.61 o 
  15   5  -7      965.37      994.75    167.90 o 
  16   5  -7      161.71       80.48    135.89 o 
  17   5  -7     5068.20     5891.28    307.08 o 
  18   5  -7      168.20      208.94    147.27 o 
  19   5  -7     2668.15     2620.31    229.45 o 
  20   5  -7       94.32      -61.76    145.70 o 
  21   5  -7      208.66      317.17    191.81 o 
  22   5  -7      326.78      445.39    222.45 o 
  23   5  -7      395.68      358.27    186.49 o 
  24   5  -7        9.82        4.29    174.51 o 
  25   5  -7      487.83      740.99    213.15 o 
  26   5  -7       73.51       20.55    175.40 o 
  27   5  -7       65.04      144.52    185.66 o 
   1   6  -7     3355.88     4442.05    461.81 o 
   2   6  -7      646.14      439.21    153.89 o 
   3   6  -7      236.40      321.81    152.70 o 
   4   6  -7     1769.99     2403.22    186.82 o 
   5   6  -7      772.73      720.38    144.26 o 
   6   6  -7     2360.56     2583.59    224.13 o 
   7   6  -7     1776.73     1901.08    184.94 o 
   8   6  -7     2200.83     2665.86    306.88 o 
   9   6  -7     1695.38     1951.26    184.60 o 
  10   6  -7     1263.40     1204.61    165.99 o 
  11   6  -7       10.56       94.59    132.61 o 
  12   6  -7       53.05      142.52    119.61 o 
  13   6  -7     1296.49     1304.91    158.97 o 
  14   6  -7      664.12      706.06    168.73 o 
  15   6  -7      734.37     1677.75    200.07 o 
  16   6  -7      740.43      918.09    176.35 o 
  17   6  -7       32.62     -123.12    143.20 o 
  18   6  -7      440.61      332.50    161.51 o 
  19   6  -7      109.34       61.53    161.61 o 
  20   6  -7      342.56      476.92    176.58 o 
  21   6  -7      963.85     1059.70    197.02 o 
  22   6  -7       85.39      193.44    206.24 o 
  23   6  -7       66.61     -146.03    190.81 o 
  24   6  -7       36.83       61.66    195.01 o 
  25   6  -7       30.37      190.05    206.80 o 
   1   7  -7        5.00       56.18    196.58 o 
   2   7  -7     1766.45     1946.04    429.97 o 
   3   7  -7      782.35      666.99    265.82 o 
   4   7  -7      717.42      762.05    242.30 o 
   5   7  -7       24.68       39.96    197.49 o 
   6   7  -7      254.47      182.49    155.28 o 
   7   7  -7       57.46       72.90    142.27 o 
   8   7  -7       83.56      324.73    166.33 o 
   9   7  -7      388.99      455.22    153.39 o 
  10   7  -7     1169.07     1324.31    173.53 o 
  11   7  -7      632.41      828.98    173.14 o 
  12   7  -7     1893.57     2093.23    216.01 o 
  13   7  -7       49.84       46.70    142.20 o 
  14   7  -7       85.27      179.81    161.93 o 
  15   7  -7       83.75       95.03    154.36 o 
  16   7  -7      226.44      257.32    161.49 o 
  17   7  -7       29.26      120.88    165.99 o 
  18   7  -7      732.07     1130.21    212.66 o 
  19   7  -7      117.08      119.35    169.22 o 
  20   7  -7       55.81       28.31    179.94 o 
  21   7  -7       45.28      -89.42    174.77 o 
  22   7  -7        8.89      145.99    216.89 o 
  23   7  -7      107.09      227.87    218.60 o 
   1   8  -7       93.13      254.48    249.37 o 
   2   8  -7      219.59      685.10    262.61 o 
   3   8  -7       11.50      242.37    240.52 o 
   4   8  -7      180.78      103.05    221.28 o 
   5   8  -7      200.82       24.07    235.60 o 
   6   8  -7     1545.15     1723.76    332.46 o 
   7   8  -7       95.53       27.07    237.67 o 
   8   8  -7     2814.08     3499.88    302.02 o 
   9   8  -7      214.37      321.57    169.39 o 
  10   8  -7        8.18       55.29    164.44 o 
  11   8  -7       53.95      -76.58    161.17 o 
  12   8  -7        2.12      -34.66    182.30 o 
  13   8  -7       37.76       62.69    173.44 o 
  14   8  -7      915.06     1057.68    237.98 o 
  15   8  -7        1.46        4.26    178.95 o 
  16   8  -7      239.08      398.62    200.31 o 
  17   8  -7       40.70      292.96    211.74 o 
  18   8  -7      159.71      327.37    214.22 o 
  19   8  -7       50.18      260.38    216.03 o 
  20   8  -7     1039.12     1128.07    265.10 o 
   1   9  -7       13.51      -83.83    233.15 o 
   2   9  -7      755.50      816.47    303.13 o 
   3   9  -7       19.92     -111.61    232.20 o 
   4   9  -7     1557.09     1542.79    356.52 o 
   5   9  -7        2.01      298.86    280.97 o 
   6   9  -7       96.66      167.49    268.17 o 
   7   9  -7       23.77      156.46    259.52 o 
   8   9  -7       75.54      140.41    247.54 o 
   9   9  -7       99.96      121.16    236.86 o 
  10   9  -7     1553.90     1683.52    343.31 o 
  11   9  -7       87.31      247.48    217.94 o 
  12   9  -7     1022.77      869.33    257.61 o 
  13   9  -7      127.16      217.85    203.15 o 
  14   9  -7      140.64      196.86    191.25 o 
  15   9  -7       58.05      322.61    180.20 o 
  16   9  -7      873.98     1386.85    597.79 o 
   1  10  -7       96.18      312.66    300.52 o 
   2  10  -7      187.73      151.38    281.38 o 
   3  10  -7       20.54     -215.01    223.23 o 
   4  10  -7      154.30       51.13    263.36 o 
   5  10  -7       59.04      242.77    283.04 o 
   6  10  -7      819.98      980.58    455.18 o 
   7  10  -7      135.97       36.16    242.41 o 
   8  10  -7      411.44      379.37    251.62 o 
   9  10  -7       19.50      184.53    222.82 o 
   0   0  -6       35.02      161.22    237.67 o 
   2   0  -6    11221.32     9192.92    393.16 o 
   4   0  -6      468.67      522.58    109.57 o 
   6   0  -6    41399.37    36786.81    856.80 o 
   8   0  -6      330.14      326.77     83.12 o 
  10   0  -6     9830.61     9505.10    204.18 o 
  12   0  -6      594.62      977.47    206.25 o 
  14   0  -6      405.38      544.18     93.59 o 
  16   0  -6    18895.86    25241.09   2100.58 o 
  18   0  -6      395.17      625.82    194.85 o 
  20   0  -6     7363.78     8195.61    446.59 o 
  22   0  -6      675.19      580.20    212.83 o 
  24   0  -6      508.74      785.58    215.67 o 
  26   0  -6     3202.92     2270.56    291.98 o 
  28   0  -6      118.93      118.81    160.49 o 
  30   0  -6      309.92      212.25    173.74 o 
   0   1  -6       21.25      -78.09     64.04 o 
   1   1  -6    21947.63    18638.26    246.25 o 
   2   1  -6    10768.83     7788.93    180.93 o 
   3   1  -6     1198.39     1585.58     88.94 o 
   4   1  -6      220.41      249.40     57.02 o 
   5   1  -6      437.78      353.13     57.95 o 
   6   1  -6     7318.12     7403.47    136.42 o 
   7   1  -6       57.92        2.61     53.10 o 
   8   1  -6     1462.44     1516.02     75.92 o 
   9   1  -6     1104.37     1348.92     95.75 o 
  10   1  -6     1393.21     1279.07     73.30 o 
  11   1  -6      215.40      199.31     58.14 o 
  12   1  -6     8693.58     8843.95    674.38 o 
  13   1  -6     1103.51     1107.60     99.12 o 
  14   1  -6      697.02      869.41     90.85 o 
  15   1  -6      573.11      541.26     71.05 o 
  16   1  -6     5752.90     6397.16    273.55 o 
  17   1  -6      287.93      337.15    102.95 o 
  18   1  -6       71.50       50.94    129.08 o 
  19   1  -6     2570.06     2298.80    196.88 o 
  20   1  -6     3486.03     3945.44    241.10 o 
  21   1  -6       25.82      122.15    142.27 o 
  22   1  -6     2002.68     1907.14    200.22 o 
  23   1  -6     1036.53     1150.87    175.13 o 
  24   1  -6     1057.98     1130.87    167.58 o 
  25   1  -6       51.73       43.83    126.50 o 
  26   1  -6      417.22      336.07    145.71 o 
  27   1  -6      125.60       82.75    118.80 o 
  28   1  -6      142.98      180.66    118.09 o 
  29   1  -6       16.32       45.27    102.52 o 
  30   1  -6      521.34      282.40    122.88 o 
  31   1  -6      104.93      111.43    138.21 o 
   0   2  -6      488.32      445.92    101.92 o 
   1   2  -6     4334.99     5232.58    123.28 o 
   2   2  -6     8156.17     5960.40    140.03 o 
   3   2  -6      547.36      521.02     65.78 o 
   4   2  -6     1573.33     1516.09     83.40 o 
   5   2  -6     2406.71     2356.87     98.88 o 
   6   2  -6     5201.85     4968.67    141.24 o 
   7   2  -6      181.19      122.88     62.36 o 
   8   2  -6     1758.04     1389.88     88.71 o 
   9   2  -6     1966.97     2672.41    183.06 o 
  10   2  -6     2911.61     3093.16    117.44 o 
  11   2  -6      107.44        9.52     68.89 o 
  12   2  -6     2955.96     2679.66    456.95 o 
  13   2  -6     9366.95     9548.14    301.71 o 
  14   2  -6       30.67       99.84     88.48 o 
  15   2  -6     1489.34     1454.51    104.27 o 
  16   2  -6     7103.20     8005.00    462.43 o 
  17   2  -6      349.33      361.37    106.59 o 
  18   2  -6      203.65      193.25    105.58 o 
  19   2  -6      888.97      647.11    175.97 o 
  20   2  -6     1199.41     1084.14    196.51 o 
  21   2  -6       20.32      162.09    152.52 o 
  22   2  -6      620.37      644.28    177.97 o 
  23   2  -6     2341.83     2318.72    358.63 o 
  24   2  -6      598.26      625.27    181.57 o 
  25   2  -6       24.51      -52.68    134.92 o 
  26   2  -6      387.67      354.32    168.07 o 
  27   2  -6      190.47      260.71    166.58 o 
  28   2  -6       25.38       66.87    156.98 o 
  29   2  -6       36.01       66.40    155.35 o 
  30   2  -6      129.96       18.83    142.32 o 
  31   2  -6      104.10      -19.77    130.61 o 
   0   3  -6      454.81      304.71    102.57 o 
   1   3  -6     1029.63      666.74     69.98 o 
   2   3  -6    15029.25    14754.92    306.78 o 
   3   3  -6     3200.03     3500.75     92.02 o 
   4   3  -6      210.91      364.25     89.19 o 
   5   3  -6     1373.74     1402.39    116.03 o 
   6   3  -6     6796.78     6285.93    197.86 o 
   7   3  -6      328.06      372.34     95.97 o 
   8   3  -6      378.04      192.78     91.53 o 
   9   3  -6    10882.41    12115.89    338.82 o 
  10   3  -6      680.27      567.07     94.39 o 
  11   3  -6      926.64      887.84    106.74 o 
  12   3  -6     6420.22     5893.95    192.29 o 
  13   3  -6     4700.20     4408.51    171.18 o 
  14   3  -6      188.91       49.49     93.33 o 
  15   3  -6     2936.26     2791.76    187.32 o 
  16   3  -6     2765.25     3184.65    203.46 o 
  17   3  -6      636.89      902.50    143.90 o 
  18   3  -6      280.71      195.82    123.09 o 
  19   3  -6     3626.28     3249.06    211.79 o 
  20   3  -6      544.87      554.76    169.61 o 
  21   3  -6      148.92      189.76    160.19 o 
  22   3  -6      261.07      421.01    174.05 o 
  23   3  -6      346.79      130.16    160.40 o 
  24   3  -6       45.79      107.60    172.40 o 
  25   3  -6       67.26      259.86    220.82 o 
  26   3  -6      305.41      198.50    163.54 o 
  27   3  -6      701.29      558.30    184.02 o 
  28   3  -6       56.35       94.99    160.45 o 
  29   3  -6       70.08      -47.73    149.92 o 
  30   3  -6      190.71      236.85    169.48 o 
   0   4  -6      250.37      166.18    120.82 o 
   1   4  -6     3478.55     3201.97    145.93 o 
   2   4  -6     5594.30     5933.59    212.86 o 
   3   4  -6     2188.98     2372.09    118.94 o 
   4   4  -6      175.47      209.19     64.56 o 
   5   4  -6     9476.16     9556.38    316.56 o 
   6   4  -6      480.89      582.61    111.20 o 
   7   4  -6       91.40      150.40    170.03 o 
   8   4  -6      253.74      371.63    113.58 o 
   9   4  -6     7907.38     9762.99    680.91 o 
  10   4  -6      321.43      333.50    101.72 o 
  11   4  -6      429.10      286.83    102.32 o 
  12   4  -6     1349.89     1793.91    141.47 o 
  13   4  -6    12275.42    12736.67    471.62 o 
  14   4  -6       80.95      100.78    106.01 o 
  15   4  -6      781.62      811.32    139.43 o 
  16   4  -6     1984.03     2621.74    272.36 o 
  17   4  -6     2054.61     2578.99    202.54 o 
  18   4  -6       64.37       44.80    127.88 o 
  19   4  -6     1096.50     1328.59    173.81 o 
  20   4  -6     2054.68     1949.06    229.81 o 
  21   4  -6       91.78      188.07    160.21 o 
  22   4  -6        7.11      -52.64    160.17 o 
  23   4  -6     2895.93     3437.88    403.80 o 
  24   4  -6       41.25      -13.34    162.08 o 
  25   4  -6        6.49      216.99    174.47 o 
  26   4  -6       10.00     -140.40    204.55 o 
  27   4  -6      583.80      596.10    193.35 o 
  28   4  -6        7.69       30.32    154.47 o 
  29   4  -6       38.34        8.55    159.72 o 
   0   5  -6      293.61      206.48    144.07 o 
   1   5  -6     8034.58     8236.35    270.49 o 
   2   5  -6     1214.71     1493.07    134.07 o 
   3   5  -6      600.17      613.60     96.10 o 
   4   5  -6       19.03      -25.51     83.28 o 
   5   5  -6      473.90      521.69     80.51 o 
   6   5  -6     1010.21     1141.86    139.36 o 
   7   5  -6       97.40      110.70    112.97 o 
   8   5  -6       41.86       15.42    112.59 o 
   9   5  -6    17049.08    17961.51    794.22 o 
  10   5  -6      457.88      717.59    133.43 o 
  11   5  -6      400.19      516.39    124.14 o 
  12   5  -6      317.01      221.93    110.86 o 
  13   5  -6     7145.07     7638.11    352.39 o 
  14   5  -6       38.51       20.68    130.37 o 
  15   5  -6      448.46      374.67    151.43 o 
  16   5  -6      505.17      514.10    154.93 o 
  17   5  -6     3469.92     3760.40    251.62 o 
  18   5  -6       19.44       11.45    135.79 o 
  19   5  -6     1174.05     1604.73    206.87 o 
  20   5  -6       95.63       57.40    145.09 o 
  21   5  -6      227.52      477.67    188.65 o 
  22   5  -6      185.28      114.96    165.92 o 
  23   5  -6      730.85      719.92    212.61 o 
  24   5  -6        1.12      -20.18    197.94 o 
  25   5  -6       14.20      -17.07    177.52 o 
  26   5  -6       48.71       26.04    177.87 o 
  27   5  -6      554.77      454.58    210.24 o 
   0   6  -6      308.73      282.91    164.65 o 
   1   6  -6      301.76      209.58    105.63 o 
   2   6  -6     2527.01     2868.82    177.60 o 
   3   6  -6      631.05      780.33    186.01 o 
   4   6  -6     1029.03     1028.00    155.09 o 
   5   6  -6     2926.09     3412.45    528.51 o 
   6   6  -6     2086.55     2436.94    191.92 o 
   7   6  -6       28.05       62.20    120.05 o 
   8   6  -6      154.56      220.63    134.24 o 
   9   6  -6      901.76     1368.44    165.32 o 
  10   6  -6      580.56      771.16    149.98 o 
  11   6  -6       41.62       97.08    132.80 o 
  12   6  -6       21.37      -35.32    112.23 o 
  13   6  -6     3053.67     3069.02    198.65 o 
  14   6  -6       57.21       23.14    131.64 o 
  15   6  -6      251.66      289.83    148.68 o 
  16   6  -6      431.10      521.49    165.54 o 
  17   6  -6      883.32      968.39    180.20 o 
  18   6  -6       83.41     -118.93    153.28 o 
  19   6  -6     1214.55     1620.92    212.42 o 
  20   6  -6      335.62      316.62    174.57 o 
  21   6  -6       35.32       18.25    183.53 o 
  22   6  -6       55.51     -152.60    194.30 o 
  23   6  -6      360.30      463.36    205.81 o 
  24   6  -6      269.31      295.16    198.92 o 
  25   6  -6        1.01      105.44    197.14 o 
  26   6  -6      103.54     -184.80    212.83 o 
   0   7  -6      179.19      109.47    318.34 o 
   1   7  -6     1579.67     1603.10    265.76 o 
   2   7  -6     3011.90     3161.61    344.28 o 
   3   7  -6       47.33       68.39    251.36 o 
   4   7  -6       37.67     -153.70    190.69 o 
   5   7  -6      480.94      469.47    233.57 o 
   6   7  -6     1644.73     1468.62    180.19 o 
   7   7  -6       45.36     -125.20    124.81 o 
   8   7  -6      644.01      614.35    153.14 o 
   9   7  -6      917.77      852.07    158.76 o 
  10   7  -6      765.54      591.10    149.79 o 
  11   7  -6      263.98      185.91    148.53 o 
  12   7  -6     1096.28     1165.14    176.98 o 
  13   7  -6      507.67      793.24    172.15 o 
  14   7  -6       40.65       64.39    158.43 o 
  15   7  -6      702.53      681.17    176.03 o 
  16   7  -6     2177.80     2189.25    228.75 o 
  17   7  -6       55.13     -153.68    154.94 o 
  18   7  -6      191.03      804.96    332.24 o 
  19   7  -6      180.55      105.77    170.03 o 
  20   7  -6     1127.78     1435.23    225.44 o 
  21   7  -6        3.76       16.25    171.63 o 
  22   7  -6       14.52       -9.50    202.05 o 
  23   7  -6      541.09      888.47    240.55 o 
   0   8  -6       24.24       31.69    298.17 o 
   1   8  -6       23.59       25.04    226.19 o 
   2   8  -6     1634.35     3085.47    620.83 o 
   3   8  -6      112.81       26.67    225.95 o 
   4   8  -6       47.60      126.23    216.27 o 
   5   8  -6      869.59     1068.57    276.25 o 
   6   8  -6     1072.12      960.89    264.40 o 
   7   8  -6       64.35      155.04    219.45 o 
   8   8  -6      166.94      149.56    229.38 o 
   9   8  -6       20.99      195.95    173.56 o 
  10   8  -6      517.11      656.21    190.52 o 
  11   8  -6       53.40       29.92    155.07 o 
  12   8  -6     2419.96     2558.61    543.05 o 
  13   8  -6        5.22      144.29    163.72 o 
  14   8  -6        6.57       91.24    184.91 o 
  15   8  -6       12.94       63.05    163.98 o 
  16   8  -6     1974.43     1909.98    279.72 o 
  17   8  -6       18.79      -19.25    170.78 o 
  18   8  -6       20.29      -28.89    175.97 o 
  19   8  -6      787.14      789.98    204.20 o 
  20   8  -6      708.73      685.39    208.89 o 
   0   9  -6       26.13      314.02    365.87 o 
   1   9  -6      102.81      202.21    243.96 o 
   2   9  -6      994.70     1453.41    321.74 o 
   3   9  -6       36.56      -15.16    254.20 o 
   4   9  -6       38.72      -95.17    248.78 o 
   5   9  -6       62.48       45.26    233.35 o 
   6   9  -6     1228.84     1418.63    391.08 o 
   7   9  -6       10.14       23.62    245.58 o 
   8   9  -6      326.14      576.97    281.98 o 
   9   9  -6       34.84      171.34    241.89 o 
  10   9  -6      349.61      458.09    247.33 o 
  11   9  -6       27.15      147.53    193.01 o 
  12   9  -6      363.19      450.39    224.26 o 
  13   9  -6       44.23      -78.29    175.82 o 
  14   9  -6       84.42      103.66    228.93 o 
  15   9  -6      224.91      369.99    391.80 o 
  16   9  -6     1597.09     2300.35   1004.71 o 
   0  10  -6       18.49      -79.22    378.84 o 
   1  10  -6       39.65     -125.59    249.39 o 
   2  10  -6      635.26      937.39    312.67 o 
   3  10  -6       98.37      430.56    259.19 o 
   4  10  -6       68.23       -4.58    240.26 o 
   5  10  -6      250.33      519.86    286.46 o 
   6  10  -6      646.56      624.31    284.62 o 
   7  10  -6       37.58      -40.86    220.79 o 
   8  10  -6       61.68        4.57    214.64 o 
   9  10  -6      253.44      437.34    232.71 o 
   2   0  -5     1705.37     1760.27     86.30 o 
   4   0  -5    53500.27    53496.41   2289.73 o 
   6   0  -5     1973.61     2247.53    348.37 o 
   8   0  -5      135.10       94.04     67.99 o 
  10   0  -5    28445.82    32683.30   2297.27 o 
  12   0  -5     3424.15     2765.00    124.45 o 
  14   0  -5      935.75     1110.02    125.84 o 
  16   0  -5     9122.22     8429.42    248.13 o 
  18   0  -5    11267.14    10043.55    468.87 o 
  20   0  -5       22.87      461.77    205.24 o 
  22   0  -5      377.43      147.01    188.20 o 
  24   0  -5      530.95      312.98    198.89 o 
  26   0  -5     2403.29     1710.31    275.51 o 
  28   0  -5        9.20      -70.49    167.81 o 
  30   0  -5      166.31      295.27    185.77 o 
   1   1  -5      513.01      521.00     58.08 o 
   2   1  -5     3271.44     2522.12     76.69 o 
   3   1  -5     9768.32     9767.33    364.20 o 
   4   1  -5      471.89      375.13     55.67 o 
   5   1  -5      122.78      133.92     79.62 o 
   6   1  -5     4003.44     4796.81    248.01 o 
   7   1  -5     3441.86     3013.10    102.73 o 
   8   1  -5     5927.92     7401.57    543.55 o 
   9   1  -5     1243.34     1273.28     67.57 o 
  10   1  -5       11.56       55.32     53.87 o 
  11   1  -5     1551.17     1475.99    121.28 o 
  12   1  -5     3255.66     3173.02     96.62 o 
  13   1  -5     3232.35     4022.40    203.34 o 
  14   1  -5    10544.91    10961.04    240.30 o 
  15   1  -5     3055.86     3095.53     98.35 o 
  16   1  -5      835.93      696.51    107.49 o 
  17   1  -5      183.20       70.68    101.61 o 
  18   1  -5       48.01       99.77    123.90 o 
  19   1  -5     1243.65     1041.89    158.17 o 
  20   1  -5     3444.46     4272.98    571.13 o 
  21   1  -5      404.56      428.67    144.78 o 
  22   1  -5     5258.73     5563.74    282.63 o 
  23   1  -5      331.29      480.84    147.61 o 
  24   1  -5      164.26      272.17    149.49 o 
  25   1  -5       57.67      139.91    133.21 o 
  26   1  -5      818.09      662.85    157.95 o 
  27   1  -5       23.91       82.27    123.34 o 
  28   1  -5      824.97      591.33    145.66 o 
  29   1  -5       44.70      -17.36    105.24 o 
  30   1  -5      183.18      150.75    129.54 o 
  31   1  -5       20.72       58.39    137.48 o 
   1   2  -5    16906.87    17199.03    592.87 o 
   2   2  -5      517.62      664.54     74.44 o 
   3   2  -5     1193.01     1034.10     81.53 o 
   4   2  -5    12500.89    11220.28    263.95 o 
   5   2  -5     7382.21     7629.03    213.16 o 
   6   2  -5     1145.48     1510.04     99.00 o 
   7   2  -5     2464.13     2566.44    101.56 o 
   8   2  -5     1290.19     1218.24    108.57 o 
   9   2  -5      783.56      843.23     87.61 o 
  10   2  -5     6370.58     6689.08    358.13 o 
  11   2  -5     1649.57     1175.39     99.76 o 
  12   2  -5     4419.94     4244.46    149.71 o 
  13   2  -5      843.04     1215.36    191.59 o 
  14   2  -5       41.57      -18.06     72.66 o 
  15   2  -5     2194.43     2426.27    170.75 o 
  16   2  -5      340.63      294.59    108.44 o 
  17   2  -5     1109.37     1174.49    138.32 o 
  18   2  -5     3483.31     3155.92    193.80 o 
  19   2  -5      326.71      368.10    156.96 o 
  20   2  -5       65.68      296.25    156.48 o 
  21   2  -5      550.66      570.99    172.33 o 
  22   2  -5      912.68     1178.81    237.11 o 
  23   2  -5      490.52      483.37    180.17 o 
  24   2  -5      683.47     1164.11    200.03 o 
  25   2  -5      857.53      828.97    190.69 o 
  26   2  -5      538.48      457.76    163.93 o 
  27   2  -5       78.41      194.00    149.15 o 
  28   2  -5       12.65      -24.21    139.50 o 
  29   2  -5       62.53      -36.22    143.45 o 
  30   2  -5      145.80       81.61    157.08 o 
  31   2  -5      267.56      196.49    159.44 o 
   1   3  -5     1072.47      914.80    115.68 o 
   2   3  -5     4670.87     4748.22    205.41 o 
   3   3  -5     3554.97     4151.05    269.15 o 
   4   3  -5       30.41        2.04     69.81 o 
   5   3  -5     2027.06     1919.59    121.94 o 
   6   3  -5    10143.33    10813.21   1023.27 o 
   7   3  -5     3489.71     3131.51    150.95 o 
   8   3  -5     4660.03     5230.70    484.55 o 
   9   3  -5     2846.80     2820.92    135.80 o 
  10   3  -5      256.15      110.79     76.58 o 
  11   3  -5     1483.60     1506.98    116.36 o 
  12   3  -5     2429.71     2775.37    147.07 o 
  13   3  -5     4474.41     4665.45    343.67 o 
  14   3  -5     1773.82     1562.46    124.48 o 
  15   3  -5     6920.25     6750.29    420.08 o 
  16   3  -5      381.60      572.53    126.73 o 
  17   3  -5      214.77      235.69    118.90 o 
  18   3  -5      183.26      142.73    122.94 o 
  19   3  -5     2384.84     2344.72    193.33 o 
  20   3  -5       15.63      161.29    150.91 o 
  21   3  -5     2314.42     2074.17    236.39 o 
  22   3  -5      560.48      326.61    170.58 o 
  23   3  -5       91.87       11.80    171.52 o 
  24   3  -5       22.81      -63.63    160.03 o 
  25   3  -5       93.06       68.75    156.35 o 
  26   3  -5       97.09       27.65    150.30 o 
  27   3  -5      578.38      668.78    187.18 o 
  28   3  -5      318.92      315.42    156.23 o 
  29   3  -5      515.81      587.45    184.19 o 
  30   3  -5       79.04        8.51    157.23 o 
   1   4  -5      887.28      905.10    100.66 o 
   2   4  -5     3804.01     4106.65    147.00 o 
   3   4  -5    10369.15    11487.41    484.59 o 
   4   4  -5      324.07      642.30    159.43 o 
   5   4  -5    11411.47    11633.63    383.02 o 
   6   4  -5     1217.37     1435.77    179.01 o 
   7   4  -5     1158.29     1202.76    125.03 o 
   8   4  -5      101.46      331.12    113.16 o 
   9   4  -5     2084.28     1575.70    146.48 o 
  10   4  -5      882.27      899.69    114.72 o 
  11   4  -5     8398.48     8820.19    243.91 o 
  12   4  -5      682.27      782.29    114.07 o 
  13   4  -5      753.89      658.12    114.00 o 
  14   4  -5      112.98       45.72     99.17 o 
  15   4  -5        9.72       67.98    120.10 o 
  16   4  -5      524.70      769.80    146.37 o 
  17   4  -5     5855.29     6917.92    568.80 o 
  18   4  -5      456.15      457.62    143.03 o 
  19   4  -5     2333.54     2396.86    205.89 o 
  20   4  -5      100.94      258.54    155.51 o 
  21   4  -5      419.81      461.90    165.79 o 
  22   4  -5      198.51      195.99    170.36 o 
  23   4  -5      832.83     1233.73    219.91 o 
  24   4  -5       34.23       78.06    162.43 o 
  25   4  -5     1374.98     1700.15    238.89 o 
  26   4  -5        1.09       83.82    165.96 o 
  27   4  -5      150.20      213.02    179.70 o 
  28   4  -5       43.07       -0.91    159.26 o 
  29   4  -5      217.50      120.35    150.13 o 
   1   5  -5    19321.00    24367.01   1537.71 o 
   2   5  -5      109.63      168.37    115.39 o 
   3   5  -5      472.01      358.44     95.05 o 
   4   5  -5      238.35      172.90     78.27 o 
   5   5  -5       23.10       98.27     93.78 o 
   6   5  -5      587.57      587.48    130.86 o 
   7   5  -5     2888.73     2878.57    191.80 o 
   8   5  -5      327.80      278.27    117.23 o 
   9   5  -5     7451.69     8339.06    338.60 o 
  10   5  -5      881.27     1052.54    147.20 o 
  11   5  -5      183.76      175.12    110.61 o 
  12   5  -5        3.92       38.64    109.16 o 
  13   5  -5     5255.60     5938.03    636.63 o 
  14   5  -5     1050.61     1115.01    169.26 o 
  15   5  -5     1442.87     1494.07    216.85 o 
  16   5  -5       15.26       -6.07    126.57 o 
  17   5  -5     1652.68     1914.75    205.57 o 
  18   5  -5       83.36      173.86    149.77 o 
  19   5  -5       90.34      135.95    144.94 o 
  20   5  -5       52.65      -48.51    136.14 o 
  21   5  -5     1611.86     1603.28    240.01 o 
  22   5  -5       81.64      284.56    175.35 o 
  23   5  -5      718.70      980.60    219.76 o 
  24   5  -5        3.56       72.70    172.26 o 
  25   5  -5      181.23      105.99    172.41 o 
  26   5  -5       45.92       77.11    173.39 o 
  27   5  -5      453.13      448.90    345.17 o 
  28   5  -5       31.95      396.63    328.77 o 
   1   6  -5      102.94      693.51    427.67 o 
   2   6  -5     1520.03     1733.71    157.61 o 
   3   6  -5     4354.74     4666.01    360.21 o 
   4   6  -5      670.73      630.47    112.04 o 
   5   6  -5     6200.25     5672.10    243.29 o 
   6   6  -5       65.14       52.45    119.41 o 
   7   6  -5     2502.41     3093.14    209.80 o 
   8   6  -5      320.69      451.10    142.45 o 
   9   6  -5      390.29      353.32    136.76 o 
  10   6  -5      440.49      362.66    136.49 o 
  11   6  -5      274.07      199.76    134.78 o 
  12   6  -5      447.85      422.52    130.98 o 
  13   6  -5      548.84      478.29    133.89 o 
  14   6  -5      189.89      152.27    148.96 o 
  15   6  -5      230.90      188.91    141.17 o 
  16   6  -5      144.94      280.51    147.05 o 
  17   6  -5     1583.78     1680.14    205.40 o 
  18   6  -5      841.75      839.59    178.57 o 
  19   6  -5     1537.08     1536.64    207.13 o 
  20   6  -5       74.38      123.13    168.47 o 
  21   6  -5      678.18      887.93    185.84 o 
  22   6  -5        6.13       85.25    192.38 o 
  23   6  -5       82.45      309.05    198.68 o 
  24   6  -5      209.22      261.33    208.12 o 
  25   6  -5      596.47      476.25    217.03 o 
  26   6  -5      122.50      242.93    201.77 o 
   1   7  -5     3717.48     4160.95    386.18 o 
   2   7  -5      652.88      943.47    252.24 o 
   3   7  -5      672.11      636.53    227.17 o 
   4   7  -5        6.93     -127.67    167.33 o 
   5   7  -5       66.15     -121.46    147.14 o 
   6   7  -5     2112.82     2571.06    229.33 o 
   7   7  -5      334.56      211.02    133.59 o 
   8   7  -5      100.17      153.12    135.16 o 
   9   7  -5      646.46      699.96    160.53 o 
  10   7  -5      436.82      330.99    141.00 o 
  11   7  -5        4.09       74.60    135.84 o 
  12   7  -5      109.37       26.97    144.37 o 
  13   7  -5       74.57      181.26    144.96 o 
  14   7  -5      832.22      750.12    174.07 o 
  15   7  -5      966.17     1077.59    255.11 o 
  16   7  -5      244.76      535.81    160.12 o 
  17   7  -5      225.32      144.50    158.22 o 
  18   7  -5      280.71      553.31    230.99 o 
  19   7  -5      178.52      170.07    177.50 o 
  20   7  -5       64.60      214.86    182.11 o 
  21   7  -5      440.45      481.23    195.46 o 
  22   7  -5      253.99      376.44    229.13 o 
  23   7  -5       57.80     -123.43    200.67 o 
   1   8  -5      160.48       35.10    219.63 o 
   2   8  -5     1425.42     2083.40    340.70 o 
   3   8  -5      358.96      554.66    240.52 o 
   4   8  -5      117.71      263.22    239.73 o 
   5   8  -5      439.16      523.52    268.87 o 
   6   8  -5       95.90      -87.78    235.77 o 
   7   8  -5      150.09      217.72    239.73 o 
   8   8  -5       41.07       -8.48    205.07 o 
   9   8  -5      192.07      267.57    166.62 o 
  10   8  -5     1543.20     1622.66    234.54 o 
  11   8  -5      292.88      264.16    173.33 o 
  12   8  -5     1693.74     2020.59    282.90 o 
  13   8  -5       13.83       42.91    150.89 o 
  14   8  -5      425.24      552.33    182.95 o 
  15   8  -5      215.39      203.91    159.37 o 
  16   8  -5       63.81      -51.66    162.47 o 
  17   8  -5        2.47      -12.79    159.90 o 
  18   8  -5      272.74      171.47    178.33 o 
  19   8  -5      117.59      144.72    178.95 o 
  20   8  -5      331.73      649.67    248.66 o 
   1   9  -5      364.59      680.24    287.91 o 
   2   9  -5      376.29      462.80    255.65 o 
   3   9  -5        3.13      247.66    349.31 o 
   4   9  -5        0.61      -71.24    200.34 o 
   5   9  -5      129.63      -37.47    197.19 o 
   6   9  -5     1400.64     1432.37    312.86 o 
   7   9  -5       32.87      106.70    217.88 o 
   8   9  -5     1581.39     2389.89   1001.11 o 
   9   9  -5       31.04      172.59    250.14 o 
  10   9  -5       43.24     -184.26    220.64 o 
  11   9  -5       32.88      138.28    229.03 o 
  12   9  -5       68.08       74.90    290.97 o 
  13   9  -5       31.23     -116.68    221.83 o 
  14   9  -5      615.79      430.72    242.57 o 
  15   9  -5      121.42      257.75    361.55 o 
  16   9  -5      997.60     1285.24    337.79 o 
   1  10  -5       44.22       -2.22    243.82 o 
   2  10  -5      255.58      168.14    232.88 o 
   3  10  -5      289.74      181.28    220.81 o 
   4  10  -5      128.31      265.75    255.43 o 
   5  10  -5      276.70      370.01    272.08 o 
   6  10  -5       68.33      -44.50    246.39 o 
   7  10  -5       30.69      -30.46    227.85 o 
   8  10  -5       10.42     -145.06    191.84 o 
   9  10  -5       38.61      -99.16    182.54 o 
  10  10  -5      695.73      746.15    358.67 o 
   0   0  -4    91905.21    96210.46    859.95 o 
   2   0  -4      521.70      389.28     55.52 o 
   4   0  -4   504909.72   514244.59   7386.88 o 
   6   0  -4    11017.52     9369.35    512.29 o 
   8   0  -4     2657.63     3017.79    110.95 o 
  10   0  -4    28142.29    28094.05    422.12 o 
  12   0  -4     3366.21     2882.44    150.84 o 
  14   0  -4      106.64      206.79     98.96 o 
  16   0  -4       74.31      114.70    105.12 o 
  18   0  -4    12896.59    12646.90    713.02 o 
  20   0  -4     1071.56      867.99    223.28 o 
  22   0  -4      917.19     1214.36    239.74 o 
  24   0  -4     2386.35     2153.80    291.04 o 
  26   0  -4      377.43      428.85    203.15 o 
  28   0  -4       39.03      -63.78    170.38 o 
  30   0  -4       54.71       90.03    169.60 o 
   0   1  -4   831015.56   952710.56   4080.82 o 
   1   1  -4    21558.93    20628.84    205.52 o 
   2   1  -4      391.19      409.32     67.21 o 
   3   1  -4    27107.41    28334.54    204.31 o 
   4   1  -4     1633.18     1563.22     65.78 o 
   5   1  -4      287.75      238.38     52.93 o 
   6   1  -4     8976.95     7213.53    111.87 o 
   7   1  -4    11931.61    11825.44    843.47 o 
   8   1  -4    14906.44    15785.86    310.58 o 
   9   1  -4       48.57      195.11     59.01 o 
  10   1  -4      941.84      906.07     63.06 o 
  11   1  -4     1525.17     1572.09     80.34 o 
  12   1  -4      985.60     1027.12     66.39 o 
  13   1  -4     1095.66     1250.68     67.47 o 
  14   1  -4    13949.63    16814.43    754.67 o 
  15   1  -4     1186.21     1177.56     89.65 o 
  16   1  -4      188.55       74.54     87.23 o 
  17   1  -4     1880.38     1616.37    125.00 o 
  18   1  -4     1124.91     1388.97    167.13 o 
  19   1  -4      270.30      102.91    123.38 o 
  20   1  -4       62.03       22.23    130.45 o 
  21   1  -4      664.73      833.16    222.51 o 
  22   1  -4     2384.61     2755.22    218.87 o 
  23   1  -4        7.15       67.48    124.64 o 
  24   1  -4      190.26      320.68    221.01 o 
  25   1  -4      932.60      937.02    174.55 o 
  26   1  -4      473.53      794.66    157.34 o 
  27   1  -4       30.02       50.58    117.45 o 
  28   1  -4      223.83      339.30    134.78 o 
  29   1  -4       10.63      -41.49    128.40 o 
  30   1  -4        5.21      -40.03    126.36 o 
  31   1  -4      107.83       69.47    135.90 o 
   0   2  -4    81684.45    92342.70   2299.96 o 
   1   2  -4    16027.45    15996.52    180.82 o 
   2   2  -4      582.49      683.82     84.51 o 
   3   2  -4     8339.38     6057.56    155.53 o 
   4   2  -4    19668.16    18913.77    265.91 o 
   5   2  -4      887.34      697.42     83.14 o 
   6   2  -4      239.69      145.61     72.90 o 
   7   2  -4     1818.74     1729.90    194.32 o 
   8   2  -4      201.93      364.34     71.25 o 
   9   2  -4       47.89      -20.75     66.34 o 
  10   2  -4     9810.37     9051.38    319.31 o 
  11   2  -4    12592.17    11321.86    217.96 o 
  12   2  -4     3127.44     3145.62    131.49 o 
  13   2  -4      146.02      146.85     75.23 o 
  14   2  -4      459.63      607.28     86.18 o 
  15   2  -4     2448.92     2269.77    158.27 o 
  16   2  -4       40.28        6.17     94.06 o 
  17   2  -4       35.44      -32.80     99.39 o 
  18   2  -4     2907.28     2257.94    181.92 o 
  19   2  -4      320.71      269.76    143.91 o 
  20   2  -4      122.33       57.57    134.23 o 
  21   2  -4     3600.01     4173.07    292.59 o 
  22   2  -4     1740.86     1809.32    227.11 o 
  23   2  -4       55.12      117.27    150.89 o 
  24   2  -4      177.69      289.41    161.31 o 
  25   2  -4      589.28      315.15    179.53 o 
  26   2  -4       30.12      139.25    270.14 o 
  27   2  -4       44.72      -13.07    150.94 o 
  28   2  -4      293.29      314.62    169.55 o 
  29   2  -4      158.51       68.13    154.89 o 
  30   2  -4       14.47       -8.98    142.15 o 
  31   2  -4       96.05       66.85    139.79 o 
   0   3  -4     1610.82     1553.60    133.03 o 
   1   3  -4      462.01      384.33     65.05 o 
   2   3  -4      166.23      178.68     54.10 o 
   3   3  -4     3515.35     3093.46    138.39 o 
   4   3  -4       22.43      -50.82     76.68 o 
   5   3  -4     1324.04     1297.18    111.49 o 
   6   3  -4     5489.08     5028.31    178.52 o 
   7   3  -4    32932.28    34110.27   1291.66 o 
   8   3  -4     3610.14     3197.07    138.13 o 
   9   3  -4       53.19      113.99     83.34 o 
  10   3  -4      332.65      415.87     88.04 o 
  11   3  -4      177.81       39.79     74.75 o 
  12   3  -4      956.33      742.70    100.09 o 
  13   3  -4     1056.24      876.09    109.84 o 
  14   3  -4     4601.30     4344.68    170.96 o 
  15   3  -4     7379.84     7191.49    326.20 o 
  16   3  -4      114.54       97.36    114.69 o 
  17   3  -4      643.30      582.20    134.44 o 
  18   3  -4      497.33      351.78    128.53 o 
  19   3  -4      585.67      630.32    138.84 o 
  20   3  -4       30.68       48.98    147.90 o 
  21   3  -4      775.63     1861.20    389.05 o 
  22   3  -4      105.33      -23.79    156.64 o 
  23   3  -4      100.56       -1.09    150.94 o 
  24   3  -4        2.60       33.38    147.95 o 
  25   3  -4      195.62       64.36    151.92 o 
  26   3  -4      186.82      251.78    167.29 o 
  27   3  -4       31.55      134.65    158.10 o 
  28   3  -4       16.87       93.68    159.44 o 
  29   3  -4       26.05      139.55    159.00 o 
  30   3  -4        7.74       26.30    143.00 o 
   0   4  -4     2837.86     2747.55    335.63 o 
   1   4  -4     1253.86     1382.88    112.42 o 
   2   4  -4      174.64      111.28     94.53 o 
   3   4  -4    54552.32    53711.15   2118.09 o 
   4   4  -4     2363.16     2959.27    211.65 o 
   5   4  -4     1611.27     1440.30    130.76 o 
   6   4  -4      591.17      639.79    115.77 o 
   7   4  -4      159.22      292.18    103.95 o 
   8   4  -4       40.15      -89.14    157.85 o 
   9   4  -4      303.19      250.55    112.85 o 
  10   4  -4     1063.68      903.01    118.97 o 
  11   4  -4    24967.34    27535.12    626.07 o 
  12   4  -4      151.04      119.41     94.83 o 
  13   4  -4     1324.63     1105.49    122.75 o 
  14   4  -4      289.58      274.60    100.26 o 
  15   4  -4      489.32      572.73    138.22 o 
  16   4  -4       49.31       31.06    119.78 o 
  17   4  -4     1351.94      993.04    159.91 o 
  18   4  -4      826.36      511.29    147.88 o 
  19   4  -4      944.42      939.16    162.08 o 
  20   4  -4       20.39       -4.56    158.04 o 
  21   4  -4      172.28      148.52    156.75 o 
  22   4  -4      176.86      260.54    168.83 o 
  23   4  -4       19.75      102.74    157.78 o 
  24   4  -4      254.92       79.53    154.61 o 
  25   4  -4      273.57      352.50    183.29 o 
  26   4  -4       22.18       41.01    161.13 o 
  27   4  -4      103.13      106.12    173.76 o 
  28   4  -4      126.38       31.33    158.32 o 
  29   4  -4      428.33      538.82    193.14 o 
   0   5  -4     4001.03     4872.34    313.30 o 
   1   5  -4    13700.52    15749.07    377.98 o 
   2   5  -4      116.29      153.34     95.87 o 
   3   5  -4     2446.05     2285.53    120.86 o 
   4   5  -4      551.91      409.92     80.87 o 
   5   5  -4      243.24       87.12    111.08 o 
   6   5  -4     1127.92     1030.91    139.82 o 
   7   5  -4    30480.55    38948.71   2344.93 o 
   8   5  -4     1676.62     1691.09    160.49 o 
   9   5  -4       94.71       12.53    111.54 o 
  10   5  -4      979.44     1153.30    145.63 o 
  11   5  -4      108.36       23.54    104.75 o 
  12   5  -4       57.38       29.46     99.55 o 
  13   5  -4     1391.40     1385.75    149.95 o 
  14   5  -4     2165.81     2235.06    195.91 o 
  15   5  -4     3885.00     3834.77    240.13 o 
  16   5  -4        2.85       74.47    137.22 o 
  17   5  -4       96.45       36.36    139.30 o 
  18   5  -4      594.14      628.99    152.85 o 
  19   5  -4      135.20       73.37    147.38 o 
  20   5  -4       17.83      -57.35    133.12 o 
  21   5  -4      311.46     1029.49    216.06 o 
  22   5  -4      505.05      551.57    194.82 o 
  23   5  -4        1.58      108.08    182.89 o 
  24   5  -4        6.40      -31.12    196.11 o 
  25   5  -4      129.15      248.67    191.67 o 
  26   5  -4       25.72      -54.68    173.60 o 
  27   5  -4       70.19      161.28    172.31 o 
  28   5  -4       10.04     -263.86    188.03 o 
   0   6  -4     6646.84     8524.37    557.45 o 
   1   6  -4      308.11      280.24    116.29 o 
   2   6  -4      234.97      365.67    135.97 o 
   3   6  -4    19030.54    19985.30   1132.56 o 
   4   6  -4     3014.98     3170.79    163.17 o 
   5   6  -4      703.33      823.64    107.28 o 
   6   6  -4       17.51      -57.25     77.38 o 
   7   6  -4      371.27      562.12    138.94 o 
   8   6  -4       97.15        1.27    125.23 o 
   9   6  -4       52.03       23.57    124.27 o 
  10   6  -4     4372.82     3567.85    263.63 o 
  11   6  -4     1118.96     1160.89    159.84 o 
  12   6  -4      361.20      347.33    127.31 o 
  13   6  -4       33.27      -77.09    124.98 o 
  14   6  -4      779.42     1037.50    175.63 o 
  15   6  -4      257.18        4.42    139.96 o 
  16   6  -4       39.44      -37.59    139.60 o 
  17   6  -4      694.95      552.30    168.71 o 
  18   6  -4     1137.45     1113.35    193.68 o 
  19   6  -4      373.62      299.82    165.54 o 
  20   6  -4        3.39      -15.85    157.37 o 
  21   6  -4       36.58      238.31    172.07 o 
  22   6  -4       88.00      298.68    234.73 o 
  23   6  -4        8.96       93.77    185.90 o 
  24   6  -4       21.67       93.47    188.15 o 
  25   6  -4       16.47      207.48    183.84 o 
  26   6  -4       21.90       56.32    182.00 o 
   0   7  -4     3023.44     3549.40    303.51 o 
   1   7  -4     1407.25     1404.16    198.98 o 
   2   7  -4       41.21     -106.98    141.71 o 
   3   7  -4        6.86     -130.33    174.35 o 
   4   7  -4     1143.81     1315.36    214.83 o 
   5   7  -4       43.55       99.86    155.71 o 
   6   7  -4     1638.78     1617.42    215.89 o 
   7   7  -4     2484.79     3209.75    218.96 o 
   8   7  -4     2550.44     2702.17    331.65 o 
   9   7  -4       38.95       -9.20    138.84 o 
  10   7  -4      110.49       16.63    128.62 o 
  11   7  -4      416.78      334.10    150.72 o 
  12   7  -4      101.71      -65.62    132.31 o 
  13   7  -4        1.02       14.37    142.61 o 
  14   7  -4     1137.21     1255.93    183.09 o 
  15   7  -4      653.54      811.74    175.09 o 
  16   7  -4       58.16       94.92    152.54 o 
  17   7  -4        6.50      157.50    192.11 o 
  18   7  -4      210.52      325.93    174.50 o 
  19   7  -4       16.43        2.86    157.02 o 
  20   7  -4       33.03       57.65    175.60 o 
  21   7  -4      184.47      580.97    198.86 o 
  22   7  -4       69.68       15.12    190.82 o 
  23   7  -4       38.57       68.67    197.07 o 
  24   7  -4      141.47      135.35    203.58 o 
   0   8  -4       73.45       41.77    288.09 o 
   1   8  -4       20.09      -16.05    239.04 o 
   2   8  -4      126.55      500.00    456.62 o 
   3   8  -4      235.49      220.96    242.95 o 
   4   8  -4     5615.27     6315.21    483.76 o 
   5   8  -4       11.49      221.36    199.14 o 
   6   8  -4      243.21      267.44    227.44 o 
   7   8  -4       96.53       55.48    221.79 o 
   8   8  -4      434.92      206.77    233.48 o 
   9   8  -4       43.81      119.60    143.49 o 
  10   8  -4     2019.34     2190.89    217.55 o 
  11   8  -4      620.57      608.18    169.39 o 
  12   8  -4      470.33      552.05    184.60 o 
  13   8  -4        5.60       72.73    155.85 o 
  14   8  -4       19.19      -92.30    145.78 o 
  15   8  -4      161.99      387.43    178.39 o 
  16   8  -4        7.30       59.26    162.57 o 
  17   8  -4       16.53      101.65    159.50 o 
  18   8  -4      235.91      332.16    225.52 o 
  19   8  -4       59.13      -52.20    194.50 o 
  20   8  -4       49.91       -2.31    224.25 o 
   0   9  -4     8898.95    13936.36   1047.21 o 
   1   9  -4      178.03      695.76    270.17 o 
   2   9  -4       76.14       58.71    224.43 o 
   3   9  -4        5.31      112.54    209.46 o 
   4   9  -4      379.47       63.02    240.11 o 
   5   9  -4       29.56      217.32    241.64 o 
   6   9  -4      756.79      593.20    299.61 o 
   7   9  -4      210.03      270.83    222.49 o 
   8   9  -4     2104.99     2499.20    649.64 o 
   9   9  -4        2.64      280.26    249.49 o 
  10   9  -4      379.54       94.62    265.76 o 
  11   9  -4      135.54      -15.84    226.15 o 
  12   9  -4        2.00      -28.81    288.09 o 
  13   9  -4       14.28      -63.38    275.13 o 
  14   9  -4      758.38     1301.65    441.50 o 
  15   9  -4       18.29      272.90    225.84 o 
  16   9  -4        2.37      -34.57    237.06 o 
   0  10  -4      342.93      367.31    406.21 o 
   1  10  -4       63.30       58.57    240.11 o 
   2  10  -4        2.99      -11.02    400.45 o 
   3  10  -4      947.16     1003.36    283.23 o 
   4  10  -4     1959.32     2634.88    406.04 o 
   5  10  -4       13.34      242.70    250.23 o 
   6  10  -4      282.40      376.08    282.60 o 
   7  10  -4       87.85      168.17    252.07 o 
   8  10  -4       74.14     -183.85    192.97 o 
   9  10  -4       18.21       12.81    204.32 o 
  10  10  -4      933.10      579.06    351.47 o 
   2   0  -3    15160.13    13731.00    404.78 o 
   4   0  -3   119968.93   121972.96   2783.72 o 
   6   0  -3    14248.43    13520.18    620.82 o 
   8   0  -3     3954.56     5779.49    323.72 o 
  10   0  -3    16486.79    16673.38   1085.09 o 
  12   0  -3    27293.92    25774.49    592.58 o 
  14   0  -3     1593.38     1681.08    147.67 o 
  16   0  -3      201.95      -30.08    109.96 o 
  18   0  -3     9749.79    10019.33    740.39 o 
  20   0  -3     1360.07     1190.07    232.60 o 
  22   0  -3      595.83      828.75    215.12 o 
  24   0  -3     5523.12     5904.27    826.10 o 
  26   0  -3      954.94     1232.89    250.83 o 
  28   0  -3      548.83      265.00    190.27 o 
  30   0  -3      334.99       29.35    173.67 o 
  32   0  -3      317.19      138.28    237.67 o 
   1   1  -3    41684.90    40799.14   1582.39 o 
   2   1  -3     7471.44     6763.28    135.55 o 
   3   1  -3     4892.31     5099.84    103.19 o 
   4   1  -3     9323.44     7916.44    238.10 o 
   5   1  -3     1199.75      956.88     87.83 o 
   6   1  -3    35579.46    35336.57   2546.21 o 
   7   1  -3     8034.09     8066.44    162.64 o 
   8   1  -3    11119.15    12544.15    837.19 o 
   9   1  -3     1978.61     2180.23     89.19 o 
  10   1  -3     4813.10     5211.50    196.58 o 
  11   1  -3     2745.33     2344.11     88.91 o 
  12   1  -3      854.66      696.75     67.45 o 
  13   1  -3     1160.29     1200.51     74.55 o 
  14   1  -3     8601.62     7810.45    200.32 o 
  15   1  -3     4323.02     5267.68    423.07 o 
  16   1  -3     8176.56     7573.16    214.12 o 
  17   1  -3      680.39      743.12    115.22 o 
  18   1  -3     2703.87     2767.33    202.78 o 
  19   1  -3      435.56      418.90    140.90 o 
  20   1  -3     1353.86     1853.87    350.12 o 
  21   1  -3      628.69      565.54    150.87 o 
  22   1  -3     3423.94     4342.35    603.98 o 
  23   1  -3        4.40      119.62    127.28 o 
  24   1  -3       89.22       51.96    134.44 o 
  25   1  -3     1085.86     1001.40    167.71 o 
  26   1  -3      187.93      230.34    135.45 o 
  27   1  -3      244.55      204.55    130.25 o 
  28   1  -3      694.38      682.92    178.24 o 
  29   1  -3       45.66      121.19    150.77 o 
  30   1  -3      148.78      170.72    154.92 o 
  31   1  -3       32.68      -14.81    140.10 o 
   1   2  -3    22215.97    24013.93   1256.17 o 
   2   2  -3     2794.51     2554.99    110.88 o 
   3   2  -3     4546.78     3638.88    126.15 o 
   4   2  -3      217.17      177.85     74.60 o 
   5   2  -3     2512.98     2429.72    111.32 o 
   6   2  -3     2616.36     2674.41    235.22 o 
   7   2  -3      900.44      766.00     74.66 o 
   8   2  -3       16.63        0.92     69.56 o 
   9   2  -3     1426.21     1247.33     89.18 o 
  10   2  -3     8808.29     8018.49    210.79 o 
  11   2  -3     5430.43     5749.43    155.85 o 
  12   2  -3     5677.53     4839.62    146.35 o 
  13   2  -3      596.29      840.79     84.62 o 
  14   2  -3     2681.18     2372.08    109.94 o 
  15   2  -3     3208.92     3709.40    433.70 o 
  16   2  -3      157.42       99.78     94.69 o 
  17   2  -3     1424.33     1371.25    142.00 o 
  18   2  -3     2883.01     2335.63    169.52 o 
  19   2  -3     2484.47     2328.43    215.10 o 
  20   2  -3        3.86      166.93    139.61 o 
  21   2  -3      655.69      351.16    172.47 o 
  22   2  -3      242.58      301.75    173.10 o 
  23   2  -3      325.57      465.36    173.25 o 
  24   2  -3      512.91      237.73    160.54 o 
  25   2  -3      452.00      313.64    153.95 o 
  26   2  -3      288.78      283.17    154.63 o 
  27   2  -3       39.33      187.12    150.69 o 
  28   2  -3      422.99      308.84    161.25 o 
  29   2  -3        6.13      256.32    159.65 o 
  30   2  -3      319.36      337.04    166.32 o 
  31   2  -3      209.29       25.93    151.18 o 
   1   3  -3      837.51      944.37     79.08 o 
   2   3  -3     3024.43     2546.18     90.66 o 
   3   3  -3      618.11      886.49     95.93 o 
   4   3  -3      635.96      633.70     92.21 o 
   5   3  -3     4842.74     4618.43    166.77 o 
   6   3  -3     6676.27     7188.67    373.02 o 
   7   3  -3     6772.46     7198.54    208.76 o 
   8   3  -3      643.23      441.55     84.17 o 
   9   3  -3     4809.87     4177.74    154.47 o 
  10   3  -3     1216.97      901.58     98.03 o 
  11   3  -3      424.55      545.07     92.38 o 
  12   3  -3     4042.50     4448.72    162.93 o 
  13   3  -3     6011.56     7583.88    727.99 o 
  14   3  -3     2350.08     2102.27    135.64 o 
  15   3  -3     3856.51     6260.10    511.49 o 
  16   3  -3     1407.07     1414.86    147.60 o 
  17   3  -3       35.38       18.52    110.94 o 
  18   3  -3      104.48       71.91    118.10 o 
  19   3  -3      679.47      610.12    178.60 o 
  20   3  -3      241.25      257.76    150.91 o 
  21   3  -3     1667.47     1539.68    211.79 o 
  22   3  -3      572.18      801.98    191.21 o 
  23   3  -3      699.50      691.62    174.79 o 
  24   3  -3      312.79      227.39    163.81 o 
  25   3  -3      183.32       82.42    157.07 o 
  26   3  -3      308.19      251.42    168.10 o 
  27   3  -3      503.68      579.32    179.59 o 
  28   3  -3      219.74      225.69    161.91 o 
  29   3  -3      525.13      521.50    183.42 o 
  30   3  -3      216.29      169.26    165.78 o 
   1   4  -3      651.70      696.29     97.44 o 
   2   4  -3     1305.05     1400.84     96.05 o 
   3   4  -3    22346.41    21903.15    632.64 o 
   4   4  -3      346.79      332.47    109.57 o 
   5   4  -3    10148.33    10473.45    263.63 o 
   6   4  -3      145.75      173.47    100.69 o 
   7   4  -3      967.35      896.43    120.28 o 
   8   4  -3      392.43      284.92    105.02 o 
   9   4  -3    13077.33    13086.75    339.52 o 
  10   4  -3      716.63      733.54    111.36 o 
  11   4  -3     2202.97     2629.37    157.06 o 
  12   4  -3      850.81      908.98    116.50 o 
  13   4  -3      399.02      414.08    114.16 o 
  14   4  -3      340.97      287.24    102.34 o 
  15   4  -3      483.38      539.46    158.42 o 
  16   4  -3      191.48       29.44    114.80 o 
  17   4  -3     5928.12     6068.19    276.99 o 
  18   4  -3       37.70       32.61    133.95 o 
  19   4  -3     4466.68     4556.53    248.51 o 
  20   4  -3      375.35      543.68    149.65 o 
  21   4  -3      339.39      506.82    180.22 o 
  22   4  -3      117.14       61.44    169.13 o 
  23   4  -3      663.16      696.63    188.84 o 
  24   4  -3       37.08        5.19    169.76 o 
  25   4  -3     1633.87     1421.50    262.16 o 
  26   4  -3       15.60      139.65    160.63 o 
  27   4  -3      124.63      169.60    170.33 o 
  28   4  -3       84.85       64.85    159.72 o 
  29   4  -3        0.88       65.51    153.04 o 
   1   5  -3    15250.52    18321.02   1511.31 o 
   2   5  -3      166.95       62.78     89.42 o 
   3   5  -3     1265.84      957.05     92.05 o 
   4   5  -3      464.59      396.61     83.91 o 
   5   5  -3     1224.91     1368.34    146.20 o 
   6   5  -3     2813.33     2539.50    243.25 o 
   7   5  -3     3691.80     3621.95    210.20 o 
   8   5  -3     1349.11     1388.50    149.10 o 
   9   5  -3     4483.92     4988.26    276.31 o 
  10   5  -3      269.39      284.67    124.49 o 
  11   5  -3      302.36      291.19    109.87 o 
  12   5  -3       78.12       94.58    103.89 o 
  13   5  -3     9559.88    11868.77    993.71 o 
  14   5  -3     1453.97     1374.82    179.97 o 
  15   5  -3     2837.17     4271.21    480.48 o 
  16   5  -3       15.61       18.70    135.14 o 
  17   5  -3       36.19     -100.33    152.19 o 
  18   5  -3      993.23      799.88    169.83 o 
  19   5  -3      135.35      124.47    145.61 o 
  20   5  -3        8.61       36.50    138.38 o 
  21   5  -3     2426.28     2158.73    254.76 o 
  22   5  -3      615.02      888.33    208.78 o 
  23   5  -3      959.43     1059.99    218.15 o 
  24   5  -3       57.87      129.77    175.32 o 
  25   5  -3      210.93      221.54    184.49 o 
  26   5  -3       17.59      113.88    171.53 o 
  27   5  -3      359.10      193.64    183.91 o 
  28   5  -3       31.67      -12.01    145.46 o 
   1   6  -3      163.18      223.99    117.62 o 
   2   6  -3     4357.19     4009.30    205.58 o 
   3   6  -3     3879.15     3943.76    244.50 o 
   4   6  -3     1385.01     1434.45    120.61 o 
   5   6  -3     3190.29     3368.89    231.59 o 
   6   6  -3      145.16       98.24    115.55 o 
   7   6  -3      680.94      503.16    137.02 o 
   8   6  -3      100.16      190.19    133.53 o 
   9   6  -3      641.82      537.36    142.73 o 
  10   6  -3     4429.54     4292.70    360.10 o 
  11   6  -3      333.10      259.16    129.25 o 
  12   6  -3      614.25      621.87    135.51 o 
  13   6  -3      227.06      154.31    129.92 o 
  14   6  -3      971.37     1053.62    171.92 o 
  15   6  -3        7.66       50.72    137.77 o 
  16   6  -3       56.89      -83.71    146.48 o 
  17   6  -3     1311.53     1122.59    189.13 o 
  18   6  -3      655.52      820.69    183.61 o 
  19   6  -3      641.91      658.30    176.06 o 
  20   6  -3        6.19     -128.75    153.55 o 
  21   6  -3       31.25       82.81    151.79 o 
  22   6  -3       88.85      232.70    189.78 o 
  23   6  -3      242.23      173.62    194.51 o 
  24   6  -3      173.79      218.94    188.52 o 
  25   6  -3      671.84      740.07    225.75 o 
  26   6  -3      255.73      -31.04    165.76 o 
   1   7  -3      225.66      364.98    126.28 o 
   2   7  -3     1048.39     1080.95    162.80 o 
   3   7  -3      811.30      835.85    141.92 o 
   4   7  -3     2031.06     1927.48    240.43 o 
   5   7  -3      542.10      454.34    175.44 o 
   6   7  -3     4000.45     4110.97    433.89 o 
   7   7  -3      546.51      487.91    144.28 o 
   8   7  -3     2676.51     3865.31    480.27 o 
   9   7  -3       91.29      -84.67    126.77 o 
  10   7  -3       77.62     -149.13    127.97 o 
  11   7  -3      131.55      336.17    150.09 o 
  12   7  -3      290.44      165.73    144.02 o 
  13   7  -3      447.45      371.93    153.56 o 
  14   7  -3      751.17      523.50    162.23 o 
  15   7  -3      154.54      241.40    148.25 o 
  16   7  -3        6.36      -14.69    137.94 o 
  17   7  -3       18.74       31.80    159.56 o 
  18   7  -3       33.62       63.13    159.32 o 
  19   7  -3       45.22       14.42    164.17 o 
  20   7  -3      768.72      653.56    189.25 o 
  21   7  -3      401.95      409.47    193.98 o 
  22   7  -3      285.05      225.74    220.75 o 
  23   7  -3       52.17       79.79    255.50 o 
  24   7  -3       73.35     -195.06    224.98 o 
   1   8  -3       25.63      133.51    195.55 o 
   2   8  -3     2113.90     2702.51    494.07 o 
   3   8  -3       21.50       16.36    195.06 o 
   4   8  -3     1321.42     1584.13    438.62 o 
   5   8  -3       12.82      100.21    192.00 o 
   6   8  -3      119.28      128.73    187.98 o 
   7   8  -3        8.38     -143.84    159.28 o 
   8   8  -3       16.26       48.37    167.02 o 
   9   8  -3      489.60      512.02    163.84 o 
  10   8  -3     1803.15     1687.33    205.52 o 
  11   8  -3       23.51       89.52    140.03 o 
  12   8  -3     1890.63     2242.14    254.86 o 
  13   8  -3       30.44        1.43    141.12 o 
  14   8  -3      116.13       72.53    158.61 o 
  15   8  -3       12.32      152.43    201.52 o 
  16   8  -3      503.40      475.51    204.19 o 
  17   8  -3       12.75     -178.33    201.45 o 
  18   8  -3      287.37      550.89    233.51 o 
  19   8  -3       20.18      -31.77    220.61 o 
  20   8  -3       19.13      185.79    221.00 o 
  21   8  -3       27.32      -36.69    215.08 o 
   1   9  -3       19.01       49.91    214.58 o 
   2   9  -3      485.44      424.88    244.26 o 
   3   9  -3       20.44      -99.00    235.07 o 
   4   9  -3       29.38     -205.19    245.90 o 
   5   9  -3      137.41      335.00    240.37 o 
   6   9  -3     2217.86     2930.62   1088.98 o 
   7   9  -3       58.24      191.06    245.29 o 
   8   9  -3     1895.56     2562.41    366.43 o 
   9   9  -3       70.83      150.40    202.32 o 
  10   9  -3        3.00      -62.62    231.88 o 
  11   9  -3        2.63     -109.47    246.32 o 
  12   9  -3       28.01       48.98    272.25 o 
  13   9  -3        2.67      -41.77    282.33 o 
  14   9  -3      645.92      806.58    429.97 o 
  15   9  -3        3.15      -98.29    224.07 o 
  16   9  -3      538.88      777.22    306.28 o 
  17   9  -3        6.86       -0.83    236.89 o 
   1  10  -3      175.73       89.56    248.47 o 
   2  10  -3      135.23       41.13    238.81 o 
   3  10  -3       62.88      106.72    240.19 o 
   4  10  -3      672.94      948.61    317.12 o 
   5  10  -3      177.08      297.99    241.63 o 
   6  10  -3      203.39      364.11    273.55 o 
   7  10  -3        0.25     -144.84    220.77 o 
   8  10  -3      103.64      260.68    234.66 o 
   9  10  -3       30.66       92.92    220.70 o 
  10  10  -3     1084.66      780.72    377.40 o 
   0   0  -2      237.74      282.33     54.74 o 
   2   0  -2    31192.98    26858.04    656.14 o 
   4   0  -2    19072.95    17690.30    176.27 o 
   6   0  -2     9836.61     7924.15    132.09 o 
   8   0  -2     3198.35     2385.58    131.10 o 
  10   0  -2     7081.70     6620.49    167.52 o 
  12   0  -2    10255.04    14053.21   1997.76 o 
  14   0  -2      600.53      379.69    165.48 o 
  16   0  -2     6998.84     7636.02    367.49 o 
  18   0  -2      310.35      433.66    247.04 o 
  20   0  -2     7208.22     6608.99    450.14 o 
  22   0  -2     2709.61     2661.42    298.84 o 
  24   0  -2     1477.38     1766.86    271.09 o 
  26   0  -2     1044.19     1159.96    242.35 o 
  28   0  -2      309.43      141.22    179.23 o 
  30   0  -2      368.18      141.94    190.45 o 
  32   0  -2        0.51       96.12    188.27 o 
   0   1  -2      200.72      363.31    172.85 o 
   1   1  -2    31294.28    30490.54    267.43 o 
   2   1  -2     9305.24     7601.89    513.31 o 
   3   1  -2     2460.34     2374.11     88.61 o 
   4   1  -2    11812.34     9818.25    140.41 o 
   5   1  -2      624.26      698.45     84.90 o 
   6   1  -2    29423.39    25287.23    402.83 o 
   7   1  -2       66.84      198.90     59.21 o 
   8   1  -2      824.64      613.23     59.10 o 
   9   1  -2     5102.90     4912.96    168.99 o 
  10   1  -2     9110.03     8878.25    137.27 o 
  11   1  -2     1454.07     1452.82    101.60 o 
  12   1  -2      276.26      391.79     82.14 o 
  13   1  -2     1533.98     1317.93    103.27 o 
  14   1  -2      363.00      469.65     86.72 o 
  15   1  -2     6126.27     5972.74    182.57 o 
  16   1  -2     6760.25     8235.33    626.14 o 
  17   1  -2      521.20      536.33    102.21 o 
  18   1  -2      440.20      591.92    134.59 o 
  19   1  -2     5450.35     5119.51    252.63 o 
  20   1  -2     5817.81     6198.39    278.31 o 
  21   1  -2       48.19      271.90    143.04 o 
  22   1  -2     1202.10     1200.08    175.68 o 
  23   1  -2      486.68      284.14    139.50 o 
  24   1  -2     1133.70      970.05    167.06 o 
  25   1  -2      124.50      115.37    135.78 o 
  26   1  -2     1796.66     1840.96    228.72 o 
  27   1  -2      253.00      334.27    154.92 o 
  28   1  -2      141.01      177.91    150.30 o 
  29   1  -2        6.96      -16.94    143.37 o 
  30   1  -2      313.17      231.16    157.26 o 
  31   1  -2       23.54       64.13    154.59 o 
   0   2  -2       51.76      -58.53     91.67 o 
   1   2  -2     6285.77     6514.53    219.78 o 
   2   2  -2     8555.94     7055.51    231.67 o 
   3   2  -2      963.05      943.89     95.29 o 
   4   2  -2      529.70      428.18     90.67 o 
   5   2  -2      683.33      638.72    106.81 o 
   6   2  -2    17453.17    16501.69    261.89 o 
   7   2  -2      457.67      420.81     67.20 o 
   8   2  -2      100.47      137.73     62.10 o 
   9   2  -2    15226.38    15356.00    289.16 o 
  10   2  -2     2341.96     2271.02    105.43 o 
  11   2  -2      433.80      319.89     79.09 o 
  12   2  -2      598.19     1440.60    124.33 o 
  13   2  -2     1186.37      806.86     78.42 o 
  14   2  -2      386.31      536.40     75.42 o 
  15   2  -2     8208.97     7226.57    238.52 o 
  16   2  -2     2420.01     2132.91    152.24 o 
  17   2  -2     1385.05     1648.49    148.42 o 
  18   2  -2      233.14      303.24    120.33 o 
  19   2  -2    18205.06    16502.26    471.30 o 
  20   2  -2     4037.26     4389.50    275.68 o 
  21   2  -2      153.54      337.08    162.61 o 
  22   2  -2     1152.99     1308.39    201.17 o 
  23   2  -2     2781.20     2284.84    233.36 o 
  24   2  -2      857.50      898.43    194.53 o 
  25   2  -2       56.37      225.59    157.14 o 
  26   2  -2      395.16      369.72    165.42 o 
  27   2  -2      792.22      417.66    169.46 o 
  28   2  -2      169.24      299.85    166.44 o 
  29   2  -2       80.99       94.75    148.84 o 
  30   2  -2      620.12      624.74    181.36 o 
  31   2  -2       63.43       12.53    142.69 o 
   0   3  -2     1152.83     1116.35    164.21 o 
   1   3  -2      468.47      660.96     77.34 o 
   2   3  -2     3738.71     3717.37    500.89 o 
   3   3  -2     1756.37     1966.56    131.10 o 
   4   3  -2      110.10      306.04    308.10 o 
   5   3  -2    24168.32    24429.40    503.66 o 
   6   3  -2     5527.17     5325.19    204.23 o 
   7   3  -2       80.89      132.52    101.37 o 
   8   3  -2      686.15     1067.14    104.23 o 
   9   3  -2    33424.07    37354.97   1538.54 o 
  10   3  -2     1003.47      974.51    113.00 o 
  11   3  -2      512.45      456.61     88.27 o 
  12   3  -2      253.96     1237.33    342.22 o 
  13   3  -2    19654.16    20703.65    401.45 o 
  14   3  -2      136.68      115.91     84.04 o 
  15   3  -2     1451.00     1510.41    152.86 o 
  16   3  -2     1033.00     1072.61    174.44 o 
  17   3  -2     5266.54     4973.55    236.86 o 
  18   3  -2      298.30      172.11    123.95 o 
  19   3  -2     7110.51     6802.24    275.53 o 
  20   3  -2      932.15     1049.03    186.82 o 
  21   3  -2      233.15      269.07    163.99 o 
  22   3  -2      450.64      462.34    167.68 o 
  23   3  -2     7616.60     8055.14    690.95 o 
  24   3  -2      604.12      509.95    180.69 o 
  25   3  -2       21.84     -125.19    140.68 o 
  26   3  -2       94.10      117.46    220.84 o 
  27   3  -2      686.44      774.38    191.49 o 
  28   3  -2       44.38       16.90    157.55 o 
  29   3  -2       48.71      189.85    163.08 o 
  30   3  -2      211.89      212.83    153.12 o 
   0   4  -2      132.94     -205.26    136.84 o 
   1   4  -2    11987.97    12611.66    374.37 o 
   2   4  -2     2020.63     2155.89    192.94 o 
   3   4  -2     2982.23     3192.88    321.22 o 
   4   4  -2      125.40       76.22    100.98 o 
   5   4  -2    15310.57    18670.28    620.16 o 
   6   4  -2      425.23      485.39    124.32 o 
   7   4  -2      189.35      -47.27    111.44 o 
   8   4  -2      571.65      650.09    129.57 o 
   9   4  -2    45868.74    53249.71   4142.59 o 
  10   4  -2       31.42       20.54     99.17 o 
  11   4  -2     1723.23     1631.95    145.84 o 
  12   4  -2        4.39      181.27     94.60 o 
  13   4  -2    24358.02    25802.46    400.82 o 
  14   4  -2      185.86      342.92    125.09 o 
  15   4  -2     1796.40     1944.67    179.55 o 
  16   4  -2      182.06      210.27    124.17 o 
  17   4  -2     4619.10     4706.41    250.08 o 
  18   4  -2      110.12       86.58    131.65 o 
  19   4  -2     3626.46     3924.55    292.74 o 
  20   4  -2      797.13      799.79    192.73 o 
  21   4  -2      563.92      867.70    195.98 o 
  22   4  -2       71.50      -82.38    164.04 o 
  23   4  -2     2433.69     2661.38    273.81 o 
  24   4  -2       19.80      -30.11    164.83 o 
  25   4  -2       16.01       37.52    163.43 o 
  26   4  -2        0.23       80.21    171.18 o 
  27   4  -2     1148.75      778.35    196.02 o 
  28   4  -2        2.11      -49.27    150.80 o 
  29   4  -2      187.15      223.80    174.45 o 
   0   5  -2      374.52      377.40    181.50 o 
   1   5  -2     4483.73     4224.55    241.24 o 
   2   5  -2      961.94      802.96    118.59 o 
   3   5  -2     2149.51     2266.63    141.11 o 
   4   5  -2      292.27      245.17    123.74 o 
   5   5  -2    17069.15    18424.90   1090.51 o 
   6   5  -2     2299.59     2166.39    194.14 o 
   7   5  -2        0.74     -126.31    120.08 o 
   8   5  -2       15.08        7.63    113.96 o 
   9   5  -2    12956.64    15824.68   1395.05 o 
  10   5  -2      637.57      456.77    154.73 o 
  11   5  -2      193.88       64.50    113.94 o 
  12   5  -2      238.84      205.22    133.45 o 
  13   5  -2    17139.13    18027.69    491.15 o 
  14   5  -2       46.52       79.15    123.89 o 
  15   5  -2      732.30      900.43    156.19 o 
  16   5  -2      351.16      388.98    140.77 o 
  17   5  -2     1672.12     1575.50    188.63 o 
  18   5  -2       89.94      182.45    144.93 o 
  19   5  -2     1451.06     1816.54    204.88 o 
  20   5  -2       56.80       43.94    141.37 o 
  21   5  -2      338.45      534.27    181.75 o 
  22   5  -2       81.32      205.22    178.13 o 
  23   5  -2     2172.50     3073.15    295.56 o 
  24   5  -2      291.39      493.05    452.67 o 
  25   5  -2       41.62       56.75    165.16 o 
  26   5  -2      113.48      156.61    166.79 o 
  27   5  -2      532.77      380.65    172.28 o 
  28   5  -2       31.76     -157.41    163.92 o 
   0   6  -2      244.53      244.88    211.75 o 
   1   6  -2     2508.63     2388.16    211.68 o 
   2   6  -2     5706.72     5573.54    418.52 o 
   3   6  -2      417.73      586.49    114.34 o 
   4   6  -2       49.02       26.91     93.31 o 
   5   6  -2     2667.57     3030.85    284.22 o 
   6   6  -2     2523.35     2447.87    214.75 o 
   7   6  -2       31.35      -66.70    127.69 o 
   8   6  -2       59.77     -101.62    133.88 o 
   9   6  -2    10500.49    10427.41    843.70 o 
  10   6  -2     1157.99     1259.43    159.30 o 
  11   6  -2      153.25      102.08    124.63 o 
  12   6  -2     1862.50     1911.73    166.36 o 
  13   6  -2     4554.51     4216.89    254.06 o 
  14   6  -2       22.16       72.31    140.83 o 
  15   6  -2      232.53      270.55    153.94 o 
  16   6  -2      863.60     1170.34    186.60 o 
  17   6  -2     1283.64     1260.47    192.98 o 
  18   6  -2       78.93       70.17    156.90 o 
  19   6  -2      502.40      503.99    166.52 o 
  20   6  -2      677.42      685.36    180.95 o 
  21   6  -2      138.73      173.99    169.84 o 
  22   6  -2       73.36       80.49    176.52 o 
  23   6  -2      955.29      939.53    225.45 o 
  24   6  -2      217.19      225.61    195.41 o 
  25   6  -2       14.99      -16.70    180.70 o 
  26   6  -2      156.00       28.12    184.28 o 
   0   7  -2       84.23      -58.92    138.43 o 
   1   7  -2      305.55      214.10    126.45 o 
   2   7  -2     3547.17     3308.79    350.54 o 
   3   7  -2       16.21      -92.13    104.92 o 
   4   7  -2      281.87      165.33     97.12 o 
   5   7  -2     2038.38     2292.69    163.01 o 
   6   7  -2     2821.98     2229.90    173.42 o 
   7   7  -2       77.22       18.52    131.28 o 
   8   7  -2      589.01      782.95    147.56 o 
   9   7  -2     1132.03     1381.72    191.49 o 
  10   7  -2      409.45      446.95    152.40 o 
  11   7  -2       15.67       66.71    135.27 o 
  12   7  -2     1942.80     2510.83    216.23 o 
  13   7  -2     1143.20      958.68    173.50 o 
  14   7  -2       55.60       -3.79    137.47 o 
  15   7  -2      124.19      277.83    153.00 o 
  16   7  -2     2233.26     2286.74    228.72 o 
  17   7  -2       74.33      105.23    150.75 o 
  18   7  -2       16.97       35.00    164.65 o 
  19   7  -2     1153.65     1345.49    214.28 o 
  20   7  -2      814.52      888.65    205.65 o 
  21   7  -2        5.85       51.21    201.17 o 
  22   7  -2      106.78      111.20    247.72 o 
  23   7  -2      126.07      147.17    242.79 o 
  24   7  -2      414.47      331.10    264.36 o 
   0   8  -2       18.55      298.17    311.14 o 
   1   8  -2      134.66      223.95    247.48 o 
   2   8  -2     2837.92     3029.22    469.59 o 
   3   8  -2       62.75      152.54    166.72 o 
   4   8  -2       23.75       14.33    153.61 o 
   5   8  -2      267.31      287.58    201.64 o 
   6   8  -2     2041.16     2135.78    308.38 o 
   7   8  -2       32.16     -142.46    178.76 o 
   8   8  -2       69.78      181.77    189.77 o 
   9   8  -2      565.30      747.89    164.87 o 
  10   8  -2      803.82      721.82    170.56 o 
  11   8  -2       98.10      121.57    142.22 o 
  12   8  -2      917.00     1388.74    215.79 o 
  13   8  -2       21.00      -79.99    184.05 o 
  14   8  -2      153.70      110.54    199.47 o 
  15   8  -2      378.97      328.70    186.03 o 
  16   8  -2     2947.80     3618.48    340.47 o 
  17   8  -2       15.84       84.81    186.81 o 
  18   8  -2       10.68      -81.20    215.64 o 
  19   8  -2      219.24      287.95    225.07 o 
  20   8  -2     1250.27     1338.13    275.64 o 
  21   8  -2       38.20      -17.16    209.54 o 
   0   9  -2      160.07      203.10    283.77 o 
   1   9  -2       35.98      270.55    246.34 o 
   2   9  -2     1091.35     1668.70    502.00 o 
   3   9  -2       90.60       -9.53    247.94 o 
   4   9  -2       43.21      -13.15    264.32 o 
   5   9  -2      222.60      541.82    274.43 o 
   6   9  -2     1209.87     1471.71    466.71 o 
   7   9  -2       42.45       60.10    248.02 o 
   8   9  -2      136.52      340.13    248.84 o 
   9   9  -2       36.63       21.57    185.50 o 
  10   9  -2      540.50      412.06    263.97 o 
  11   9  -2       26.80      535.85    354.35 o 
  12   9  -2     1398.54     1531.20    403.33 o 
  13   9  -2       40.92      150.05    233.19 o 
  14   9  -2       66.96      -28.13    166.21 o 
  15   9  -2       29.42      124.34    186.80 o 
  16   9  -2     1526.72     2003.84    296.95 o 
  17   9  -2      173.16      143.29    194.18 o 
   0  10  -2      113.91     -326.98    344.27 o 
   1  10  -2      101.80      187.52    396.12 o 
   2  10  -2      317.27      252.94    238.51 o 
   3  10  -2       54.92      192.15    237.49 o 
   4  10  -2      133.15      425.38    274.20 o 
   5  10  -2       57.39      105.38    238.01 o 
   6  10  -2      351.42      171.76    265.07 o 
   7  10  -2        1.98       75.99    219.59 o 
   8  10  -2      198.91      253.99    225.43 o 
   9  10  -2       89.98      124.37    217.18 o 
  10  10  -2      254.87      280.89    308.26 o 
  11  10  -2       14.92      -53.30    220.39 o 
   2   0  -1     9125.81     8305.99    195.18 o 
   4   0  -1    30916.70    29525.42    369.67 o 
   6   0  -1    11111.89     8965.26    259.35 o 
   8   0  -1    42575.16    50069.16   4306.23 o 
  10   0  -1     3908.59     3326.77    114.19 o 
  12   0  -1      356.43      283.10     67.31 o 
  14   0  -1    14666.61    13487.05    239.39 o 
  16   0  -1     5187.40     3958.94    581.94 o 
  18   0  -1     1941.09     1577.26    235.43 o 
  20   0  -1     3634.11     4284.36   1113.47 o 
  22   0  -1     7522.40     7881.32    968.70 o 
  24   0  -1       23.25      129.71    183.04 o 
  26   0  -1      627.81      701.02    226.06 o 
  28   0  -1     1231.96      977.89    240.56 o 
  30   0  -1      136.38      229.01    194.72 o 
  32   0  -1       45.71     -134.16    173.16 o 
   1   1  -1     7898.48     7173.32    339.55 o 
   2   1  -1     6137.12     5785.98    125.89 o 
   3   1  -1     9249.83     8043.53    143.38 o 
   4   1  -1   121444.16   124064.69   7182.29 o 
   5   1  -1     5608.09     4462.53    249.50 o 
   6   1  -1     1893.75     2046.52     90.65 o 
   7   1  -1     7450.55     7428.67    181.47 o 
   8   1  -1      119.32      -43.28     83.69 o 
   9   1  -1      854.38      711.69     78.80 o 
  10   1  -1    26128.08    23971.15    432.79 o 
  11   1  -1     8507.81     8775.02    192.47 o 
  12   1  -1     1774.99     1403.00    101.61 o 
  13   1  -1     2396.84     2200.85    170.13 o 
  14   1  -1     2541.83     2350.41    126.88 o 
  15   1  -1     4647.66     4820.12    473.37 o 
  16   1  -1     1099.39      934.38    109.01 o 
  17   1  -1      483.54      487.86     95.37 o 
  18   1  -1    13563.23    12432.57    348.20 o 
  19   1  -1      992.50     1352.85    168.08 o 
  20   1  -1       79.59      344.39    142.63 o 
  21   1  -1      952.38      802.75    156.06 o 
  22   1  -1      762.50      555.05    160.11 o 
  23   1  -1       48.74      112.05    125.50 o 
  24   1  -1     1237.66     1317.67    190.55 o 
  25   1  -1     1049.63     1006.75    191.12 o 
  26   1  -1     1767.05     1683.02    216.96 o 
  27   1  -1       34.29      390.32    160.24 o 
  28   1  -1      142.52      131.03    147.89 o 
  29   1  -1       13.72      -27.70    141.88 o 
  30   1  -1      346.98      323.03    169.28 o 
  31   1  -1        5.97      -40.72    149.06 o 
  32   1  -1      229.59      229.00    165.41 o 
   1   2  -1    23105.78    20224.58    334.18 o 
   2   2  -1     2614.60     2588.14    153.80 o 
   3   2  -1      588.74      751.14    130.83 o 
   4   2  -1       36.31       62.39    112.36 o 
   5   2  -1      812.83      691.43     90.82 o 
   6   2  -1    25613.70    28384.79   2804.93 o 
   7   2  -1     3808.92     3623.30    130.35 o 
   8   2  -1     1091.42     1131.03     88.11 o 
   9   2  -1     1311.09     1560.27    100.05 o 
  10   2  -1     2574.51     2103.32    112.96 o 
  11   2  -1     6649.32     6345.15    166.16 o 
  12   2  -1      851.78      797.74     89.37 o 
  13   2  -1      729.66      511.02     85.03 o 
  14   2  -1     9978.98     8997.62    287.80 o 
  15   2  -1     7806.33     8378.50    574.49 o 
  16   2  -1     1944.30     1985.19    152.46 o 
  17   2  -1      229.42      226.66    111.41 o 
  18   2  -1      718.01      397.30    123.59 o 
  19   2  -1     5239.34     4478.01    278.47 o 
  20   2  -1      852.38     1349.63    194.77 o 
  21   2  -1     1567.98     1394.11    256.16 o 
  22   2  -1     2651.12     2771.83    266.95 o 
  23   2  -1      557.10      423.62    160.81 o 
  24   2  -1      667.60      804.90    187.27 o 
  25   2  -1      663.28      710.68    181.51 o 
  26   2  -1      765.23      661.20    181.29 o 
  27   2  -1      437.77      386.05    159.29 o 
  28   2  -1      397.96      366.67    169.00 o 
  29   2  -1      330.77      208.67    157.54 o 
  30   2  -1      259.78      326.90    163.16 o 
  31   2  -1        9.28      -30.76    143.61 o 
   1   3  -1      793.27      865.67     91.17 o 
   2   3  -1     3460.89     3941.25    191.98 o 
   3   3  -1     6474.77     7476.41   1381.39 o 
   4   3  -1     1993.53     1479.28    141.00 o 
   5   3  -1    25768.31    23171.06   1471.42 o 
   6   3  -1     2114.74     3005.74    206.73 o 
   7   3  -1     2512.31     2268.38    148.35 o 
   8   3  -1     1038.16     1200.81    107.09 o 
   9   3  -1     7178.87     5334.77    212.69 o 
  10   3  -1     6484.05     6788.32    426.90 o 
  11   3  -1     6415.86     6655.46    210.76 o 
  12   3  -1     7912.39    11337.19   1087.83 o 
  13   3  -1      484.75     1070.60    268.62 o 
  14   3  -1      703.07      680.71    105.67 o 
  15   3  -1     1045.35     1064.24    137.13 o 
  16   3  -1      202.15      164.37    105.64 o 
  17   3  -1     4234.84     4283.56    355.74 o 
  18   3  -1     1341.87     1149.84    157.43 o 
  19   3  -1     3513.80     3289.50    211.18 o 
  20   3  -1       39.53      139.64    149.61 o 
  21   3  -1      709.18      668.69    177.98 o 
  22   3  -1     1046.79     1055.75    214.21 o 
  23   3  -1     1464.71     1683.66    297.36 o 
  24   3  -1      190.83      264.27    159.96 o 
  25   3  -1     1413.44     1334.22    246.74 o 
  26   3  -1       35.91       69.14    149.60 o 
  27   3  -1       33.20       46.72    150.01 o 
  28   3  -1       12.66      153.38    157.64 o 
  29   3  -1       37.71      118.93    162.71 o 
  30   3  -1       38.15      -11.23    155.30 o 
   1   4  -1    23229.19    28739.25   2776.38 o 
   2   4  -1      713.07      797.09    135.35 o 
   3   4  -1      139.23      -16.68    109.99 o 
   4   4  -1      238.02      210.73    127.68 o 
   5   4  -1     2483.81     2814.28    699.34 o 
   6   4  -1     2270.40     3758.13    243.99 o 
   7   4  -1     5766.82     5364.83    283.06 o 
   8   4  -1      165.70      245.27    124.94 o 
   9   4  -1    11459.38    12838.19    353.13 o 
  10   4  -1      891.99     1049.75    125.71 o 
  11   4  -1     2935.17     2871.15    167.65 o 
  12   4  -1      152.00      105.10    107.29 o 
  13   4  -1    14916.49    18465.92   2476.64 o 
  14   4  -1      163.70      252.61    134.57 o 
  15   4  -1     8079.91     9781.89    385.74 o 
  16   4  -1        3.78      -36.29    109.35 o 
  17   4  -1     1217.25     1483.33    172.40 o 
  18   4  -1      199.60      186.80    136.56 o 
  19   4  -1      696.11      514.90    148.73 o 
  20   4  -1      173.56      201.68    131.42 o 
  21   4  -1     3744.04     3839.41    300.92 o 
  22   4  -1       16.42        5.56    154.59 o 
  23   4  -1      749.32      670.14    197.77 o 
  24   4  -1        5.91      -24.02    150.59 o 
  25   4  -1      194.47      233.38    175.81 o 
  26   4  -1       18.99      -29.48    150.00 o 
  27   4  -1      733.71      634.80    197.52 o 
  28   4  -1       13.82       81.31    159.61 o 
  29   4  -1      813.54      835.14    203.60 o 
   1   5  -1      385.42      242.76    159.89 o 
   2   5  -1      397.79      249.05    108.57 o 
   3   5  -1    13387.04    13636.75    640.33 o 
   4   5  -1      113.54      -42.77    141.04 o 
   5   5  -1    15242.05    14709.52    783.61 o 
   6   5  -1      854.50     1044.43    207.73 o 
   7   5  -1     1780.08     1781.25    174.35 o 
   8   5  -1      113.57      117.31    119.36 o 
   9   5  -1     4447.30     4309.66    324.28 o 
  10   5  -1     1852.15     2059.60    196.47 o 
  11   5  -1     2477.54     2700.66    186.00 o 
  12   5  -1      367.21      412.97    130.76 o 
  13   5  -1      519.84      587.60    327.28 o 
  14   5  -1      647.49      469.78    166.86 o 
  15   5  -1       88.24      254.56    161.53 o 
  16   5  -1      164.84      124.69    123.69 o 
  17   5  -1     4246.55     4304.47    448.67 o 
  18   5  -1     1031.34     1041.98    169.68 o 
  19   5  -1     2730.46     2478.14    223.17 o 
  20   5  -1       27.40       29.13    132.58 o 
  21   5  -1      326.48      217.43    173.66 o 
  22   5  -1       18.78       -3.22    160.47 o 
  23   5  -1      520.61      649.03    204.13 o 
  24   5  -1      217.49      357.89    181.83 o 
  25   5  -1     1638.09     1489.84    244.37 o 
  26   5  -1      243.51      212.10    170.42 o 
  27   5  -1       75.32      177.72    180.80 o 
  28   5  -1       43.14       21.17    157.04 o 
   1   6  -1     8705.62    10478.00   2086.49 o 
   2   6  -1     1796.76     2255.81    209.81 o 
   3   6  -1     1472.69     1870.80    171.04 o 
   4   6  -1       88.74       -2.29    101.99 o 
   5   6  -1      362.22      324.53    101.62 o 
   6   6  -1     2877.35     3463.20    466.58 o 
   7   6  -1      647.74      559.41    149.27 o 
   8   6  -1      498.55      440.38    149.95 o 
   9   6  -1      732.46      809.70    196.54 o 
  10   6  -1      425.99      587.82    166.60 o 
  11   6  -1       35.10      203.43    135.44 o 
  12   6  -1      130.84      253.46    132.36 o 
  13   6  -1     2191.61     2722.94    324.46 o 
  14   6  -1     2187.41     2467.24    243.18 o 
  15   6  -1      689.09      608.93    157.71 o 
  16   6  -1      199.45      173.17    149.42 o 
  17   6  -1      887.35     1104.59    183.72 o 
  18   6  -1      157.57      188.58    154.40 o 
  19   6  -1       99.23       40.51    149.83 o 
  20   6  -1       35.17      239.99    152.91 o 
  21   6  -1      903.88      583.63    177.22 o 
  22   6  -1      572.16      739.81    219.30 o 
  23   6  -1      176.37      259.28    187.58 o 
  24   6  -1        0.01       99.53    175.32 o 
  25   6  -1       72.72      151.89    228.65 o 
  26   6  -1       44.89      -62.50    183.84 o 
   1   7  -1     1415.00     1413.76    191.54 o 
   2   7  -1     3293.62     2853.53    270.08 o 
   3   7  -1      611.37      677.81    355.79 o 
   4   7  -1      141.76      236.91    109.76 o 
   5   7  -1     2733.88     2405.56    249.91 o 
   6   7  -1      250.01      213.20    112.88 o 
   7   7  -1     2017.23     1990.72    150.28 o 
   8   7  -1       13.78      -18.91    143.11 o 
   9   7  -1      139.93      206.21    144.23 o 
  10   7  -1     1458.54     1559.35    209.29 o 
  11   7  -1       38.63     -108.53    145.27 o 
  12   7  -1      354.73      344.68    142.55 o 
  13   7  -1      205.62      382.80    158.48 o 
  14   7  -1      462.13      422.12    157.95 o 
  15   7  -1       48.23      -31.23    128.19 o 
  16   7  -1       64.63      190.60    140.27 o 
  17   7  -1      213.06      259.84    155.37 o 
  18   7  -1      131.95        0.48    177.67 o 
  19   7  -1      372.15      428.26    227.24 o 
  20   7  -1       74.31        1.07    179.41 o 
  21   7  -1      104.26      219.49    205.60 o 
  22   7  -1       67.26      128.91    226.22 o 
  23   7  -1       15.09      159.80    236.61 o 
  24   7  -1      515.67      553.81    252.50 o 
   1   8  -1       74.27       57.50    115.80 o 
   2   8  -1     1525.85     1564.45    271.64 o 
   3   8  -1      985.22      702.76    224.27 o 
   4   8  -1      142.14      128.42    219.67 o 
   5   8  -1       67.02       14.81    167.47 o 
   6   8  -1     3817.19     4745.40    409.25 o 
   7   8  -1       30.35      217.94    176.29 o 
   8   8  -1     1600.69     2582.54    398.89 o 
   9   8  -1      217.51        5.09    197.08 o 
  10   8  -1      107.21       90.06    167.22 o 
  11   8  -1        4.27      146.34    180.58 o 
  12   8  -1       63.15     -117.82    188.29 o 
  13   8  -1       24.50      174.94    184.90 o 
  14   8  -1      673.61      887.96    223.53 o 
  15   8  -1      754.57      859.03    240.91 o 
  16   8  -1      494.16      909.46    237.66 o 
  17   8  -1        4.39      -32.20    196.17 o 
  18   8  -1      214.52      242.61    196.40 o 
  19   8  -1      134.90      -21.11    248.64 o 
  20   8  -1      500.04      710.30    238.17 o 
  21   8  -1       21.25       38.83    210.65 o 
   1   9  -1       68.58       37.53    220.18 o 
   2   9  -1      849.46      789.11    308.98 o 
   3   9  -1      190.80      144.72    214.40 o 
   4   9  -1      505.18      694.91    471.03 o 
   5   9  -1      316.21      291.27    238.29 o 
   6   9  -1      395.08      449.48    242.39 o 
   7   9  -1       48.00      345.55    244.46 o 
   8   9  -1       73.51      -40.49    230.30 o 
   9   9  -1        1.06     -105.54    188.19 o 
  10   9  -1     1831.19     2277.08    290.22 o 
  11   9  -1       49.40      332.24    259.56 o 
  12   9  -1     2298.80     2457.64    364.79 o 
  13   9  -1       51.33       72.63    204.20 o 
  14   9  -1      164.03      186.00    174.01 o 
  15   9  -1       63.16      109.91    248.76 o 
  16   9  -1      186.80      146.33    201.89 o 
  17   9  -1       71.67      170.49    216.15 o 
   1  10  -1      462.75      842.75    290.80 o 
   2  10  -1      115.51      149.05    212.98 o 
   3  10  -1      224.25      243.61    251.19 o 
   4  10  -1       40.58      185.60    293.13 o 
   5  10  -1       10.81       66.66    239.16 o 
   6  10  -1      698.48      967.74    309.04 o 
   7  10  -1       40.18      156.92    208.72 o 
   8  10  -1      479.81      372.36    223.19 o 
   9  10  -1      225.00      218.99    231.14 o 
  10  10  -1        1.45     -253.52    244.88 o 
  11  10  -1       22.78      -44.65    188.70 o 
   2   0   0      807.42      759.33     55.46 o 
   4   0   0       22.40      -39.06     59.86 o 
   6   0   0     3352.11     2046.85    299.61 o 
   8   0   0    78730.02    79809.48   2806.00 o 
  10   0   0        3.76      -74.67     49.78 o 
  12   0   0       36.63        5.97     55.20 o 
  14   0   0    26891.41    29773.52    619.76 o 
  16   0   0      537.83      428.62    186.89 o 
  18   0   0     2884.35     2740.41    261.62 o 
  20   0   0      217.87       33.46    159.90 o 
  22   0   0     4197.74     4097.81    350.84 o 
  24   0   0     2465.29     2091.54    293.26 o 
  26   0   0     1001.28     1034.24    230.08 o 
  28   0   0      120.04      761.90    227.13 o 
  30   0   0        1.30       40.33    182.57 o 
  32   0   0       24.15       -5.76    282.33 o 
   0   1   0      227.86      313.64     48.76 o 
   1   1   0     2500.95     2445.79     89.36 o 
   2   1   0      847.28      787.77     72.18 o 
   3   1   0    46035.93    43342.13   1114.19 o 
   4   1   0   749661.25   744270.38  16039.70 o 
   5   1   0     1159.54     1296.66    123.87 o 
   6   1   0     5863.21     5290.65    172.28 o 
   7   1   0     4061.46     4629.90    174.46 o 
   8   1   0        9.37       56.36     89.01 o 
   9   1   0       80.21       94.47     76.52 o 
  10   1   0    38516.78    35131.39    434.28 o 
  11   1   0    23707.21    21726.48    357.53 o 
  12   1   0      680.80      681.10    109.77 o 
  13   1   0      106.45      141.21    100.91 o 
  14   1   0     1588.14     1989.99    143.69 o 
  15   1   0     3028.72     3006.63    207.18 o 
  16   1   0        6.85      -38.11     95.57 o 
  17   1   0       32.77      -10.37     82.32 o 
  18   1   0    13207.28    11768.63    464.51 o 
  19   1   0       61.95      363.86    132.58 o 
  20   1   0      117.46      212.19    135.74 o 
  21   1   0     5660.45     5949.71    275.66 o 
  22   1   0     3812.85     3768.09    234.08 o 
  23   1   0       30.07      173.95    155.73 o 
  24   1   0      163.45      330.94    168.59 o 
  25   1   0      279.08      136.32    149.07 o 
  26   1   0      378.74      456.58    169.97 o 
  27   1   0       30.34       22.59    143.26 o 
  28   1   0      309.28       82.15    149.08 o 
  29   1   0       58.06       11.15    148.60 o 
  30   1   0        9.17       33.44    156.16 o 
  31   1   0        0.16       51.96    156.94 o 
  32   1   0       54.47       47.59    206.01 o 
   0   2   0   162277.42   199274.86   1796.24 o 
   1   2   0    28376.30    27663.60    790.81 o 
   2   2   0      183.55      160.86    106.72 o 
   3   2   0      909.47      713.62    121.34 o 
   4   2   0      102.55       78.46    109.51 o 
   5   2   0        3.13      -40.03     92.69 o 
   6   2   0    18511.55    16564.66    421.90 o 
   7   2   0    25175.85    24926.69   1317.74 o 
   8   2   0     2806.35     2585.05    112.67 o 
   9   2   0        8.62      -64.95     64.54 o 
  10   2   0       12.13      -64.93     70.27 o 
  11   2   0     6704.16     7034.07    257.60 o 
  12   2   0       27.11       47.00     68.85 o 
  13   2   0       53.09      128.88    120.69 o 
  14   2   0    16205.55    17971.18    449.55 o 
  15   2   0     5639.33     4851.99    361.46 o 
  16   2   0      312.80      242.60    135.52 o 
  17   2   0     1740.32     1928.60    151.94 o 
  18   2   0     2584.92     1951.96    159.82 o 
  19   2   0     2516.89     2613.75    243.93 o 
  20   2   0       38.02       55.26    155.43 o 
  21   2   0        7.59      260.96    152.43 o 
  22   2   0      629.44      646.54    176.15 o 
  23   2   0      207.73      282.74    168.00 o 
  24   2   0     2255.83     1797.77    228.19 o 
  25   2   0     1297.00     1559.15    212.54 o 
  26   2   0      706.50      575.16    185.38 o 
  27   2   0        0.46       24.10    148.56 o 
  28   2   0       30.82      189.24    164.11 o 
  29   2   0       12.78      -82.80    134.82 o 
  30   2   0        2.26       -8.17    138.28 o 
  31   2   0       12.67      143.51    159.05 o 
   0   3   0      297.23      169.01     99.12 o 
   1   3   0      264.40      403.66     85.25 o 
   2   3   0      232.95      318.56    108.76 o 
   3   3   0    36146.04    31079.76    514.06 o 
   4   3   0     6586.99     5416.73    311.86 o 
   5   3   0     9613.19     9208.85    306.60 o 
   6   3   0        7.38      -64.55    115.22 o 
   7   3   0      429.13      879.81    151.80 o 
   8   3   0        9.48      -92.59     95.11 o 
   9   3   0      104.80      225.57    107.82 o 
  10   3   0    13831.41    12540.98    268.80 o 
  11   3   0    24875.84    27082.12   1061.39 o 
  12   3   0     3014.47     5049.74   1252.52 o 
  13   3   0       40.50      -55.57     90.61 o 
  14   3   0      385.12      495.25     99.56 o 
  15   3   0     2911.50     3103.76    225.51 o 
  16   3   0       19.86      -46.53    121.53 o 
  17   3   0      298.99       92.75    147.02 o 
  18   3   0      871.12      806.75    136.10 o 
  19   3   0      912.58      930.36    159.88 o 
  20   3   0       11.79      257.48    151.93 o 
  21   3   0       36.21        3.14    148.09 o 
  22   3   0     1991.19     2082.01    227.43 o 
  23   3   0      119.46      308.19    167.00 o 
  24   3   0       27.42      283.40    164.85 o 
  25   3   0       38.98      119.29    159.93 o 
  26   3   0        1.05      -89.08    138.15 o 
  27   3   0        5.02      -75.55    152.97 o 
  28   3   0     1218.34      802.74    195.09 o 
  29   3   0      521.50      454.70    184.35 o 
  30   3   0        0.21      -48.54    156.96 o 
   0   4   0      745.11      368.08    128.60 o 
   1   4   0    23281.44    21359.55    435.73 o 
   2   4   0       55.83      -17.58     90.05 o 
   3   4   0     1192.76     1381.93    178.62 o 
   4   4   0        6.80       50.45    120.39 o 
   5   4   0      383.05      231.17    132.87 o 
   6   4   0     1071.77     1362.42    195.90 o 
   7   4   0    52003.44    59685.89   5751.72 o 
   8   4   0     1205.61     1391.08    202.38 o 
   9   4   0      214.47      483.74    203.82 o 
  10   4   0      437.79      281.40    100.57 o 
  11   4   0        6.63      119.31    154.41 o 
  12   4   0       22.51      -15.64     99.57 o 
  13   4   0     3216.27     3094.23    226.42 o 
  14   4   0      797.69      888.51    166.40 o 
  15   4   0    12892.48    11631.49    405.67 o 
  16   4   0       40.84      -68.27    128.47 o 
  17   4   0       40.67      229.02    156.63 o 
  18   4   0      469.24      208.12    130.07 o 
  19   4   0      629.26      649.48    155.50 o 
  20   4   0       63.38      165.64    128.89 o 
  21   4   0      412.64     1796.57    241.66 o 
  22   4   0       11.08      -78.09    160.62 o 
  23   4   0       27.75       53.02    158.74 o 
  24   4   0       61.87      142.02    170.00 o 
  25   4   0      655.17      725.57    188.34 o 
  26   4   0        7.16      172.02    347.81 o 
  27   4   0       53.88       27.35    155.39 o 
  28   4   0        8.51       -2.79    154.84 o 
  29   4   0        3.14       97.03    152.93 o 
   0   5   0        2.55     -222.55    148.37 o 
   1   5   0      934.26      971.60    133.54 o 
   2   5   0      233.55      185.91    108.33 o 
   3   5   0    58717.98    56618.20    698.91 o 
   4   5   0     3607.17     3665.53    351.47 o 
   5   5   0     2993.05     2886.13    464.55 o 
   6   5   0      463.41      227.72    227.59 o 
   7   5   0      334.80      361.24    180.06 o 
   8   5   0        5.63     -116.16    192.30 o 
   9   5   0       48.20      206.51    160.17 o 
  10   5   0     2444.76     2782.03    205.52 o 
  11   5   0    13288.94    14242.38    649.51 o 
  12   5   0      364.94      443.20    124.82 o 
  13   5   0      115.91      -60.51    118.91 o 
  14   5   0      930.65     1375.76    197.60 o 
  15   5   0      250.19      293.28    158.74 o 
  16   5   0      110.12       87.83    154.53 o 
  17   5   0     1273.79     1214.89    207.54 o 
  18   5   0     1576.18     1808.04    189.01 o 
  19   5   0      981.85      874.95    168.31 o 
  20   5   0        0.19       39.48    131.57 o 
  21   5   0       47.20      -95.74    161.27 o 
  22   5   0       64.46      -89.02    163.93 o 
  23   5   0        5.91       39.25    158.69 o 
  24   5   0        0.64       25.22    171.88 o 
  25   5   0       42.74      103.12    168.49 o 
  26   5   0        6.13      116.98    174.16 o 
  27   5   0       32.30       17.74    162.71 o 
  28   5   0       92.56      109.75    171.13 o 
   0   6   0     6573.45     6134.88    455.18 o 
   1   6   0     9383.28     9521.82    481.83 o 
   2   6   0        1.14      -10.84    101.18 o 
   3   6   0       29.31      344.08    188.82 o 
   4   6   0        3.76        8.21    101.41 o 
   5   6   0      151.75      -12.96    227.59 o 
   6   6   0     2631.54     2797.70    325.54 o 
   7   6   0     6416.93     7102.66    958.62 o 
   8   6   0     3771.03     3157.06    446.54 o 
   9   6   0       32.31      -53.95    188.59 o 
  10   6   0     1499.80     1516.34    186.61 o 
  11   6   0      370.57      276.43    143.84 o 
  12   6   0       99.43       67.57    124.95 o 
  13   6   0      431.91      601.89    178.09 o 
  14   6   0     3411.41     4286.52    325.66 o 
  15   6   0      640.80      768.79    192.96 o 
  16   6   0      112.63      216.44    190.56 o 
  17   6   0      714.03      761.65    163.13 o 
  18   6   0       47.36       75.17    145.95 o 
  19   6   0        0.62     -116.13    150.79 o 
  20   6   0       12.37        3.78    151.97 o 
  21   6   0       28.39      401.56    165.79 o 
  22   6   0      262.92      389.46    193.40 o 
  23   6   0       60.13        2.16    227.14 o 
  24   6   0      185.14        7.77    210.77 o 
  25   6   0      253.03      293.72    208.70 o 
  26   6   0      142.07       59.85    200.04 o 
   0   7   0        3.07      319.78    260.72 o 
   1   7   0        5.82      -52.19    125.85 o 
   2   7   0      577.78      500.28    152.28 o 
   3   7   0     2521.23     1872.72    180.16 o 
   4   7   0     6867.41     6091.04    279.27 o 
   5   7   0       82.43       29.45    115.15 o 
   6   7   0      105.79       78.66    116.52 o 
   7   7   0     1043.52     1312.25    436.46 o 
   8   7   0       49.55      -42.88    140.35 o 
   9   7   0       36.30      -90.49    121.57 o 
  10   7   0     2011.09     1621.23    213.83 o 
  11   7   0       24.32     -117.40    143.19 o 
  12   7   0      451.33      454.44    147.44 o 
  13   7   0       13.23      -99.75    149.50 o 
  14   7   0       90.42       98.46    153.29 o 
  15   7   0        9.12     -108.90    154.95 o 
  16   7   0       32.46      -25.50    171.90 o 
  17   7   0       28.21      -92.99    164.25 o 
  18   7   0       89.01       63.67    178.93 o 
  19   7   0      226.76      -39.57    189.79 o 
  20   7   0        7.69       82.44    199.57 o 
  21   7   0        3.90      -89.67    189.72 o 
  22   7   0      291.64      124.08    255.44 o 
  23   7   0        4.28       89.21    214.51 o 
  24   7   0        8.60     -158.32    210.30 o 
   0   8   0     5079.70     5789.17    496.96 o 
   1   8   0       84.99      118.69    155.13 o 
   2   8   0        0.48       75.91    145.20 o 
   3   8   0       87.07      -19.85    134.98 o 
   4   8   0       14.25       76.40    248.48 o 
   5   8   0       15.25      -56.49    176.48 o 
   6   8   0     2516.37     2617.51    340.87 o 
   7   8   0       56.11      104.55    213.11 o 
   8   8   0     2467.02     2962.62    332.73 o 
   9   8   0       37.30      140.23    226.19 o 
  10   8   0       87.77     -139.57    222.49 o 
  11   8   0       72.02      -34.07    325.54 o 
  12   8   0       32.87      391.80    391.80 o 
  13   8   0       12.34      480.31    201.15 o 
  14   8   0      482.03     1048.23    266.28 o 
  15   8   0      496.52      555.75    210.54 o 
  16   8   0       40.85     -119.47    198.43 o 
  17   8   0      112.07       67.99    199.94 o 
  18   8   0      271.32      371.78    209.26 o 
  19   8   0       15.87      -70.99    185.84 o 
  20   8   0       15.51     -264.81    176.54 o 
  21   8   0        0.76      -59.07    196.15 o 
   0   9   0      109.67     -177.18    298.17 o 
   1   9   0       19.75     -117.69    187.11 o 
   2   9   0       22.74      248.33    213.89 o 
   3   9   0      897.29     1188.40    265.43 o 
   4   9   0     5025.83     6441.89    705.82 o 
   5   9   0       34.11      160.33    196.47 o 
   6   9   0      813.47      654.67    272.13 o 
   7   9   0        1.47       -2.29    188.64 o 
   8   9   0        7.72      -46.37    193.88 o 
   9   9   0       11.90        9.76    177.29 o 
  10   9   0     2376.89     2773.20    541.79 o 
  11   9   0       24.67      198.89    234.80 o 
  12   9   0      648.71      686.18    253.35 o 
  13   9   0        6.34       17.24    280.09 o 
  14   9   0       11.55       96.68    181.16 o 
  15   9   0       11.93       49.29    183.01 o 
  16   9   0       27.67      -52.41    205.73 o 
  17   9   0        3.26      -69.19    176.49 o 
   0  10   0     4636.93     6664.97    815.30 o 
   1  10   0      611.22     1154.41    314.76 o 
   2  10   0      126.45      100.01    219.74 o 
   3  10   0        2.62     -163.25    209.52 o 
   4  10   0       36.88       93.57    292.41 o 
   5  10   0        9.31       43.58    224.07 o 
   6  10   0      271.99      107.44    227.79 o 
   7  10   0     1002.14     1284.09    300.04 o 
   8  10   0      877.32      650.36    246.73 o 
   9  10   0        5.23      143.49    237.06 o 
  10  10   0      283.26      -60.50    260.72 o 
  11  10   0       11.59       50.42    204.54 o 
   2   0   1     9419.56     7903.48    345.71 o 
   4   0   1    30882.77    29134.17   1844.50 o 
   6   0   1    11273.65    10429.60   2207.49 o 
   8   0   1    42562.66    53988.88  10723.44 o 
  10   0   1     3817.11     3105.39    195.05 o 
  12   0   1      333.60      439.44    162.62 o 
  14   0   1    14824.25    12430.65    345.05 o 
  16   0   1     5183.77     3880.54    277.04 o 
  18   0   1     1886.54     1847.31    260.00 o 
  20   0   1     3664.26     3682.87    976.63 o 
  22   0   1     7445.16     8120.77   1799.84 o 
  24   0   1       32.29      416.81    207.73 o 
  26   0   1      653.96      575.33    220.00 o 
  28   0   1     1214.27     1137.82    257.00 o 
  30   0   1      132.98      -26.82    181.05 o 
  32   0   1       49.66      -14.40    279.45 o 
   1   1   1     7859.82     9105.09    262.16 o 
   2   1   1     6543.10     5745.88    213.19 o 
   3   1   1     9247.34     8268.72    151.61 o 
   4   1   1   121607.70   115251.74   3483.07 o 
   5   1   1     5537.29     4513.85    147.63 o 
   6   1   1     1872.29     1907.12    125.84 o 
   7   1   1     7617.33     7656.63    252.11 o 
   8   1   1      104.83       54.79     81.50 o 
   9   1   1      859.06      638.94    105.38 o 
  10   1   1    26178.69    24543.28    697.84 o 
  11   1   1     8695.70     8263.60    353.50 o 
  12   1   1     1733.22     1654.39    138.48 o 
  13   1   1     2406.67     2316.18    156.59 o 
  14   1   1     2381.71     2473.70    163.79 o 
  15   1   1     4616.35     5336.58    618.33 o 
  16   1   1     1109.92     1247.53    142.28 o 
  17   1   1      463.93      517.80     98.12 o 
  18   1   1    13451.47    11744.32    334.26 o 
  19   1   1      925.29     1163.32    161.88 o 
  20   1   1       67.39      464.72    186.70 o 
  21   1   1     1016.66     1116.08    180.41 o 
  22   1   1      738.82      829.91    211.57 o 
  23   1   1       52.13      118.95    152.47 o 
  24   1   1     1265.59     1132.64    199.82 o 
  25   1   1     1014.53     1066.20    197.82 o 
  26   1   1     1725.83     1542.71    211.53 o 
  27   1   1       39.60      282.06    152.70 o 
  28   1   1      150.25       58.53    148.08 o 
  29   1   1       13.58        2.23    155.69 o 
  30   1   1      341.68      185.16    164.14 o 
  31   1   1        8.33       -3.76    153.16 o 
  32   1   1      237.97      323.85    189.05 o 
   1   2   1    23098.46    28245.75   1263.27 o 
   2   2   1     2790.38     2594.94    145.56 o 
   3   2   1      635.14      665.50    104.59 o 
   4   2   1       41.23        2.82    102.40 o 
   5   2   1      872.46      806.56    118.01 o 
   6   2   1    25293.84    27263.88   2132.28 o 
   7   2   1     3695.59     3795.60    166.15 o 
   8   2   1     1032.59     1391.21    299.86 o 
   9   2   1     1416.23     1706.71    136.23 o 
  10   2   1     2579.46     2164.76    153.86 o 
  11   2   1     6456.96     6724.60    234.73 o 
  12   2   1      831.97     1063.33     84.61 o 
  13   2   1      828.91      618.66    128.88 o 
  14   2   1    10091.26     9028.32    466.40 o 
  15   2   1     7823.42     9527.43   1158.16 o 
  16   2   1     1992.36     2110.86    198.92 o 
  17   2   1      257.28      131.86    160.75 o 
  18   2   1      671.47      663.51    166.06 o 
  19   2   1     5358.47     4480.17    298.69 o 
  20   2   1      910.30     1552.46    209.72 o 
  21   2   1     1438.64     1568.76    209.14 o 
  22   2   1     2634.53     3218.06    523.22 o 
  23   2   1      432.58      449.84    164.90 o 
  24   2   1      667.55      789.67    194.27 o 
  25   2   1      709.13      876.03    192.53 o 
  26   2   1      771.13      530.73    174.51 o 
  27   2   1      452.11      360.25    177.94 o 
  28   2   1      413.99      438.39    182.35 o 
  29   2   1      327.42      360.03    167.95 o 
  30   2   1      290.93      229.32    156.36 o 
  31   2   1        6.80        7.63    151.68 o 
   1   3   1      787.42     1078.90    188.70 o 
   2   3   1     3484.39     3881.03    191.11 o 
   3   3   1     6664.94     5695.20    399.73 o 
   4   3   1     2000.95     1914.03    150.14 o 
   5   3   1    26126.07    24736.98    479.02 o 
   6   3   1     2178.89     2217.10    189.72 o 
   7   3   1     2718.30     2764.69    195.43 o 
   8   3   1     1009.38     1281.02    186.97 o 
   9   3   1     6963.61     5518.48    259.76 o 
  10   3   1     6472.58     6962.74    553.32 o 
  11   3   1     6379.96     7167.00    288.41 o 
  12   3   1     7895.92    11281.83   1114.67 o 
  13   3   1      560.88     1252.67    369.04 o 
  14   3   1      710.01      704.99    102.09 o 
  15   3   1     1024.62     1284.66    181.59 o 
  16   3   1      220.35      245.07    146.33 o 
  17   3   1     4268.80     3717.30    252.56 o 
  18   3   1     1482.47     1072.90    236.25 o 
  19   3   1     3391.75     3573.22    293.81 o 
  20   3   1       39.11      158.46    153.15 o 
  21   3   1      741.65      808.24    262.14 o 
  22   3   1     1020.14     1311.77    215.07 o 
  23   3   1     1521.65     1394.30    203.52 o 
  24   3   1      178.70      213.35    167.90 o 
  25   3   1     1384.41     1262.42    205.90 o 
  26   3   1       34.41      108.20    151.94 o 
  27   3   1       34.46       14.72    148.72 o 
  28   3   1       11.06       33.85    152.84 o 
  29   3   1       34.10      140.20    161.54 o 
  30   3   1       28.17      -40.93    155.56 o 
   1   4   1    23369.13    24971.54   3512.62 o 
   2   4   1      703.29      664.05    194.46 o 
   3   4   1      145.59      104.63    116.69 o 
   4   4   1      240.45      152.86    131.20 o 
   5   4   1     2339.65     2542.21    204.39 o 
   6   4   1     2268.44     2548.70    202.33 o 
   7   4   1     5820.45     5622.84    288.99 o 
   8   4   1      185.88      187.92    154.49 o 
   9   4   1    11594.42    12116.27    718.95 o 
  10   4   1      870.09     1244.00    160.93 o 
  11   4   1     3166.05     3018.04    217.70 o 
  12   4   1      145.08      146.34    132.39 o 
  13   4   1    14861.51    17007.49   1525.68 o 
  14   4   1      188.38      256.86    143.75 o 
  15   4   1     8061.52    10684.36   1411.59 o 
  16   4   1        2.86      160.92    144.32 o 
  17   4   1     1183.99     1379.04    197.04 o 
  18   4   1      187.65      119.59    156.28 o 
  19   4   1      723.47      684.04    182.19 o 
  20   4   1      174.29      335.14    162.40 o 
  21   4   1     3766.32     4314.47    307.33 o 
  22   4   1       19.57      253.41    171.70 o 
  23   4   1      707.78      761.71    198.98 o 
  24   4   1        7.23     -108.00    142.02 o 
  25   4   1      187.81       61.37    160.44 o 
  26   4   1       17.13       86.29    168.71 o 
  27   4   1      745.51      827.57    200.78 o 
  28   4   1       11.77      101.81    150.11 o 
  29   4   1      826.72     1387.78    436.77 o 
   1   5   1      383.84      134.50    105.39 o 
   2   5   1      398.93      -11.64    110.52 o 
   3   5   1    13411.39    17213.54   1592.30 o 
   4   5   1       84.58       86.05    154.01 o 
   5   5   1    15326.68    15794.95    937.73 o 
   6   5   1      848.16      891.67    174.70 o 
   7   5   1     1713.60     1737.56    218.23 o 
   8   5   1      114.89      -32.32    196.62 o 
   9   5   1     4415.17     3875.45    439.34 o 
  10   5   1     1871.87     1957.94    296.01 o 
  11   5   1     2463.97     2973.91    230.00 o 
  12   5   1      367.46      499.47    124.47 o 
  13   5   1      591.05      680.09    171.79 o 
  14   5   1      676.37      845.94    185.20 o 
  15   5   1       97.97      285.19    163.45 o 
  16   5   1      160.66       83.25    155.77 o 
  17   5   1     4311.45     4700.14    304.91 o 
  18   5   1      999.13      949.84    192.63 o 
  19   5   1     2739.47     2758.75    260.56 o 
  20   5   1       28.28      210.16    157.26 o 
  21   5   1      316.89      405.84    181.02 o 
  22   5   1       19.74      -40.09    163.66 o 
  23   5   1      524.85      893.18    207.59 o 
  24   5   1      223.75      119.43    166.22 o 
  25   5   1     1643.68     1873.34    258.56 o 
  26   5   1      236.10      172.55    212.27 o 
  27   5   1       86.13       15.18    167.62 o 
  28   5   1       43.51      -56.55    182.92 o 
   1   6   1     8636.65     9824.33   1537.68 o 
   2   6   1     1808.59     1697.10    162.65 o 
   3   6   1     1401.90     1417.00    156.74 o 
   4   6   1       95.68       70.42    117.44 o 
   5   6   1      364.50      329.86    265.04 o 
   6   6   1     2919.66     2975.52    298.17 o 
   7   6   1      757.16      611.95    165.39 o 
   8   6   1      475.20      403.70    183.23 o 
   9   6   1      863.46     1370.48    485.43 o 
  10   6   1      453.68      193.73    170.27 o 
  11   6   1       49.11       24.35    164.68 o 
  12   6   1      125.72       84.44    117.84 o 
  13   6   1     2133.80     2386.97    299.15 o 
  14   6   1     2186.86     2308.31    241.19 o 
  15   6   1      682.07     1043.60    203.80 o 
  16   6   1      191.76      236.95    175.20 o 
  17   6   1      856.96      845.63    196.07 o 
  18   6   1      175.31      -36.92    168.92 o 
  19   6   1       70.78      169.00    180.45 o 
  20   6   1       43.06      322.61    156.38 o 
  21   6   1      924.75      685.43    197.88 o 
  22   6   1      580.93      514.28    373.80 o 
  23   6   1      171.68      219.56    279.45 o 
  24   6   1        0.05     -118.97    254.24 o 
  25   6   1       75.20     -126.08    198.73 o 
  26   6   1       48.06      -80.00    187.85 o 
   1   7   1     1412.37     1304.01    193.78 o 
   2   7   1     3356.87     2543.42    236.97 o 
   3   7   1      583.90      733.78    140.69 o 
   4   7   1      140.51      107.35    114.97 o 
   5   7   1     2681.45     2572.67    207.46 o 
   6   7   1      268.61      177.58    124.94 o 
   7   7   1     1962.30     2280.23    505.60 o 
   8   7   1       15.98       27.48    185.10 o 
   9   7   1      135.92       23.61    150.56 o 
  10   7   1     1528.72     1361.78    191.08 o 
  11   7   1       59.50      -80.66    134.31 o 
  12   7   1      357.82      452.48    154.40 o 
  13   7   1      221.87      183.38    221.87 o 
  14   7   1      447.69      146.45    234.16 o 
  15   7   1       37.22       58.02    238.37 o 
  16   7   1       89.88       69.07    229.74 o 
  17   7   1      219.40      537.16    512.80 o 
  18   7   1      140.39      240.14    180.66 o 
  19   7   1      341.00       85.32    183.15 o 
  20   7   1       71.73      -24.43    189.68 o 
  21   7   1      112.95      328.00    194.16 o 
  22   7   1       61.35       82.95    222.89 o 
  23   7   1       19.65     -144.09    218.99 o 
  24   7   1      505.49      537.85    285.93 o 
   1   8   1       86.62      151.96    137.29 o 
   2   8   1     1537.69     1225.09    203.52 o 
   3   8   1      969.75      777.84    183.62 o 
   4   8   1      146.42      212.96    146.54 o 
   5   8   1       73.46      162.63    123.69 o 
   6   8   1     3869.14     3890.68    251.02 o 
   7   8   1       37.71      -79.42    167.89 o 
   8   8   1     1638.54     2381.00    320.30 o 
   9   8   1      202.25      -23.19    226.09 o 
  10   8   1       99.95     -219.49    200.98 o 
  11   8   1        4.53      -14.43    218.74 o 
  12   8   1       68.55     -473.91    351.47 o 
  13   8   1       15.80       26.45    303.94 o 
  14   8   1      681.34      697.19    366.59 o 
  15   8   1      753.86      987.52    303.94 o 
  16   8   1      465.31      737.48    213.20 o 
  17   8   1        8.80      -15.29    165.53 o 
  18   8   1      199.39      228.32    196.60 o 
  19   8   1      142.85      143.83    206.36 o 
  20   8   1      492.99      704.23    242.70 o 
  21   8   1       20.45      -47.86    198.21 o 
   2   9   1      880.23      774.96    286.65 o 
   3   9   1      190.20       84.99    257.84 o 
   4   9   1      548.07      681.23    225.57 o 
   5   9   1      311.65      346.96    229.29 o 
   6   9   1      370.75      317.67    282.95 o 
   7   9   1       47.95      179.45    248.34 o 
   8   9   1       75.61     -242.40    230.47 o 
   9   9   1        1.48     -248.28    227.28 o 
  10   9   1     1883.68     2459.41    356.97 o 
  11   9   1       42.13      234.79    352.91 o 
  12   9   1     2271.96     2343.79    604.99 o 
  13   9   1       53.02        5.59    191.49 o 
  14   9   1      170.85       94.38    168.29 o 
  15   9   1       62.02       67.45    186.73 o 
  16   9   1      190.03      146.88    193.64 o 
  17   9   1       68.18       81.59    187.25 o 
   1  10   1      446.02      726.01    268.85 o 
   2  10   1       96.51      182.71    206.94 o 
   3  10   1      220.03      232.84    212.04 o 
   4  10   1       42.59      142.75    212.86 o 
   5  10   1       14.50       20.09    202.39 o 
   6  10   1      744.24      880.94    754.08 o 
   7  10   1       48.13      -50.70    184.57 o 
   8  10   1      487.99      354.95    237.89 o 
   9  10   1      206.03       42.93    209.52 o 
  10  10   1        4.41      105.15    224.71 o 
  11  10   1       27.64      -72.02    188.70 o 
   2   0   2    30000.23    27459.32    400.45 o 
   4   0   2    18933.86    17254.05    379.56 o 
   6   0   2     8762.50     8109.22    243.43 o 
   8   0   2     3282.68     2473.13    183.20 o 
  10   0   2     7051.35     6582.82    270.25 o 
  12   0   2    10226.33    10819.85    695.02 o 
  14   0   2      575.76      603.68    154.27 o 
  16   0   2     6855.79     7220.15    460.22 o 
  18   0   2      302.50      131.41    173.04 o 
  20   0   2     7324.43     7826.58    416.03 o 
  22   0   2     2654.81     2326.77    289.74 o 
  24   0   2     1423.86     1839.38    270.25 o 
  26   0   2     1023.89     1178.18    258.20 o 
  28   0   2      306.42      444.92    213.69 o 
  30   0   2      385.47      157.01    292.41 o 
  32   0   2        0.56       90.75    278.01 o 
   1   1   2    31777.29    32399.01    654.68 o 
   2   1   2     8084.89     7471.62    267.92 o 
   3   1   2     2511.14     2298.67    109.39 o 
   4   1   2    11803.40    10791.67    243.05 o 
   5   1   2      820.64      584.05     91.26 o 
   6   1   2    30107.38    25330.39    665.78 o 
   7   1   2       71.43       36.77    110.86 o 
   8   1   2      828.44      445.17     96.19 o 
   9   1   2     5104.44     4859.53    187.61 o 
  10   1   2     9249.83     9355.06    316.25 o 
  11   1   2     1476.81     1337.32    142.00 o 
  12   1   2      114.17      392.30    121.66 o 
  13   1   2     1398.56     1500.11    156.80 o 
  14   1   2      371.32      403.45    122.17 o 
  15   1   2     5955.26     5892.80    260.59 o 
  16   1   2     7050.70     6836.62    595.91 o 
  17   1   2      465.39      641.33    155.50 o 
  18   1   2      457.30      699.52    161.26 o 
  19   1   2     5637.01     4941.13    273.48 o 
  20   1   2     5804.26     6253.70    316.07 o 
  21   1   2       48.41      184.01    153.89 o 
  22   1   2     1141.09     1362.07    199.81 o 
  23   1   2      455.10      242.91    158.76 o 
  24   1   2     1112.87     1214.72    194.63 o 
  25   1   2      121.41      163.60    151.26 o 
  26   1   2     1787.92     1907.36    227.45 o 
  27   1   2      227.77      218.13    153.29 o 
  28   1   2      145.24       96.04    152.04 o 
  29   1   2       11.52      -70.59    144.90 o 
  30   1   2      325.35      133.71    157.91 o 
  31   1   2       30.93       80.23    164.79 o 
   0   2   2       50.00     -156.46    104.31 o 
   1   2   2     6833.52     6552.28    230.42 o 
   2   2   2     8017.14    10849.82   1140.84 o 
   3   2   2     1049.21     1324.81    159.17 o 
   4   2   2      509.45      400.36     98.89 o 
   5   2   2      535.65      559.80    103.92 o 
   6   2   2    17993.01    16453.66    627.62 o 
   7   2   2      450.67      458.62     94.98 o 
   8   2   2       61.43      109.72     91.26 o 
   9   2   2    14886.34    17001.59    549.69 o 
  10   2   2     2209.39     2287.38    153.09 o 
  11   2   2      425.47      441.16    116.36 o 
  12   2   2      799.17     1443.10    151.08 o 
  13   2   2     1149.98      773.71    137.58 o 
  14   2   2      394.66      511.63    130.97 o 
  15   2   2     8519.14     8139.81    306.05 o 
  16   2   2     2254.71     2414.54    233.67 o 
  17   2   2     1508.59     1702.31    194.86 o 
  18   2   2      241.66      245.02    152.57 o 
  19   2   2    17581.48    17739.32    832.80 o 
  20   2   2     4013.42     4040.53    270.50 o 
  21   2   2      141.14      462.41    155.07 o 
  22   2   2     1234.23     1035.35    195.82 o 
  23   2   2     2925.23     2405.52    241.05 o 
  24   2   2      894.91      888.51    272.35 o 
  25   2   2       62.31       60.07    147.40 o 
  26   2   2      322.20      249.56    165.82 o 
  27   2   2      779.57      478.48    181.62 o 
  28   2   2      163.78      406.06    173.42 o 
  29   2   2       80.33       95.63    160.48 o 
  30   2   2      584.95      575.25    189.91 o 
  31   2   2       61.07       44.44    155.49 o 
   0   3   2     1103.87     1131.03    131.29 o 
   1   3   2      478.84      873.11    141.16 o 
   2   3   2     3342.10     3117.56    327.70 o 
   3   3   2     1656.16     1897.18    154.36 o 
   4   3   2      114.66      109.87     92.24 o 
   5   3   2    24101.10    30450.73   3861.13 o 
   6   3   2     5270.51     5725.44    245.00 o 
   7   3   2       72.31      221.63    130.18 o 
   8   3   2      749.72      963.28    121.87 o 
   9   3   2    33788.09    37815.62   2242.05 o 
  10   3   2     1074.08     1061.26    142.12 o 
  11   3   2      480.07      459.40    129.43 o 
  12   3   2      165.67     1443.93    321.22 o 
  13   3   2    19350.20    19958.70   1468.12 o 
  14   3   2      128.34       39.06     87.89 o 
  15   3   2     1471.71     1601.03    300.63 o 
  16   3   2     1030.29     1058.88    170.35 o 
  17   3   2     5211.81     5508.93    288.87 o 
  18   3   2      293.97      192.18    154.26 o 
  19   3   2     7356.19     7389.39    513.38 o 
  20   3   2      959.66      869.56    186.89 o 
  21   3   2      258.64      591.65    184.39 o 
  22   3   2      407.10      500.22    171.83 o 
  23   3   2     7322.30     7863.29    670.18 o 
  24   3   2      567.45      476.98    165.52 o 
  25   3   2       23.44       13.85    152.07 o 
  26   3   2      124.66      275.99    165.95 o 
  27   3   2      671.43      610.63    185.01 o 
  28   3   2       41.19       31.00    155.73 o 
  29   3   2       41.98      -41.05    153.16 o 
  30   3   2      247.72      312.53    178.87 o 
   0   4   2      118.09      -75.99    116.06 o 
   1   4   2    11620.09    11930.41    302.67 o 
   2   4   2     1996.78     3098.41    319.78 o 
   3   4   2     2987.30     3044.06    202.42 o 
   4   4   2      140.66        9.51    105.77 o 
   5   4   2    15648.74    17039.38    523.60 o 
   6   4   2      412.22      440.27    123.85 o 
   7   4   2      197.99      251.63    131.85 o 
   8   4   2      538.59      782.71    228.31 o 
   9   4   2    45730.80    54387.49   6395.40 o 
  10   4   2       32.74      108.38    109.79 o 
  11   4   2     1882.47     1801.55    172.49 o 
  12   4   2        9.68      248.30    129.05 o 
  13   4   2    24472.49    25555.45    619.86 o 
  14   4   2      180.70      198.66    143.80 o 
  15   4   2     1638.77     1921.05    198.88 o 
  16   4   2      196.16      259.78    152.66 o 
  17   4   2     4570.98     5479.60    541.16 o 
  18   4   2      108.41      121.49    162.26 o 
  19   4   2     3620.53     3743.85    276.99 o 
  20   4   2      778.44     1050.26    200.40 o 
  21   4   2      555.19      812.08    194.52 o 
  22   4   2       78.20       10.04    155.07 o 
  23   4   2     2488.78     2882.00    340.46 o 
  24   4   2       21.52       37.88    163.77 o 
  25   4   2       15.83       33.66    149.99 o 
  26   4   2        0.26        0.85    156.48 o 
  27   4   2     1159.34     1096.15    213.21 o 
  28   4   2        2.14     -107.05    145.12 o 
  29   4   2      192.74      357.69    183.09 o 
   0   5   2      351.55      185.03    148.20 o 
   1   5   2     4485.75     3764.94    209.01 o 
   2   5   2     1027.76      365.53    124.21 o 
   3   5   2     2204.60     2183.72    314.02 o 
   4   5   2      315.61      148.37    190.14 o 
   5   5   2    16733.68    20018.21   1929.48 o 
   6   5   2     2374.27     2472.60    443.66 o 
   7   5   2        0.56      -79.48    137.01 o 
   8   5   2       13.53       23.21    140.04 o 
   9   5   2    12968.94    12012.42    666.93 o 
  10   5   2      623.44      670.78    154.84 o 
  11   5   2      175.01      171.36    136.97 o 
  12   5   2      238.57      380.25    146.82 o 
  13   5   2    16956.65    17931.03    539.90 o 
  14   5   2       47.45      100.15    149.14 o 
  15   5   2      915.40      964.27    186.61 o 
  16   5   2      346.76      373.53    162.69 o 
  17   5   2     1720.68     1759.93    222.08 o 
  18   5   2       91.24       69.67    149.20 o 
  19   5   2     1378.55     2106.42    316.88 o 
  20   5   2       44.80        3.13    150.95 o 
  21   5   2      333.61      385.91    177.21 o 
  22   5   2       77.78      210.46    159.52 o 
  23   5   2     2224.45     2302.83    261.18 o 
  24   5   2      292.94      294.78    183.32 o 
  25   5   2       39.65       99.20    178.03 o 
  26   5   2      117.85       66.47    191.78 o 
  27   5   2      520.42      242.50    211.86 o 
  28   5   2       33.90       65.06    184.13 o 
   0   6   2      246.22      373.08    195.90 o 
   1   6   2     2472.23     1992.70    174.79 o 
   2   6   2     5736.87     5101.20    644.54 o 
   3   6   2      380.96      175.07    117.15 o 
   4   6   2       53.73      317.91    139.98 o 
   5   6   2     2745.76     2245.66    370.20 o 
   6   6   2     2596.05     2460.20    237.41 o 
   7   6   2       31.43      -64.91    129.58 o 
   8   6   2       61.10     -104.18    159.58 o 
   9   6   2    10318.98    11924.99   1544.16 o 
  10   6   2     1208.02     1281.96    221.56 o 
  11   6   2      175.94      280.50    146.78 o 
  12   6   2     1850.54     1945.73    216.13 o 
  13   6   2     4636.08     4398.85    391.74 o 
  14   6   2       28.55       87.80    165.02 o 
  15   6   2      200.35      270.10    172.77 o 
  16   6   2      856.22     1097.23    202.55 o 
  17   6   2     1235.20     1379.75    216.29 o 
  18   6   2       83.66      180.70    182.51 o 
  19   6   2      617.31      426.89    241.20 o 
  20   6   2      663.95      552.85    256.40 o 
  21   6   2      137.60     -190.06    177.72 o 
  22   6   2       63.20      -46.80    210.48 o 
  23   6   2      915.56      535.21    254.63 o 
  24   6   2      213.97      119.29    220.37 o 
  25   6   2       19.25       10.67    198.84 o 
  26   6   2      147.52      178.00    210.76 o 
   0   7   2       82.01       83.55    188.70 o 
   1   7   2      251.09      229.90    152.95 o 
   2   7   2     3459.68     3242.80    354.38 o 
   3   7   2       21.72      112.90    114.85 o 
   4   7   2      309.55       60.67    117.93 o 
   5   7   2     2059.93     1765.57    237.90 o 
   6   7   2     2759.42     2045.81    213.30 o 
   7   7   2       85.85     -201.66    231.91 o 
   8   7   2      598.34      771.94    217.09 o 
   9   7   2     1128.69     1493.52    238.87 o 
  10   7   2      431.46     1006.88    397.56 o 
  11   7   2        6.99     -399.00    308.26 o 
  12   7   2     1938.70     2461.03    324.26 o 
  13   7   2     1126.86     1104.29    270.39 o 
  14   7   2       51.53      -36.60    223.85 o 
  15   7   2      174.62      109.11    355.79 o 
  16   7   2     2182.56     2325.92    327.71 o 
  17   7   2       76.94       80.51    211.50 o 
  18   7   2       13.98     -108.95    219.85 o 
  19   7   2     1168.92     1163.57    294.81 o 
  20   7   2      799.82      936.90    290.69 o 
  21   7   2        4.27      -32.90    170.47 o 
  22   7   2       92.68      -44.76    218.39 o 
  23   7   2      124.37        9.35    232.71 o 
  24   7   2      402.19      191.65    211.36 o 
   0   8   2       16.58     -113.80    236.23 o 
   1   8   2      121.26     -111.03    136.20 o 
   2   8   2     2925.89     2316.57    625.16 o 
   3   8   2       69.59       56.86    136.68 o 
   4   8   2       23.28       26.30    117.92 o 
   5   8   2      265.84      297.61    135.65 o 
   6   8   2     2028.63     1473.25    186.47 o 
   7   8   2       27.57     -115.10    117.41 o 
   8   8   2       79.84      -25.93    141.55 o 
   9   8   2      579.99      829.70    416.29 o 
  10   8   2      785.73      825.38    416.29 o 
  11   8   2      110.94      219.99    224.64 o 
  12   8   2      937.03      956.46    396.12 o 
  13   8   2       17.31      211.98    273.69 o 
  14   8   2      147.31      110.05    265.84 o 
  15   8   2      385.18      404.90    286.18 o 
  16   8   2     2949.34     3529.05    415.53 o 
  17   8   2       15.49     -348.09    232.06 o 
  18   8   2        7.27      148.76    254.63 o 
  19   8   2      212.24      317.92    211.34 o 
  20   8   2     1222.69     1300.12    246.71 o 
  21   8   2       38.97      183.31    233.01 o 
   0   9   2      150.43     -102.27    193.02 o 
   1   9   2       32.66       20.43    156.35 o 
   2   9   2     1031.37      592.03    288.09 o 
   3   9   2       94.37     -292.41    216.07 o 
   4   9   2       42.27       -1.44    279.45 o 
   5   9   2      239.01      171.41    302.49 o 
   6   9   2     1292.38     1015.52    339.95 o 
   7   9   2       38.10     -125.32    460.94 o 
   8   9   2      132.90      198.19    272.12 o 
   9   9   2       39.13      -79.88    234.59 o 
  10   9   2      519.47      624.83    295.59 o 
  11   9   2       23.81      -15.84    393.24 o 
  12   9   2     1408.10     2297.52    547.37 o 
  13   9   2       40.75      -80.56    264.17 o 
  14   9   2       64.81      118.93    332.74 o 
  15   9   2       30.73      439.98    303.45 o 
  16   9   2     1517.12     1196.87    302.56 o 
  17   9   2      177.29      -27.26    216.92 o 
   2  10   2      339.35      331.30    290.97 o 
   3  10   2       45.92     -141.16    308.26 o 
   4  10   2      123.68      168.53    295.29 o 
   5  10   2       51.10      -60.50    350.03 o 
   6  10   2      302.44      481.11    365.87 o 
   7  10   2        0.48      -87.87    322.66 o 
   8  10   2      209.09      458.06    427.81 o 
   9  10   2      123.47       34.57    396.12 o 
  10  10   2      272.64      441.60    207.28 o 
  11  10   2       14.69      -34.12    187.16 o 
   2   0   3    15719.65    13687.16    283.77 o 
   4   0   3   120108.98   119857.68   1598.18 o 
   6   0   3    14687.63    12725.27    285.70 o 
   8   0   3     3918.71     5260.56    776.40 o 
  10   0   3    16492.77    15066.41    391.51 o 
  12   0   3    27447.72    24458.18    585.54 o 
  14   0   3     1645.71     1571.29    192.97 o 
  16   0   3      242.49      -14.04    147.05 o 
  18   0   3     9744.85     9518.26    773.52 o 
  20   0   3     1352.67      966.10    231.34 o 
  22   0   3      561.33      989.36    225.32 o 
  24   0   3     5540.19     5659.75    684.93 o 
  26   0   3      927.44      934.23    226.54 o 
  28   0   3      535.75      352.91    283.77 o 
  30   0   3      318.57      236.23    285.21 o 
  32   0   3      317.91      384.60    326.98 o 
   1   1   3    41534.80    41234.74    466.47 o 
   2   1   3     8293.64     6289.01    278.01 o 
   3   1   3     4950.04     5115.06    121.21 o 
   4   1   3     9376.12     8343.44    184.44 o 
   5   1   3     1112.05      977.92     98.23 o 
   6   1   3    35113.05    35094.64   2123.56 o 
   7   1   3     8383.09     8442.95    209.55 o 
   8   1   3    11160.19    11797.75   1103.54 o 
   9   1   3     1958.96     2010.02    132.83 o 
  10   1   3     4923.81     4782.81    198.72 o 
  11   1   3     2835.69     2318.86    182.26 o 
  12   1   3      863.52      969.06    183.59 o 
  13   1   3     1217.51     1321.90    142.00 o 
  14   1   3     8390.11     7748.85    283.64 o 
  15   1   3     4249.34     4603.59    472.59 o 
  16   1   3     8214.26     7303.48    290.43 o 
  17   1   3      646.20      954.73    226.05 o 
  18   1   3     2634.63     2938.83    224.16 o 
  19   1   3      421.65      545.60    162.44 o 
  20   1   3     1301.33     1930.63    330.59 o 
  21   1   3      734.22      727.29    172.54 o 
  22   1   3     3480.01     3830.37    612.54 o 
  23   1   3        7.80       27.67    147.10 o 
  24   1   3       72.20       84.43    148.00 o 
  25   1   3     1066.89     1074.66    194.31 o 
  26   1   3      203.62      354.47    172.18 o 
  27   1   3      260.17      238.42    170.42 o 
  28   1   3      670.08      555.27    181.10 o 
  29   1   3       46.82      134.48    152.53 o 
  30   1   3      134.14       58.70    156.37 o 
  31   1   3       32.21      -80.34    156.64 o 
   1   2   3    22013.43    21739.92    402.62 o 
   2   2   3     3068.52     2636.19    132.16 o 
   3   2   3     4669.87     3990.16    542.33 o 
   4   2   3      243.07       89.84     81.81 o 
   5   2   3     2539.12     2645.06    201.58 o 
   6   2   3     2482.38     3627.32    515.66 o 
   7   2   3      898.53      897.42    104.01 o 
   8   2   3       18.33      210.21    143.59 o 
   9   2   3     1516.77     1245.18    127.83 o 
  10   2   3     8873.78     8923.09    923.37 o 
  11   2   3     5244.61     5927.80    229.69 o 
  12   2   3     5761.11     5207.01    227.05 o 
  13   2   3      644.22      905.12    138.23 o 
  14   2   3     2719.42     2532.11    193.85 o 
  15   2   3     3261.84     3111.86    336.24 o 
  16   2   3      118.52       76.10    136.06 o 
  17   2   3     1380.87     1404.38    186.57 o 
  18   2   3     2807.84     2387.70    218.35 o 
  19   2   3     2693.12     2725.24    222.44 o 
  20   2   3        6.43      252.98    159.08 o 
  21   2   3      558.88      547.12    175.72 o 
  22   2   3      258.94      297.91    150.24 o 
  23   2   3      322.98      447.12    169.83 o 
  24   2   3      464.47      248.60    156.13 o 
  25   2   3      522.75      525.22    178.54 o 
  26   2   3      314.70      247.45    163.63 o 
  27   2   3       43.88      184.06    166.62 o 
  28   2   3      415.03      577.76    182.29 o 
  29   2   3        6.26      -57.06    155.45 o 
  30   2   3      340.08      254.19    183.31 o 
  31   2   3      210.57      395.25    272.77 o 
   1   3   3     1001.46      677.51    123.05 o 
   2   3   3     3306.65     2553.92    260.72 o 
   3   3   3      557.98      777.07    122.28 o 
   4   3   3      632.95      611.35    108.44 o 
   5   3   3     4667.71     5093.32    218.10 o 
   6   3   3     6754.19     8972.39   1406.60 o 
   7   3   3     7248.56     7384.04    279.35 o 
   8   3   3      606.71      370.11     98.86 o 
   9   3   3     4688.05     4143.70    191.40 o 
  10   3   3     1204.05     1196.48    140.39 o 
  11   3   3      361.20      628.56    132.97 o 
  12   3   3     4074.31     4720.72    229.41 o 
  13   3   3     5935.33     7950.82   1446.79 o 
  14   3   3     2322.50     2093.09    186.35 o 
  15   3   3     3899.62     4617.15    402.11 o 
  16   3   3     1404.52     1339.68    177.92 o 
  17   3   3       19.93       63.30    133.19 o 
  18   3   3      125.16      174.57    135.10 o 
  19   3   3      672.53      622.50    199.57 o 
  20   3   3      217.87      291.12    156.84 o 
  21   3   3     1624.33     1461.88    315.03 o 
  22   3   3      530.27      801.43    182.43 o 
  23   3   3      867.22      957.47    187.32 o 
  24   3   3      309.36      381.07    171.69 o 
  25   3   3      178.47      185.97    159.17 o 
  26   3   3      303.20      302.48    196.24 o 
  27   3   3      500.83      571.64    355.76 o 
  28   3   3      214.83       91.98    159.01 o 
  29   3   3      516.99      656.33    194.29 o 
  30   3   3      193.40      143.45    170.29 o 
   1   4   3      689.81      843.75    102.06 o 
   2   4   3     1337.68     1366.99    257.84 o 
   3   4   3    22351.86    28865.20    878.67 o 
   4   4   3      329.93      217.22    118.90 o 
   5   4   3    10005.99    10422.62    345.40 o 
   6   4   3      152.62      318.66    130.83 o 
   7   4   3      886.76      977.74    159.34 o 
   8   4   3      405.39      223.74    145.49 o 
   9   4   3    13092.53    13731.50    849.74 o 
  10   4   3      688.25     1105.66    299.99 o 
  11   4   3     2638.15     2523.31    189.46 o 
  12   4   3      860.86      833.03    145.99 o 
  13   4   3      374.47      888.66    242.73 o 
  14   4   3      338.83      412.71    145.37 o 
  15   4   3      458.16      455.91    142.50 o 
  16   4   3      182.58      129.22    141.04 o 
  17   4   3     5847.07     6746.00    781.48 o 
  18   4   3       34.82      143.16    146.12 o 
  19   4   3     4478.96     4383.37    294.63 o 
  20   4   3      385.93      798.71    185.72 o 
  21   4   3      320.39      264.16    169.24 o 
  22   4   3      119.68      267.21    169.59 o 
  23   4   3      643.84      821.64    200.04 o 
  24   4   3       37.59      279.39    171.38 o 
  25   4   3     1589.95     1654.13    230.72 o 
  26   4   3       15.36       97.04    162.80 o 
  27   4   3      114.45      185.17    160.17 o 
  28   4   3       86.73       84.42    177.82 o 
  29   4   3        1.37       36.57    162.39 o 
   1   5   3    15374.08    17205.97   1294.63 o 
   2   5   3      131.53     -163.80    109.20 o 
   3   5   3     1321.07      826.82    265.04 o 
   4   5   3      452.54      368.76    200.22 o 
   5   5   3     1205.95     1412.90    180.27 o 
   6   5   3     2780.02     3107.43    448.70 o 
   7   5   3     3555.70     3830.86    271.32 o 
   8   5   3     1348.99     1176.88    179.24 o 
   9   5   3     4467.69     4791.31    455.18 o 
  10   5   3      281.54      120.21    130.21 o 
  11   5   3      245.03      303.21    135.14 o 
  12   5   3       81.09       56.79    132.23 o 
  13   5   3     9630.35    12991.71   2232.26 o 
  14   5   3     1496.05     1391.66    199.83 o 
  15   5   3     2782.12     3470.13    330.03 o 
  16   5   3       11.75      146.92    170.77 o 
  17   5   3       62.40      193.48    160.08 o 
  18   5   3      977.44      951.76    192.30 o 
  19   5   3      152.95      175.61    156.96 o 
  20   5   3       10.55      151.87    161.40 o 
  21   5   3     2432.30     2192.89    251.77 o 
  22   5   3      608.11      780.37    200.33 o 
  23   5   3      935.28      734.42    199.42 o 
  24   5   3       61.59       39.50    204.72 o 
  25   5   3      206.67      452.66    223.91 o 
  26   5   3       16.07      -21.44    196.17 o 
  27   5   3      354.80       25.44    204.17 o 
  28   5   3       30.68      -74.20    177.80 o 
   1   6   3      157.91      115.33    119.94 o 
   2   6   3     4249.56     3908.81    223.03 o 
   3   6   3     3843.17     3611.12    369.37 o 
   4   6   3     1393.88     1430.39    259.74 o 
   5   6   3     3181.80     2716.69    384.60 o 
   6   6   3      121.81       10.08    198.78 o 
   7   6   3      748.85      693.08    175.32 o 
   8   6   3       93.59       81.18    147.00 o 
   9   6   3      679.02     1087.89    399.73 o 
  10   6   3     4509.62     4808.24    744.71 o 
  11   6   3      282.72      279.27    139.71 o 
  12   6   3      570.92      658.96    167.73 o 
  13   6   3      203.39      402.75    188.57 o 
  14   6   3      950.06     1158.11    196.98 o 
  15   6   3       10.03      -37.46    152.77 o 
  16   6   3       54.36      257.19    230.32 o 
  17   6   3     1286.38     1198.98    266.77 o 
  18   6   3      616.53      579.63    401.17 o 
  19   6   3      641.54      916.85    270.57 o 
  20   6   3       12.02      -87.91    201.01 o 
  21   6   3       59.90     -119.54    209.09 o 
  22   6   3       86.94       34.63    219.94 o 
  23   6   3      254.71      186.47    223.24 o 
  24   6   3      176.85       76.69    342.11 o 
  25   6   3      667.56      718.88    243.02 o 
  26   6   3      257.88      251.17    226.80 o 
   1   7   3      262.27      463.88    272.25 o 
   2   7   3     1007.78     1014.96    157.08 o 
   3   7   3      849.95      728.75    138.93 o 
   4   7   3     2001.70     1766.21    225.15 o 
   5   7   3      497.76      370.85    128.48 o 
   6   7   3     3957.70     3704.47    670.53 o 
   7   7   3      453.75      786.49    276.57 o 
   8   7   3     2687.71     2277.35    404.77 o 
   9   7   3       67.87      373.08    420.61 o 
  10   7   3       94.82      -61.94    315.46 o 
  11   7   3      148.75       87.87    364.43 o 
  12   7   3      290.12       25.54    228.31 o 
  13   7   3      478.54      383.72    229.80 o 
  14   7   3      709.22      893.98    260.32 o 
  15   7   3      166.88      193.58    210.37 o 
  16   7   3       33.57      103.45    218.39 o 
  17   7   3       31.73      122.62    236.36 o 
  18   7   3       37.69     -175.39    233.19 o 
  19   7   3       48.42      301.17    244.96 o 
  20   7   3      777.59      532.36    269.41 o 
  21   7   3      383.73      379.69    246.17 o 
  22   7   3      266.84      347.98    237.82 o 
  23   7   3       60.06      -25.93    221.83 o 
  24   7   3       75.01       21.61    272.25 o 
   1   8   3       25.45      133.08    145.39 o 
   2   8   3     1982.18     1478.22    218.72 o 
   3   8   3       13.09      139.02    149.14 o 
   4   8   3     1293.62     1233.37    175.72 o 
   5   8   3       23.43       32.63    114.61 o 
   6   8   3      115.83       44.24    127.63 o 
   7   8   3        7.55       38.75    150.44 o 
   8   8   3       18.34      -75.60    151.59 o 
   9   8   3      479.75      195.90    414.85 o 
  10   8   3     1785.63     2520.79    530.09 o 
  11   8   3       22.85      266.48    322.66 o 
  12   8   3     1928.53     2756.76    364.87 o 
  13   8   3       29.51       95.12    361.55 o 
  14   8   3      122.29      -77.09    247.77 o 
  15   8   3       17.16     -104.57    222.51 o 
  16   8   3      492.58      527.03    249.95 o 
  17   8   3       21.28     -142.03    417.73 o 
  18   8   3      277.96      270.80    311.14 o 
  19   8   3       23.42     -112.36    290.97 o 
  20   8   3       27.03      -36.01    319.78 o 
  21   8   3       23.10       99.11    221.79 o 
   1   9   3       20.49     -207.18    171.64 o 
   2   9   3      520.21      190.78    215.35 o 
   3   9   3       17.59       56.82    172.85 o 
   4   9   3       30.58        3.04    149.75 o 
   5   9   3      128.19      -37.45    276.57 o 
   6   9   3     2240.00     3347.61    521.44 o 
   7   9   3       53.13      253.52    265.04 o 
   8   9   3     1883.91     2288.88    583.38 o 
   9   9   3       78.33     -106.59    414.85 o 
  10   9   3        4.02      -81.95    258.41 o 
  11   9   3        3.25      -67.70    309.70 o 
  12   9   3       26.58     -198.78    334.18 o 
  13   9   3        2.03        2.88    404.77 o 
  14   9   3      677.91      763.44    459.50 o 
  15   9   3        6.45     -129.64    397.56 o 
  16   9   3      549.57      754.80    436.46 o 
  17   9   3        4.51     -250.64    329.86 o 
   6  10   3      222.01      399.00    334.18 o 
   7  10   3        0.20      -18.58    258.87 o 
   8  10   3      101.71      357.14    396.12 o 
   9  10   3       30.65      130.01    294.49 o 
  10  10   3     1085.41     2100.18    548.81 o 
   2   0   4      630.77      374.52     92.19 o 
   4   0   4   504087.88   527045.13   3746.61 o 
   6   0   4    11613.43     9550.04    366.59 o 
   8   0   4     2700.74     2904.61    174.63 o 
  10   0   4    28512.22    27422.95    518.95 o 
  12   0   4     3491.83     3183.74    231.72 o 
  14   0   4      125.77      225.47    144.15 o 
  16   0   4       72.60       41.88    141.88 o 
  18   0   4    13255.74    12089.91    697.18 o 
  20   0   4     1075.71      765.39    212.26 o 
  22   0   4     1019.89     1219.46    251.23 o 
  24   0   4     2493.38     2281.05    296.35 o 
  26   0   4      364.03      476.79    282.33 o 
  28   0   4       34.60      -72.02    244.88 o 
  30   0   4       46.96       73.46    289.53 o 
   1   1   4    21044.01    20849.73    683.49 o 
   2   1   4      367.74      282.33    125.32 o 
   3   1   4    26917.27    29365.08    451.23 o 
   4   1   4     1602.20     1766.65    159.39 o 
   5   1   4      275.62      396.94     80.68 o 
   6   1   4     8426.59     7368.34    234.03 o 
   7   1   4    11126.21    12020.92   1360.70 o 
   8   1   4    14854.89    15182.94    425.62 o 
   9   1   4       44.35      182.75     99.85 o 
  10   1   4      817.68     1054.18    121.22 o 
  11   1   4     1529.62     1631.32    141.44 o 
  12   1   4      966.12     1112.21    140.36 o 
  13   1   4     1168.41     1421.01    158.43 o 
  14   1   4    14563.39    17242.78    750.81 o 
  15   1   4     1163.42     1062.09    144.66 o 
  16   1   4      192.30      176.21    126.61 o 
  17   1   4     1911.06     1576.04    181.11 o 
  18   1   4     1314.47      907.86    166.75 o 
  19   1   4      278.83      420.74    160.94 o 
  20   1   4       51.90      112.01    142.81 o 
  21   1   4      614.79     1004.90    175.74 o 
  22   1   4     2347.42     2710.18    240.88 o 
  23   1   4        7.65      -12.79    144.41 o 
  24   1   4      191.22      105.45    152.75 o 
  25   1   4      941.12      725.58    181.00 o 
  26   1   4      484.41      732.49    183.66 o 
  27   1   4       32.59       17.32    149.33 o 
  28   1   4      256.84      361.25    170.41 o 
  29   1   4       11.19      -38.69    149.40 o 
  30   1   4        4.87        3.31    152.91 o 
  31   1   4      107.24      -60.34    163.27 o 
   1   2   4    15649.16    15735.03    357.93 o 
   2   2   4      623.97      627.31     76.43 o 
   3   2   4     8174.35     5963.54    250.64 o 
   4   2   4    19126.02    18887.06    311.05 o 
   5   2   4      897.18      736.28     81.59 o 
   6   2   4      157.78       15.10     69.16 o 
   7   2   4     1858.55     1826.43    237.65 o 
   8   2   4      198.35      375.24     94.22 o 
   9   2   4       50.89      108.28     89.54 o 
  10   2   4     9694.50     9390.25    265.05 o 
  11   2   4    12787.54    11263.82    303.38 o 
  12   2   4     3156.34     3568.52    196.04 o 
  13   2   4      171.63      205.22    117.74 o 
  14   2   4      481.55      728.05    131.93 o 
  15   2   4     2466.33     2787.81    214.68 o 
  16   2   4       38.09      -48.02    126.12 o 
  17   2   4       13.14       66.43    133.68 o 
  18   2   4     2887.49     2982.19    229.61 o 
  19   2   4      366.58      604.48    168.92 o 
  20   2   4       98.93      241.77    151.63 o 
  21   2   4     3622.64     4175.76    281.48 o 
  22   2   4     1760.97     1809.45    285.93 o 
  23   2   4       56.58       87.78    154.80 o 
  24   2   4      151.37      284.84    167.37 o 
  25   2   4      549.86      450.08    175.59 o 
  26   2   4       33.48        2.52    140.15 o 
  27   2   4       43.10       48.94    151.26 o 
  28   2   4      286.95      182.05    169.69 o 
  29   2   4      153.77      144.95    161.61 o 
  30   2   4       11.25       76.42    175.28 o 
  31   2   4       86.68      110.83    170.14 o 
   0   3   4     1143.29     1423.42    150.93 o 
   1   3   4      658.92      353.80    119.05 o 
   2   3   4      189.16      257.84    145.49 o 
   3   3   4     3482.42     3183.43    161.43 o 
   4   3   4       19.41       55.54     88.97 o 
   5   3   4     1255.86     1141.88    155.57 o 
   6   3   4     5589.52     5404.45    230.95 o 
   7   3   4    31910.76    34669.35   2335.07 o 
   8   3   4     3596.65     3060.79    167.48 o 
   9   3   4       61.91      193.77     99.29 o 
  10   3   4      320.86      316.20    110.81 o 
  11   3   4      131.70      330.58    133.60 o 
  12   3   4      943.05      920.89    138.22 o 
  13   3   4     1141.28      780.29    141.95 o 
  14   3   4     4459.55     4498.18    238.81 o 
  15   3   4     7260.11     7717.36    307.06 o 
  16   3   4      108.37      140.26    135.26 o 
  17   3   4      688.78      812.59    161.91 o 
  18   3   4      484.93      197.45    141.94 o 
  19   3   4      601.81      796.25    166.11 o 
  20   3   4       29.73      -55.43    146.45 o 
  21   3   4      905.94     1406.83    370.98 o 
  22   3   4       83.33       71.92    146.60 o 
  23   3   4       94.36       53.30    153.57 o 
  24   3   4        2.32      -94.27    149.51 o 
  25   3   4      170.95      345.29    169.33 o 
  26   3   4      170.79      285.54    165.86 o 
  27   3   4       26.96        5.47    150.50 o 
  28   3   4       18.35       -9.84    165.76 o 
  29   3   4       29.52       -3.40    163.66 o 
  30   3   4        8.58       78.59    169.39 o 
   0   4   4     2860.05     2238.88    196.38 o 
   1   4   4     1234.67     1383.78    126.41 o 
   2   4   4      170.51        8.64    182.94 o 
   3   4   4    54487.07    54028.43   1225.82 o 
   4   4   4     2319.07     2543.25    185.91 o 
   5   4   4     1636.72     1419.78    161.28 o 
   6   4   4      574.83      707.69    137.19 o 
   7   4   4      177.34      177.02    252.08 o 
   8   4   4       42.44       13.66    147.65 o 
   9   4   4      292.72      514.70    126.67 o 
  10   4   4     1072.30      996.59    146.73 o 
  11   4   4    24258.10    28681.84    933.91 o 
  12   4   4      153.51      127.34    122.04 o 
  13   4   4     1335.79      998.06    160.11 o 
  14   4   4      288.42      291.52    143.83 o 
  15   4   4      579.59      682.33    155.87 o 
  16   4   4       52.52      113.38    143.66 o 
  17   4   4     1435.16     1178.74    179.01 o 
  18   4   4      786.72      756.26    174.69 o 
  19   4   4      958.72     1035.16    188.30 o 
  20   4   4       21.76       16.68    145.45 o 
  21   4   4      179.09      203.44    156.67 o 
  22   4   4      180.64      221.86    197.27 o 
  23   4   4       17.69      237.07    172.26 o 
  24   4   4      269.99      177.69    165.06 o 
  25   4   4      314.17      449.00    184.56 o 
  26   4   4       20.58       14.40    165.04 o 
  27   4   4      106.33      146.30    174.12 o 
  28   4   4      126.11      128.03    198.42 o 
  29   4   4      423.87      239.38    211.79 o 
   0   5   4     4163.30     4388.67    283.07 o 
   1   5   4    13876.34    13129.30    366.12 o 
   2   5   4      112.88     -156.40    104.27 o 
   3   5   4     2340.21     2196.69    312.58 o 
   4   5   4      565.51       79.22    218.95 o 
   5   5   4      249.07       -5.26    125.29 o 
   6   5   4     1052.77      784.22    156.93 o 
   7   5   4    30659.58    35990.13    708.92 o 
   8   5   4     1674.23     1757.45    199.15 o 
   9   5   4      100.91      294.88    165.09 o 
  10   5   4      955.77     1008.31    162.92 o 
  11   5   4      137.60       98.44    134.61 o 
  12   5   4       61.23      -42.67    132.32 o 
  13   5   4     1395.30     1656.14    194.49 o 
  14   5   4     2128.14     2659.31    327.35 o 
  15   5   4     4039.74     4091.86    273.48 o 
  16   5   4        3.29       24.87    179.02 o 
  17   5   4      125.87      261.16    163.41 o 
  18   5   4      595.48      557.77    171.10 o 
  19   5   4      120.55      286.47    198.58 o 
  20   5   4       15.09       66.60    157.88 o 
  21   5   4      293.42      946.50    275.13 o 
  22   5   4      543.25      508.81    218.34 o 
  23   5   4        2.40       36.10    186.26 o 
  24   5   4        5.96     -198.58    170.87 o 
  25   5   4      140.96      271.04    214.39 o 
  26   5   4       29.72      -46.98    194.02 o 
  27   5   4       65.65      -24.21    182.11 o 
  28   5   4        8.98      -50.52    180.91 o 
   0   6   4     6672.19     6415.77    492.63 o 
   1   6   4      284.71       27.32    115.32 o 
   2   6   4      227.97      168.80    118.21 o 
   3   6   4    19223.73    17735.48    615.39 o 
   4   6   4     3090.07     2895.31    378.84 o 
   5   6   4      695.47      885.88    260.72 o 
   6   6   4       27.64     -184.38    218.95 o 
   7   6   4      345.70      394.02    162.95 o 
   8   6   4       87.20       74.13    179.34 o 
   9   6   4       50.05       64.17    173.16 o 
  10   6   4     4096.15     3712.36    453.02 o 
  11   6   4     1235.91      999.94    174.03 o 
  12   6   4      348.08      401.78    208.33 o 
  13   6   4       51.38       61.20    202.81 o 
  14   6   4      769.55      922.00    494.07 o 
  15   6   4      207.04      -11.21    211.31 o 
  16   6   4       42.40      -28.48    207.97 o 
  17   6   4      765.24      473.59    232.63 o 
  18   6   4     1202.60     1192.10    267.74 o 
  19   6   4      349.95      724.02    245.90 o 
  20   6   4        4.29      -26.05    199.71 o 
  21   6   4       25.86      -11.80    207.42 o 
  22   6   4      102.79       85.93    218.98 o 
  23   6   4        8.97       56.03    208.87 o 
  24   6   4       22.04       29.22    195.02 o 
  25   6   4       23.41      -77.78    256.40 o 
  26   6   4       27.16      -18.73    279.45 o 
   0   7   4     3166.67     2536.63    354.35 o 
   1   7   4     1490.52     1476.88    206.74 o 
   2   7   4       34.94       29.24    125.69 o 
   3   7   4        2.96      122.15    121.64 o 
   4   7   4     1154.67      958.56    160.86 o 
   5   7   4       53.88     -117.33    116.54 o 
   6   7   4     1635.26     2069.93    387.48 o 
   7   7   4     2638.15     2682.12    450.86 o 
   8   7   4     2605.93     2091.53    399.00 o 
   9   7   4       38.22     -326.98    312.58 o 
  10   7   4      146.01     -207.42    374.52 o 
  11   7   4      381.88      272.25    345.71 o 
  12   7   4       92.88     -147.65    216.85 o 
  13   7   4        1.60     -189.40    191.36 o 
  14   7   4     1213.98     1712.61    307.13 o 
  15   7   4      629.79      537.19    416.29 o 
  16   7   4       52.50       63.73    217.57 o 
  17   7   4        6.80     -240.98    197.24 o 
  18   7   4      186.13      287.28    240.56 o 
  19   7   4       19.34       31.74    214.04 o 
  20   7   4       32.17       44.75    208.19 o 
  21   7   4      204.95      492.63    331.30 o 
  22   7   4       90.78      -44.65    270.80 o 
  23   7   4       35.42     -100.83    259.28 o 
  24   7   4      148.26     -229.03    249.20 o 
   0   8   4       73.06      149.81    203.10 o 
   1   8   4       23.57       12.04    144.76 o 
   2   8   4      144.56      165.51    151.70 o 
   3   8   4      270.20       40.58    123.19 o 
   4   8   4     5625.67     4697.76    284.62 o 
   5   8   4       11.36       -8.81    119.42 o 
   6   8   4      234.78      314.37    167.12 o 
   7   8   4       95.09      117.10    132.37 o 
   8   8   4      421.65      154.06    140.95 o 
   9   8   4       46.38      352.91    453.74 o 
  10   8   4     2127.48     3135.86    567.54 o 
  11   8   4      596.65      917.57    466.71 o 
  12   8   4      461.90      687.85    263.83 o 
  13   8   4        5.50        5.57    231.68 o 
  14   8   4       18.34      187.48    255.77 o 
  15   8   4      168.09      141.50    252.64 o 
  16   8   4        6.04     -301.05    375.96 o 
  17   8   4       16.00       14.40    367.31 o 
  18   8   4      280.82      243.44    361.55 o 
  19   8   4       55.13      -51.86    326.98 o 
  20   8   4       55.41      175.74    331.30 o 
   0   9   4     8793.37     9165.59    688.54 o 
   1   9   4      182.09       16.49    150.11 o 
   2   9   4       75.36      -91.50    154.46 o 
   3   9   4        5.33     -141.40    152.38 o 
   4   9   4      383.37      355.16    184.36 o 
   5   9   4       33.57      -36.96    133.92 o 
   6   9   4      741.95      825.21    174.43 o 
   7   9   4      214.77      229.27    223.27 o 
   8   9   4     2113.65     3880.57    612.19 o 
   9   9   4        2.78       56.18    430.69 o 
  10   9   4      380.75     -172.85    419.17 o 
  11   9   4      134.62        5.76    419.17 o 
  12   9   4        2.31      108.03    396.12 o 
  13   9   4       15.81      -83.55    345.71 o 
  14   9   4      756.35     1175.41    442.22 o 
  15   9   4       24.65      -67.70    351.47 o 
  16   9   4        3.48     -164.21    344.27 o 
   4  10   4     1993.47     2376.74    476.79 o 
   5  10   4       17.27       46.09    326.98 o 
   6  10   4      289.25      266.48    334.18 o 
   7  10   4       89.01     -693.58    462.38 o 
   8  10   4       76.63     -217.51    400.45 o 
   9  10   4       18.37      -88.26    249.59 o 
  10  10   4      909.07     1535.52    495.52 o 
   2   0   5     1953.43     1572.97    141.16 o 
   4   0   5    53705.15    51583.98    741.83 o 
   6   0   5     2111.31     1675.24    207.42 o 
   8   0   5       97.04      -18.07    106.82 o 
  10   0   5    28498.25    29723.64   1530.48 o 
  12   0   5     3525.26     2844.56    249.92 o 
  14   0   5      966.70     1126.56    192.50 o 
  16   0   5     8891.77     8439.94    383.83 o 
  18   0   5    11053.38    10032.50    710.14 o 
  20   0   5       16.40      225.51    175.74 o 
  22   0   5      410.64      227.30    197.21 o 
  24   0   5      506.50      393.24    275.13 o 
  26   0   5     2388.07     2080.01    409.09 o 
  28   0   5        4.83      128.20    246.32 o 
  30   0   5      148.55       28.81    260.72 o 
   1   1   5      520.35      629.62    114.08 o 
   2   1   5     3939.02     2695.28    162.34 o 
   3   1   5     9879.36     9505.56    143.78 o 
   4   1   5      507.73      400.36     73.25 o 
   5   1   5      127.39      280.28    101.37 o 
   6   1   5     3623.95     4875.39    523.07 o 
   7   1   5     3725.00     3021.15    150.53 o 
   8   1   5     5887.56     8235.34   1069.07 o 
   9   1   5     1210.71     1160.89    117.92 o 
  10   1   5        3.69       80.28     95.54 o 
  11   1   5     1506.72     1321.10    170.39 o 
  12   1   5     3149.25     3200.36    185.81 o 
  13   1   5     3251.30     3661.89    353.50 o 
  14   1   5    10317.67    10643.98    319.59 o 
  15   1   5     3155.28     3284.11    213.04 o 
  16   1   5      917.06      629.75    151.35 o 
  17   1   5      194.41       28.89    138.84 o 
  18   1   5       36.24      -70.96    127.60 o 
  19   1   5     1276.05     1061.56    178.79 o 
  20   1   5     3360.92     3701.90    706.18 o 
  21   1   5      375.37      564.99    166.04 o 
  22   1   5     5225.55     5663.54    561.98 o 
  23   1   5      314.34      700.40    181.36 o 
  24   1   5      155.31      147.35    157.43 o 
  25   1   5       68.79       22.16    151.74 o 
  26   1   5      845.78      642.22    176.95 o 
  27   1   5       24.32       63.92    150.74 o 
  28   1   5      796.51      804.73    198.08 o 
  29   1   5       39.89       61.65    159.45 o 
  30   1   5      170.78      173.76    159.35 o 
  31   1   5       19.65       23.25    195.17 o 
   1   2   5    16875.07    22814.23   1454.14 o 
   2   2   5      868.99      464.09    125.10 o 
   3   2   5     1214.57      984.77     82.03 o 
   4   2   5    12540.76    12977.16   1135.07 o 
   5   2   5     7469.95     7842.02    174.38 o 
   6   2   5     1217.40     1540.41    151.97 o 
   7   2   5     2624.68     2563.84    133.61 o 
   8   2   5     1291.99     1260.75    130.12 o 
   9   2   5      837.65      737.95    109.72 o 
  10   2   5     6487.53     6658.92    335.85 o 
  11   2   5     1543.59     1194.28    134.36 o 
  12   2   5     4509.26     4630.02    216.06 o 
  13   2   5      897.89     1217.81    146.47 o 
  14   2   5       82.96       -2.89    124.17 o 
  15   2   5     2176.18     3079.33    383.74 o 
  16   2   5      344.54      485.30    138.25 o 
  17   2   5     1046.43     1207.68    176.20 o 
  18   2   5     3478.37     3186.41    235.55 o 
  19   2   5      241.16      202.26    151.44 o 
  20   2   5       79.46       86.98    151.61 o 
  21   2   5      622.55      498.82    171.20 o 
  22   2   5      883.52     1103.79    188.34 o 
  23   2   5      547.86      736.97    186.28 o 
  24   2   5      662.24      721.58    185.73 o 
  25   2   5      851.57      913.63    188.65 o 
  26   2   5      487.62      410.98    168.97 o 
  27   2   5       93.18      177.69    165.12 o 
  28   2   5        6.18      -13.07    157.10 o 
  29   2   5       58.84      -43.44    152.64 o 
  30   2   5      133.56      277.04    183.26 o 
  31   2   5      260.72      297.88    182.75 o 
   1   3   5     1489.30      968.87    141.48 o 
   2   3   5     4947.82     4728.62    249.00 o 
   3   3   5     3718.43     3301.51    306.82 o 
   4   3   5       28.14      -16.21     84.75 o 
   5   3   5     1847.27     1911.25    140.22 o 
   6   3   5    10160.83    10156.84    290.54 o 
   7   3   5     3872.98     3592.76    160.03 o 
   8   3   5     4638.63     6271.81    850.47 o 
   9   3   5     2856.40     2671.41    225.93 o 
  10   3   5      240.17      111.72    100.10 o 
  11   3   5     1640.52     1527.68    149.41 o 
  12   3   5     2472.39     2825.96    189.37 o 
  13   3   5     4539.98     5116.73    829.50 o 
  14   3   5     1834.48     1825.62    178.70 o 
  15   3   5     6884.25     8882.18   1323.35 o 
  16   3   5      386.22      564.25    144.96 o 
  17   3   5      221.10      280.94    138.78 o 
  18   3   5      212.86      495.14    160.31 o 
  19   3   5     2506.73     2263.04    230.43 o 
  20   3   5       30.33       24.82    151.06 o 
  21   3   5     2138.21     2237.24    233.63 o 
  22   3   5      580.63      572.67    167.23 o 
  23   3   5       66.70      -10.49    146.62 o 
  24   3   5       18.58       21.70    178.57 o 
  25   3   5       89.97       74.13    161.85 o 
  26   3   5       92.63      193.81    169.95 o 
  27   3   5      572.35      688.09    198.18 o 
  28   3   5      317.38      625.61    233.36 o 
  29   3   5      513.63      596.28    189.62 o 
  30   3   5       83.12      198.84    170.43 o 
   1   4   5      886.57      769.80    124.27 o 
   2   4   5     3776.66     3619.85    335.63 o 
   3   4   5    10424.71    12373.47    602.11 o 
   4   4   5      331.98      400.45    249.20 o 
   5   4   5    11470.56    11294.09    505.60 o 
   6   4   5     1189.81     1187.61    150.43 o 
   7   4   5     1270.30     1154.85    157.85 o 
   8   4   5       94.72      202.07    101.21 o 
   9   4   5     2024.69     1794.61    158.59 o 
  10   4   5      873.39     1179.92    152.49 o 
  11   4   5     8621.83     9333.94    695.71 o 
  12   4   5      667.74      851.29    146.07 o 
  13   4   5      753.63      792.86    146.96 o 
  14   4   5      108.71       99.95    135.17 o 
  15   4   5       22.62       18.81    130.32 o 
  16   4   5      517.71      427.63    151.66 o 
  17   4   5     5791.42     6584.26    346.64 o 
  18   4   5      488.10      374.24    160.32 o 
  19   4   5     2396.76     2692.84    249.06 o 
  20   4   5      108.70      202.84    161.86 o 
  21   4   5      439.59      295.85    169.23 o 
  22   4   5      197.49      316.46    182.53 o 
  23   4   5      818.88      909.50    202.26 o 
  24   4   5       28.34      153.34    173.17 o 
  25   4   5     1360.45     1819.79    240.83 o 
  26   4   5        0.90       27.46    181.81 o 
  27   4   5      165.75      199.50    210.84 o 
  28   4   5       42.19      -17.29    195.56 o 
  29   4   5      209.90      207.88    280.89 o 
   1   5   5    19272.60    20679.11   2148.97 o 
   2   5   5      137.15      -86.41    113.06 o 
   3   5   5      448.13       83.55    210.31 o 
   4   5   5      233.52      151.25    226.15 o 
   5   5   5        9.65     -141.16    188.70 o 
   6   5   5      513.11      295.12    139.90 o 
   7   5   5     2813.69     2896.64    230.59 o 
   8   5   5      321.56      381.47    150.66 o 
   9   5   5     7495.70     6815.59    322.10 o 
  10   5   5      899.45      796.39    155.83 o 
  11   5   5      242.40      367.90    146.13 o 
  12   5   5        3.15      129.39    163.03 o 
  13   5   5     5162.82     5732.64    557.74 o 
  14   5   5     1053.26     1139.19    176.82 o 
  15   5   5     1414.00     1898.84    226.20 o 
  16   5   5       24.74      -40.16    145.05 o 
  17   5   5     1654.84     1778.91    215.94 o 
  18   5   5       97.15       51.99    189.40 o 
  19   5   5       57.10      -11.94    188.27 o 
  20   5   5       52.23      161.14    185.30 o 
  21   5   5     1646.14     1904.62    316.18 o 
  22   5   5       86.64       63.95    192.98 o 
  23   5   5      747.16      808.05    245.94 o 
  24   5   5        4.03       -0.25    226.87 o 
  25   5   5      180.35     -257.01    333.46 o 
  26   5   5       48.48        9.68    195.28 o 
  27   5   5      430.60      391.80    286.65 o 
  28   5   5       31.63       67.70    278.01 o 
   1   6   5      101.90       20.26    112.03 o 
   2   6   5     1405.22     1262.21    180.71 o 
   3   6   5     4311.19     5732.35    499.84 o 
   4   6   5      600.73      910.36    278.01 o 
   5   6   5     6080.02     4965.23    486.87 o 
   6   6   5       80.16      -38.89    213.19 o 
   7   6   5     2416.79     2971.65    423.49 o 
   8   6   5      325.54      315.49    142.22 o 
   9   6   5      374.02      545.93    265.04 o 
  10   6   5      564.08      272.25    338.51 o 
  11   6   5      235.00      387.11    273.69 o 
  12   6   5      439.53      450.40    215.62 o 
  13   6   5      598.75      240.05    275.13 o 
  14   6   5      231.17      223.45    215.01 o 
  15   6   5      234.62      134.73    201.25 o 
  16   6   5      130.33      384.78    237.50 o 
  17   6   5     1571.95     2550.71    711.58 o 
  18   6   5      862.09     1189.23    306.82 o 
  19   6   5     1533.49     1618.03    279.32 o 
  20   6   5       84.25      244.68    208.80 o 
  21   6   5      700.88      412.83    226.74 o 
  22   6   5        5.60      -87.87    267.92 o 
  23   6   5       83.41      414.85    326.98 o 
  24   6   5      207.55       66.26    280.89 o 
  25   6   5      571.12      339.95    331.30 o 
  26   6   5      110.96      193.02    276.57 o 
   1   7   5     3655.39     3432.65    581.27 o 
   2   7   5      664.56      852.85    148.68 o 
   3   7   5      642.31      772.19    152.61 o 
   4   7   5        7.48        8.50    115.80 o 
   5   7   5       60.37      -81.12    120.38 o 
   6   7   5     2055.50     1982.06    374.52 o 
   7   7   5      278.54      252.08    263.60 o 
   8   7   5       80.57      328.42    298.17 o 
   9   7   5      619.96      380.28    293.85 o 
  10   7   5      430.77      279.45    361.55 o 
  11   7   5       10.84      326.05    235.97 o 
  12   7   5      102.59     -107.23    208.15 o 
  13   7   5       60.80      194.51    322.66 o 
  14   7   5      845.08      835.57    249.36 o 
  15   7   5      954.65     1437.05    397.56 o 
  16   7   5      231.13       94.56    219.58 o 
  17   7   5      222.28      191.54    235.65 o 
  18   7   5      303.18      -21.61    337.07 o 
  19   7   5      192.74      643.88    362.99 o 
  20   7   5       78.04      133.96    314.02 o 
  21   7   5      428.47      380.28    338.51 o 
  22   7   5      226.37      190.14    295.29 o 
  23   7   5       50.78     -201.66    260.72 o 
   1   8   5      155.94      183.62    168.04 o 
   2   8   5     1356.10      799.89    190.93 o 
   3   8   5      346.13      419.26    158.92 o 
   4   8   5      128.83      278.73    126.67 o 
   5   8   5      427.78      612.92    152.71 o 
   6   8   5       86.37      175.54    132.75 o 
   7   8   5      153.74       36.51    134.18 o 
   8   8   5       37.01      146.93    229.03 o 
   9   8   5      179.98      229.03    301.05 o 
  10   8   5     1578.46     1652.20    491.19 o 
  11   8   5      301.76       70.58    388.92 o 
  12   8   5     1689.74     2530.87    556.01 o 
  13   8   5       10.45      -30.25    338.51 o 
  14   8   5      436.33      377.40    345.71 o 
  15   8   5      210.58      -36.01    347.15 o 
  16   8   5       85.00      257.84    374.52 o 
  17   8   5        1.09     -237.67    338.51 o 
  18   8   5      233.10      399.00    371.64 o 
  19   8   5      112.75      195.90    329.86 o 
  20   8   5      327.98      254.96    312.58 o 
   1   9   5      367.49      306.79    168.93 o 
   2   9   5      353.95      125.59    167.55 o 
   3   9   5        2.63       42.53    154.81 o 
   4   9   5        1.19        7.61    155.04 o 
   5   9   5      124.41      -88.86    140.55 o 
   6   9   5     1458.04     1616.31    214.53 o 
   7   9   5       31.05       18.53    138.88 o 
   8   9   5     1610.69     1528.15    318.77 o 
   9   9   5       23.03       76.43    212.38 o 
  10   9   5       53.75      191.58    393.24 o 
  11   9   5       32.70     -102.27    422.05 o 
  12   9   5       71.18      169.97    417.73 o 
  13   9   5       30.28     -508.48    361.55 o 
  14   9   5      637.19      626.60    443.66 o 
  15   9   5      112.52      155.57    400.45 o 
  16   9   5      982.32      702.94    436.46 o 
   1  10   5       47.41     -204.54    233.35 o 
   2  10   5      262.02       20.17    257.84 o 
   3  10   5      276.46      413.41    288.09 o 
   4  10   5      138.02       79.22    299.61 o 
   5  10   5      260.92       86.43    322.66 o 
   6  10   5       62.30     -391.80    282.33 o 
   7  10   5       27.96     -365.87    278.01 o 
   8  10   5        8.89      401.89    507.04 o 
   9  10   5       32.67     -138.28    427.81 o 
  10  10   5      733.37     1271.92    488.31 o 
   2   0   6     9908.72     9655.44    319.78 o 
   4   0   6      481.53      818.18    152.69 o 
   6   0   6    41145.41    35636.75    682.77 o 
   8   0   6      441.16      233.35    171.41 o 
  10   0   6     9599.89     9394.62    449.42 o 
  12   0   6      621.00      687.41    162.44 o 
  14   0   6      391.26      406.27    153.41 o 
  16   0   6    19121.57    22241.74   2808.88 o 
  18   0   6      358.40      475.27    209.59 o 
  20   0   6     7325.49     8326.17    645.32 o 
  22   0   6      840.45      694.30    283.77 o 
  24   0   6      503.15      541.61    286.65 o 
  26   0   6     3124.79     2934.20    466.71 o 
  28   0   6      112.79       40.33    239.11 o 
  30   0   6      346.95      121.00    273.69 o 
   2   1   6     9533.80     9154.37    263.75 o 
   3   1   6     1258.64     1344.14    116.68 o 
   4   1   6      277.11      362.73     70.31 o 
   5   1   6      297.18      506.93     82.10 o 
   6   1   6     8248.74     7556.36    286.49 o 
   7   1   6       70.72       45.02     83.54 o 
   8   1   6     1409.43     1421.82    118.32 o 
   9   1   6     1193.89     1030.78    115.25 o 
  10   1   6     1417.82     1126.07    122.78 o 
  11   1   6      199.34      142.27    107.17 o 
  12   1   6     8764.75     7687.58    259.36 o 
  13   1   6      911.10     1103.00    146.81 o 
  14   1   6      688.88     1020.93    283.75 o 
  15   1   6      607.29      601.38    145.72 o 
  16   1   6     5745.91     6659.58    359.30 o 
  17   1   6      311.56      358.12    140.47 o 
  18   1   6      101.16      256.25    140.60 o 
  19   1   6     2435.40     2574.15    214.20 o 
  20   1   6     3639.06     3585.78    246.04 o 
  21   1   6       26.61       54.42    147.11 o 
  22   1   6     1925.16     2181.07    225.05 o 
  23   1   6     1033.43     1340.68    193.13 o 
  24   1   6     1028.74     1312.33    193.10 o 
  25   1   6       55.40       11.48    136.05 o 
  26   1   6      354.46      547.01    174.33 o 
  27   1   6      117.06      131.49    156.25 o 
  28   1   6      146.65      103.70    166.75 o 
  29   1   6       22.68     -118.62    152.59 o 
  30   1   6      534.89      659.25    233.19 o 
  31   1   6      105.35      257.26    216.30 o 
   1   2   6     4905.81     5350.11    239.79 o 
   2   2   6     6972.93     7859.01    287.23 o 
   3   2   6      476.13      557.45    191.58 o 
   4   2   6     1553.31     1396.65     76.65 o 
   5   2   6     2783.79     3570.59    563.33 o 
   6   2   6     5025.48     5437.98    162.68 o 
   7   2   6      175.83      164.12     75.20 o 
   8   2   6     1724.13     1413.91    119.75 o 
   9   2   6     1809.21     2838.05    153.89 o 
  10   2   6     3018.39     3116.83    167.46 o 
  11   2   6      125.99       92.71    139.33 o 
  12   2   6     2816.89     2310.33    270.90 o 
  13   2   6     9164.48     9328.84    388.86 o 
  14   2   6       38.29      -10.96    117.14 o 
  15   2   6     1372.47     1619.80    178.17 o 
  16   2   6     7119.33     8160.72    312.10 o 
  17   2   6      292.07      372.89    150.57 o 
  18   2   6      189.26      539.88    156.98 o 
  19   2   6      964.12      837.56    172.61 o 
  20   2   6     1158.16     1179.13    181.56 o 
  21   2   6       27.44       93.70    151.83 o 
  22   2   6      558.88      564.55    176.99 o 
  23   2   6     2176.81     2241.26    231.78 o 
  24   2   6      596.93      621.52    176.75 o 
  25   2   6       24.85       72.55    155.73 o 
  26   2   6      448.91      741.99    227.44 o 
  27   2   6      152.90      136.76    162.88 o 
  28   2   6       23.54      -48.33    154.87 o 
  29   2   6       24.55      -40.55    152.41 o 
  30   2   6      137.96       31.13    162.04 o 
  31   2   6      120.21      220.11    187.28 o 
   0   3   6      455.14      321.22    159.89 o 
   1   3   6      823.01      654.21    136.08 o 
   2   3   6    14428.41    19130.35   1662.28 o 
   3   3   6     3330.19     3187.72    324.10 o 
   4   3   6      246.75      176.51     81.16 o 
   5   3   6     1461.53     1752.41    240.56 o 
   6   3   6     6744.25     5976.81    305.99 o 
   7   3   6      318.33      308.66     83.61 o 
   8   3   6      366.69      318.54     89.64 o 
   9   3   6    10690.99    13982.30    777.19 o 
  10   3   6      710.01      578.13    109.78 o 
  11   3   6     1049.51     1050.09    131.64 o 
  12   3   6     6350.23     6957.70    519.73 o 
  13   3   6     4475.93     4854.61    232.35 o 
  14   3   6      209.03      165.25    122.91 o 
  15   3   6     3063.37     3254.52    227.69 o 
  16   3   6     2782.61     3514.41    228.37 o 
  17   3   6      701.83     1206.48    176.94 o 
  18   3   6      310.03      467.55    175.02 o 
  19   3   6     3301.40     3951.79    272.78 o 
  20   3   6      489.32      642.09    171.51 o 
  21   3   6      152.10      332.19    157.16 o 
  22   3   6      257.40      429.21    168.45 o 
  23   3   6      373.87      281.53    160.03 o 
  24   3   6       41.96      -71.10    188.55 o 
  25   3   6       68.69       50.42    161.11 o 
  26   3   6      301.96      167.06    166.33 o 
  27   3   6      716.16      691.06    202.21 o 
  28   3   6       54.83      186.78    172.58 o 
  29   3   6       89.66      162.55    165.96 o 
  30   3   6      191.89      184.51    237.67 o 
   0   4   6      249.93      225.03    130.48 o 
   1   4   6     3512.85     3062.73    235.65 o 
   2   4   6     5597.21     5617.18    317.62 o 
   3   4   6     2267.99     2153.47    325.54 o 
   4   4   6      155.78      203.10    191.58 o 
   5   4   6     9468.75    11487.81    702.94 o 
   6   4   6      498.70      618.63    128.19 o 
   7   4   6       87.11      107.99    112.47 o 
   8   4   6      285.14      178.58    102.64 o 
   9   4   6     7777.62     8804.74    406.57 o 
  10   4   6      323.88      433.55    122.72 o 
  11   4   6      451.21      562.54    125.31 o 
  12   4   6     1360.35     2004.05    204.82 o 
  13   4   6    12315.22    12764.26    591.00 o 
  14   4   6       78.80       35.49    122.20 o 
  15   4   6     1033.65      841.12    163.65 o 
  16   4   6     1975.76     2345.22    211.57 o 
  17   4   6     1998.56     2073.61    243.43 o 
  18   4   6       59.92      157.72    146.52 o 
  19   4   6     1012.10     1653.22    225.68 o 
  20   4   6     2054.61     2059.74    229.81 o 
  21   4   6       90.60      206.84    162.74 o 
  22   4   6        8.52      131.78    205.23 o 
  23   4   6     2897.14     3601.24    354.36 o 
  24   4   6       35.65       35.57    186.09 o 
  25   4   6        5.24       82.47    203.53 o 
  26   4   6        9.24       50.53    205.24 o 
  27   4   6      573.30      422.58    216.35 o 
  28   4   6        7.22     -229.09    185.24 o 
  29   4   6       25.80     -152.69    252.08 o 
   0   5   6      266.02      179.02    136.38 o 
   1   5   6     7908.44     6865.00    249.11 o 
   2   5   6     1078.51     1265.46    157.18 o 
   3   5   6      568.07      600.67    243.44 o 
   4   5   6       22.75     -129.64    252.08 o 
   5   5   6      300.07      482.55    229.03 o 
   6   5   6     1158.50     1232.77    168.12 o 
   7   5   6       92.14       43.81    126.92 o 
   8   5   6       46.32       47.76    263.60 o 
   9   5   6    17044.29    19836.23   1435.87 o 
  10   5   6      474.85      483.53    216.84 o 
  11   5   6      405.57      441.71    136.48 o 
  12   5   6      308.32      161.72    130.94 o 
  13   5   6     7163.78     7433.54    315.11 o 
  14   5   6       46.24      169.24    168.57 o 
  15   5   6      307.85      451.83    205.11 o 
  16   5   6      484.54      736.26    231.30 o 
  17   5   6     3427.74     3804.34    339.49 o 
  18   5   6       20.19      -93.79    185.14 o 
  19   5   6     1396.24     1602.58    270.28 o 
  20   5   6      108.32       97.84    203.42 o 
  21   5   6      225.29      312.23    216.24 o 
  22   5   6      171.78      216.09    262.16 o 
  23   5   6      675.91      803.10    238.46 o 
  24   5   6        2.99      -59.06    272.25 o 
  25   5   6       19.39      -57.62    269.36 o 
  26   5   6       41.07     -224.71    223.27 o 
  27   5   6      580.38      743.27    341.39 o 
   0   6   6      302.68       66.22    134.08 o 
   1   6   6      200.88      156.06    118.68 o 
   2   6   6     2684.01     2421.23    221.33 o 
   3   6   6      582.98      438.95    134.28 o 
   4   6   6     1100.79     1065.93    282.33 o 
   5   6   6     3009.22     3173.31    413.41 o 
   6   6   6     1981.40     2036.80    375.96 o 
   7   6   6       20.53     -190.14    236.23 o 
   8   6   6      156.89      267.92    290.97 o 
   9   6   6      786.55     1068.81    361.55 o 
  10   6   6      692.21      749.26    234.75 o 
  11   6   6       52.11       18.21    244.16 o 
  12   6   6       20.71     -162.57    185.82 o 
  13   6   6     2973.56     2503.01    308.36 o 
  14   6   6       44.98      -58.25    191.97 o 
  15   6   6      338.04      132.11    208.90 o 
  16   6   6      385.90      509.51    238.83 o 
  17   6   6      893.80     1051.78    308.98 o 
  18   6   6       79.42      173.65    218.19 o 
  19   6   6     1230.84     1316.54    275.85 o 
  20   6   6      324.54       28.81    318.34 o 
  21   6   6       33.72       17.29    306.82 o 
  22   6   6       62.17      301.05    322.66 o 
  23   6   6      382.43      508.48    355.79 o 
  24   6   6      256.00      -11.52    270.80 o 
  25   6   6        2.50     -162.77    243.44 o 
  26   6   6       97.64      308.26    272.25 o 
   0   7   6      190.57      168.53    178.62 o 
   1   7   6     1537.36     1241.05    167.71 o 
   2   7   6     2901.80     2400.85    274.24 o 
   3   7   6       41.69       72.71    121.39 o 
   4   7   6       43.34       51.94    111.67 o 
   5   7   6      479.40      434.69    137.41 o 
   6   7   6     1726.67     1653.64    339.95 o 
   7   7   6       46.55      204.54    278.01 o 
   8   7   6      660.81      672.69    332.74 o 
   9   7   6      951.89      821.06    319.78 o 
  10   7   6      715.15     1159.56    498.40 o 
  11   7   6      271.61      433.97    252.79 o 
  12   7   6     1069.75     1685.97    293.25 o 
  13   7   6      515.72      554.83    260.00 o 
  14   7   6       37.24     -214.63    334.18 o 
  15   7   6      735.18      528.65    362.99 o 
  16   7   6     2166.35     2638.91    525.76 o 
  17   7   6       54.13     -119.56    354.35 o 
  18   7   6      193.64       70.58    332.74 o 
  19   7   6      168.66      338.51    354.35 o 
  20   7   6     1067.85      449.42    348.59 o 
  21   7   6        2.93     -139.72    280.89 o 
  22   7   6       22.74     -165.65    273.69 o 
  23   7   6      541.30      600.67    345.71 o 
   0   8   6       27.59      -76.34    191.58 o 
   1   8   6       17.34       13.30    143.44 o 
   2   8   6     1643.06     1643.71    242.66 o 
   3   8   6      117.43      160.67    127.76 o 
   4   8   6       61.89        3.16    122.02 o 
   5   8   6      874.42      657.41    187.96 o 
   6   8   6     1049.75      825.83    169.85 o 
   7   8   6       59.87       -8.90    137.14 o 
   8   8   6      178.11      132.52    289.53 o 
   9   8   6       38.32      172.85    279.45 o 
  10   8   6      504.60      573.30    492.63 o 
  11   8   6       49.16      283.77    354.35 o 
  12   8   6     2438.74     3916.59    622.27 o 
  13   8   6        4.48     -331.30    361.55 o 
  14   8   6        7.71     -328.42    296.73 o 
  15   8   6       21.58     -113.80    299.61 o 
  16   8   6     1926.87     2419.96    512.80 o 
  17   8   6       13.30     -223.27    295.29 o 
  18   8   6       16.37       17.29    292.41 o 
  19   8   6      793.30      744.71    381.72 o 
  20   8   6      670.93      740.39    351.47 o 
   0   9   6       29.20       90.75    299.61 o 
   1   9   6      105.38       38.71    158.74 o 
   2   9   6     1020.68      841.27    211.50 o 
   3   9   6       29.45        8.15    157.25 o 
   4   9   6       31.07       43.70    167.51 o 
   5   9   6       72.47      123.77    151.56 o 
   6   9   6     1222.99      761.39    182.75 o 
   7   9   6       10.00      -29.22    149.59 o 
   8   9   6      340.81      325.73    169.57 o 
   9   9   6       43.73       75.65    164.37 o 
  10   9   6      351.68      204.95    169.46 o 
  11   9   6       29.16     -282.33    358.67 o 
  12   9   6      383.89      211.75    426.37 o 
  13   9   6       45.67     -247.76    380.28 o 
  14   9   6       73.08     -250.64    347.15 o 
  15   9   6      229.23      256.40    388.92 o 
  16   9   6     1584.20     2693.64    560.34 o 
   0  10   6       17.82      131.08    259.28 o 
   1  10   6       29.55      -26.88    192.55 o 
   2  10   6      633.22      648.37    206.45 o 
   3  10   6      108.98      138.28    253.52 o 
   4  10   6       65.26     -301.05    240.56 o 
   5  10   6      281.49      -74.90    301.05 o 
   6  10   6      671.22      458.06    352.91 o 
   7  10   6       36.11       14.40    303.94 o 
   8  10   6       61.56       57.62    551.69 o 
   9  10   6      281.52      540.17    509.92 o 
   2   0   7     4800.28     4579.13    304.66 o 
   4   0   7      120.76      216.07    125.32 o 
   6   0   7    59187.37    72123.38   1015.52 o 
   8   0   7     1403.50     1201.34    214.63 o 
  10   0   7     1362.78     1263.28    233.35 o 
  12   0   7      496.94      305.38    205.98 o 
  14   0   7     7232.21     7592.62    489.75 o
[truncated: 202,052 more chars]
